# Supplementary material for: Immunological biomarkers and gene signatures predictive of radiotherapy resistance in non-small cell lung cancer
Source: Front Immunol. 2025 May 29;16:1574113. doi: 10.3389/fimmu.2025.1574113 (PMC12159018; doi:10.3389/fimmu.2025.1574113)
Supplement: Supplementary file 1 [file DataSheet1.zip]

Archive with 28 entries (25 files):
- Supplementary Material/
- Supplementary Material/Supplementary Figures/
- Supplementary Material/Supplementary Figures/Supplementary Fig.1.pdf
- Supplementary Material/Supplementary Figures/Supplementary Fig.10.pdf
- Supplementary Material/Supplementary Figures/Supplementary Fig.2.pdf
- Supplementary Material/Supplementary Figures/Supplementary Fig.3.pdf
- Supplementary Material/Supplementary Figures/Supplementary Fig.4 ceRNA.pdf
- Supplementary Material/Supplementary Figures/Supplementary Fig.5A RBP.pdf
- Supplementary Material/Supplementary Figures/Supplementary Fig.5B network.pdf
- Supplementary Material/Supplementary Figures/Supplementary Fig.6.pdf
- Supplementary Material/Supplementary Figures/Supplementary Fig.7.pdf
- Supplementary Material/Supplementary Figures/Supplementary Fig.8.pdf
- Supplementary Material/Supplementary Figures/Supplementary Fig.9.pdf
- Supplementary Material/Supplementary Tables/
- Supplementary Material/Supplementary Tables/Table_S10_DGIdb_network.txt
- Supplementary Material/Supplementary Tables/Table_S11_单因素Cox筛选到的基因.txt
- Supplementary Material/Supplementary Tables/Table_S12_LASSO筛选到的基因.txt
- Supplementary Material/Supplementary Tables/Table_S14_高低风险组GSVA.txt
- Supplementary Material/Supplementary Tables/Table_S1_GSE197236_差异分析结果.txt
- Supplementary Material/Supplementary Tables/Table_S2_GSE253564_差异分析结果.txt
- Supplementary Material/Supplementary Tables/Table_S3_交集基因.txt
- Supplementary Material/Supplementary Tables/Table_S4_GO_富集分析结果.txt
- Supplementary Material/Supplementary Tables/Table_S5_KEGG_富集分析结果.txt
- Supplementary Material/Supplementary Tables/Table_S6_ceRNA.txt
- Supplementary Material/Supplementary Tables/Table_S7_Hub基因.txt
- Supplementary Material/Supplementary Tables/Table_S8_TF_network.txt
- Supplementary Material/Supplementary Tables/Table_S9_RBP_network.txt
- Supplementary Material/Supplementary Tables/Tables_S13_高低组间GSEA.txt
