# Supplementary material for: Immunological biomarkers and gene signatures predictive of radiotherapy resistance in non-small cell lung cancer
Source: Front Immunol. 2025 May 29;16:1574113. doi: 10.3389/fimmu.2025.1574113 (PMC12159018; doi:10.3389/fimmu.2025.1574113)
Supplement: Supplementary file 1 [file DataSheet1.zip › Supplementary Material/Supplementary Tables/Table_S10_DGIdb_network.txt]

drug_claim_name	gene_name	interaction_score	interaction_type
ALL-TRANS RETINOIC ACID	FAS	0.019896806
MPA	FAS	0.181060935295498
PYRAZINAMIDE	FAS	0.069638821	inhibitor
IUPHAR.LIGAND:2023	FAS	0.181060935295498	agonist
IUPHAR.LIGAND:2007	FAS	0.150884112746248	agonist
IUPHAR.LIGAND:2011	FAS	0.905304676477491	agonist
SILICON PHTHALOCYANINE 4	FAS	0.603536450984994
IUPHAR.LIGAND:2006	FAS	0.905304676477491	agonist
IUPHAR.LIGAND:2003	FAS	0.301768225492497	agonist
TESTOSTERONE	FAS	0.046425881
ARSENIC TRIOXIDE	FAS	0.069638821
IUPHAR.LIGAND:2027	FAS	0.181060935295498	inhibitor
ASPIRIN	FAS	0.012841201
AS101	FAS	0.362121870590997
VITAMIN K	FAS	0.201178816994998
ISIS-CRP	PTK6	NA
IUPHAR.LIGAND:2025	FAS	0.905304676477491	agonist
IUPHAR.LIGAND:2026	FAS	0.181060935295498	inhibitor
VB-111	FAS	0.905304676477491
OSI-632	PTK6	0.14916952055595
TAMATINIB	PTK6	0.081030357
IUPHAR.LIGAND:2005	FAS	0.181060935295498	agonist
IUPHAR.LIGAND:2017	FAS	0.301768225492497	agonist
IUPHAR.LIGAND:2014	FAS	0.181060935295498	agonist
IUPHAR.LIGAND:2018	FAS	0.113163084559686	agonist
SB-202190	PTK6	0.364636606
APG-101	FAS	0.452652338238746
ARG098	FAS	NA
DE-098	FAS	NA
EDELFOSINE	FAS	1.81060935295498
CISPLATIN	FAS	0.012486961
IUPHAR.LIGAND:2004	FAS	0.181060935295498	agonist
