# Supplementary material for: Immunological biomarkers and gene signatures predictive of radiotherapy resistance in non-small cell lung cancer
Source: Front Immunol. 2025 May 29;16:1574113. doi: 10.3389/fimmu.2025.1574113 (PMC12159018; doi:10.3389/fimmu.2025.1574113)
Supplement: Supplementary file 1 [file DataSheet1.zip › Supplementary Material/Supplementary Tables/Table_S11_单因素Cox筛选到的基因.txt]

"symbol" "mean" "lower" "upper" "pvalue"
"1" "NR0B2" 1.00767503401441 1.00338804810582 1.01198033611503 0.000439958447537853
"2" "NTS" 1.0001978825215 1.00007809836113 1.000317681029 0.00120382615945265
"3" "BAAT" 1.02501331958531 1.00965870858415 1.04060143927312 0.00133570138246872
"4" "ITIH2" 1.00376366797521 1.00131961914415 1.00621368230876 0.00252607658201449
"5" "APOH" 1.00100242753601 1.0003278248735 1.00167748513814 0.00358099890141754
"6" "ZC3H12D" 1.08847023482209 1.02434794397566 1.15660646273705 0.00620951549202759
"7" "CDC42EP3" 1.00589687126084 1.00088898138656 1.01092981782118 0.0209483569828851
"8" "F10" 1.02187825349575 1.00308275817749 1.04102593375726 0.0223168680079699
"9" "SIPA1L2" 1.0069022586667 1.0005037800638 1.01334165718341 0.0344459405506245
"10" "AKR7L" 1.03312993091324 1.00151938001541 1.06573819283695 0.0398092732577378
"11" "SH3BGRL3" 0.999455522220975 0.998916630903374 0.999994704257385 0.047792464969076
