# Supplementary material for: Immunological biomarkers and gene signatures predictive of radiotherapy resistance in non-small cell lung cancer
Source: Front Immunol. 2025 May 29;16:1574113. doi: 10.3389/fimmu.2025.1574113 (PMC12159018; doi:10.3389/fimmu.2025.1574113)
Supplement: Supplementary file 1 [file DataSheet1.zip › Supplementary Material/Supplementary Tables/Table_S12_LASSO筛选到的基因.txt]

symbol	coef
NR0B2	0.00579327461329046
NTS	0.000173628572228732
BAAT	0.0144291590146061
ITIH2	0.00192190322605955
APOH	4.3821615834065e-05
ZC3H12D	0.0675877892788458
CDC42EP3	0.00558162458904744
F10	0.0178538433417679
SIPA1L2	0.00350630334712183
AKR7L	0.0112102670024084
SH3BGRL3	-0.000287462640910768
