# Supplementary material for: Immunological biomarkers and gene signatures predictive of radiotherapy resistance in non-small cell lung cancer
Source: Front Immunol. 2025 May 29;16:1574113. doi: 10.3389/fimmu.2025.1574113 (PMC12159018; doi:10.3389/fimmu.2025.1574113)
Supplement: Supplementary file 1 [file DataSheet1.zip › Supplementary Material/Supplementary Tables/Table_S14_高低风险组GSVA.txt]

TCGA-86-8076-01A-31R-2241-07	TCGA-86-7954-01A-11R-2187-07	TCGA-64-5775-01A-01R-1628-07	TCGA-73-4662-01A-01R-1206-07	TCGA-62-A46P-01A-11R-A24H-07	TCGA-86-7955-01A-11R-2187-07	TCGA-50-6592-01A-11R-1755-07	TCGA-38-4625-01A-01R-1206-07	TCGA-86-8054-01A-11R-2241-07	TCGA-55-6986-01A-11R-1949-07	TCGA-L9-A5IP-01A-21R-A39D-07	TCGA-69-7764-01A-11R-2170-07	TCGA-49-6744-01A-11R-1858-07	TCGA-75-5125-01A-01R-1755-07	TCGA-38-4626-11A-01R-1758-07	TCGA-69-7763-01A-11R-2170-07	TCGA-86-8279-01A-11R-2287-07	TCGA-97-8179-01A-11R-2287-07	TCGA-55-A48Y-01A-11R-A24H-07	TCGA-55-6986-11A-01R-1949-07	TCGA-86-8055-01A-11R-2241-07	TCGA-91-6835-11A-01R-1858-07	TCGA-55-6982-11A-01R-1949-07	TCGA-55-A4DF-01A-11R-A24H-07	TCGA-44-6774-01A-21R-1858-07	TCGA-50-5066-01A-01R-1628-07	TCGA-05-5423-01A-01R-1628-07	TCGA-67-3774-01A-01R-0946-07	TCGA-95-7567-01A-11R-2066-07	TCGA-05-5428-01A-01R-1628-07	TCGA-44-2656-01A-02R-0946-07	TCGA-53-7813-01A-11R-2170-07	TCGA-O1-A52J-01A-11R-A262-07	TCGA-35-4122-01A-01R-1107-07	TCGA-44-2656-01B-06R-A277-07	TCGA-55-8092-01A-11R-2241-07	TCGA-49-4507-01A-01R-1206-07	TCGA-55-7816-01A-11R-2170-07	TCGA-78-7145-01A-11R-2039-07	TCGA-55-6983-11A-01R-1949-07	TCGA-53-7624-01A-11R-2066-07	TCGA-50-5068-01A-01R-1628-07	TCGA-78-7163-01A-12R-2066-07	TCGA-35-5375-01A-01R-1628-07	TCGA-78-8648-01A-11R-2403-07	TCGA-44-6778-11A-01R-1858-07	TCGA-80-5608-01A-31R-1949-07	TCGA-86-8281-01A-11R-2287-07	TCGA-MP-A4T6-01A-32R-A262-07	TCGA-55-8085-01A-11R-2241-07
KEGG_ABC_TRANSPORTERS	-0.335859875049717	-0.218420526748842	-0.498996554512839	-0.183179765975815	-0.433573369709482	-0.487393199692984	-0.387216775530564	-0.483012960831121	-0.448336471284594	-0.450832270139946	-0.359633205199267	-0.375403760042539	-0.264668166450328	-0.394782803444251	-0.245203611154872	-0.271814096234528	-0.54114092482563	-0.273600290619445	-0.483836291353222	-0.149287501583062	-0.343350722421431	-0.0729946336925674	-0.204834077152793	-0.31983062593693	-0.253101672128504	-0.527570054953149	-0.299831038485183	-0.208858660128731	-0.440042913041503	-0.524717584100071	-0.276480640890114	-0.421048797493845	-0.167402262285172	-0.518450225709837	-0.244682890004942	-0.445401101556837	-0.412028924119578	-0.148209616996251	-0.448782074540168	-0.081959842719813	-0.440080855095865	-0.417146745669854	-0.377205181440599	-0.106882781020831	0.0197068612475999	-0.199137313733973	-0.259873804975932	-0.41809109601686	-0.0836187933445565
KEGG_ACUTE_MYELOID_LEUKEMIA	-0.240901578520869	0.42566564068085	0.156983060767461	0.255700497715896	-0.45975660586926	-0.232323592234991	-0.0366759296551925	-0.182246429294248	-0.232731561453575	0.258443683881002	-0.485408624965327	-0.121264622764902	0.242449438431955	0.314496752076316	0.0937351775851979	0.0687726927823551	0.106647581294019	-0.290524392766673	-0.220188135529973	-0.109284196366945	0.138075090995582	-0.106111118583399	0.35170262525189	-0.0420793694659164	0.334698460254139	-0.610588583508249	-0.466278935403901	0.234866004684862	0.138403405510993	-0.535063158854367	-0.023776863422215	-0.529988610022894	-0.0159628268487417	-0.435087492071488	-0.405066167382517	-0.510186270689711	-0.511454437068488	-0.041268950358144	0.211468889148429	0.15291082633106	-0.0424867549215376	-0.545057867837949	-0.15516379259203	-0.58184632407701	0.00768334269952881	0.305966578868264	-0.183876714779684	0.0640236262728061	-0.205771437717956
KEGG_ADHERENS_JUNCTION	-0.433448356745581	-0.0434299558063832	0.208330592829092	0.0996051242057819	-0.514277744232169	-0.200332641178901	0.0361420281889652	-0.345878127301668	-0.000905560246909937	0.119809735429912	-0.274090514436565	-0.0180913528656176	0.324489517325304	0.121537872313882	-0.251277605752096	0.243439523107527	-0.0905755244086898	-0.263932077048021	-0.0819599385657346	-0.0471599538823118	0.170959993804542	0.272703172679715	0.222971549179189	-0.384600580744465	0.285604739624867	-0.580351102120937	-0.551083376217678	0.100933610926588	-0.0270649393804147	-0.552253873404976	-0.321961278510197	-0.54203349393759	-0.21608610948324	-0.48519326198858	-0.401631508886405	-0.530210872205779	-0.489427951795495	0.00554689028774444	0.32646216276494	-0.0323109346870225	0.0208479226979716	-0.577297360877518	-0.178378104850065	-0.60659242640691	-0.311944045146147	0.0402551258440376	-0.277444712436505	0.00352020830538302	-0.46921592152497
KEGG_ADIPOCYTOKINE_SIGNALING_PATHWAY	-0.317894537591712	-0.0917112383707905	-0.194919522302644	-0.261070639839455	-0.265297179190737	-0.339625766109707	-0.0619251910532903	-0.230801997367561	-0.198918310457144	-0.302556889148889	-0.283347154044224	-0.199504776750568	-0.322656569322036	-0.167028202253121	-0.0387500326110387	-0.212057866702978	-0.255960365864482	-0.261605080600356	-0.224657436029472	-0.165873686545535	0.00417630891978196	-0.287725257304339	-0.0528942368449253	-0.20450694985243	-0.182456038981511	-0.493632212884783	-0.440939892159783	-0.0067368712395004	-0.239853065978423	-0.449666340606811	-0.421060266745192	-0.448224237076972	-0.239338646631463	-0.4072640373573	-0.550284820711283	-0.404641886724014	-0.403945836742485	-0.208813741038222	-0.182382725790387	0.00682727971795108	-0.0654947504563981	-0.408533533195584	-0.333804142474144	-0.408049029590318	-0.246279244830869	-0.00802515668149656	-0.0361613663195958	-0.145817794511395	-0.253295371071766
KEGG_ALANINE_ASPARTATE_AND_GLUTAMATE_METABOLISM	0.137242613098935	0.113112089440083	-0.258292771017694	-0.177911283000719	-0.00712035435120767	0.0330626996189684	-0.0239412559077088	0.237168913945904	0.201488272566356	0.0210909057926344	0.0456365490008541	-0.0962494464525795	0.24723373026741	0.0376676857786119	-0.198776262687693	-0.241859601534542	-0.0120285345687449	0.165828871714533	0.14315390494869	-0.51685840112807	-0.0486848317394498	-0.199457409150398	-0.428882840076715	-0.0210581590381912	-0.317330767435191	-0.159261716780661	0.225209231860484	0.0134372485463895	0.0425125234882137	0.128130370449139	0.290776410117048	-0.200828854420954	0.141501250336095	-0.0687900974467954	-0.403445029996107	0.112481314774974	0.00574342420434351	-0.20188355010116	0.231305228956052	-0.235682788900757	-0.00586430919725053	-0.142541885638386	0.184071859110071	-0.219636304690694	-0.37372555696546	-0.491426659370497	-0.0267802475657892	0.124466055898305	0.160301295932684
KEGG_ALDOSTERONE_REGULATED_SODIUM_REABSORPTION	-0.0692884239484513	-0.0805421567381622	-0.163386836122762	0.139955030029535	-0.18319499297085	-0.264054962413397	-0.128280310116446	-0.312910861946726	-0.176078471161193	0.0110838871304809	-0.339053361488624	0.131818510535119	0.454731787434262	-0.177121408070696	0.0312966662816846	0.412226797171753	-0.22149118357441	-0.205388864813859	0.025378570577598	0.275019771440381	-0.067826470351545	0.230578896667815	0.345005364532484	0.00477878736100593	0.274201834871429	-0.415522747532576	-0.288306441269804	0.363526367996399	-0.141821768521942	-0.457146866976884	0.136145474860063	0.0519683683568493	-0.202959906758724	-0.39380704914842	-0.247217314834432	-0.358180733017246	-0.401104815209235	-0.0216095638511109	0.156347251132051	0.3610154851476	-0.362992132129693	-0.356175699305192	-0.237983069345627	-0.300537274516305	0.159505189920278	0.319617199902039	0.097470394544368	-0.0265200597528154	-0.258759905657708
KEGG_ALLOGRAFT_REJECTION	-0.718014219812326	-0.745920719749828	-0.783223889080046	-0.722132780006661	-0.779811695455244	-0.887997468272455	-0.734337536170691	-0.732544123630081	-0.88837096013898	-0.78226990581288	-0.871838926196907	-0.804892536010163	-0.739436784087495	-0.744719530794733	-0.723081620606987	-0.774916131042475	-0.822807677356963	-0.770493899708185	-0.87026781469201	-0.722169427536438	-0.727008167059465	-0.721376663062684	-0.747092810377645	-0.76899579828688	-0.792009237706022	-0.699106545257783	-0.706931312578164	-0.760539712967363	-0.777636314001971	-0.77597074331439	-0.73511146597494	-0.751764592512586	-0.732555855145373	-0.691826096603677	-0.779626414044423	-0.755377916887399	-0.736483460736485	-0.744363608711257	-0.803804142389892	-0.739548928663094	-0.798282178923327	-0.706291388349586	-0.777430292867082	-0.755267449173848	-0.715190039207294	-0.763742582597145	-0.763159345031428	-0.864107637197982	-0.738260344694002
KEGG_ALPHA_LINOLENIC_ACID_METABOLISM	0.0615132027035483	-0.329359544749855	-0.664936532378358	-0.0582463137427978	0.183911962137907	0.162774078903866	-0.309481141187422	-0.461917595192023	-0.161641954196692	-0.264562126097185	-0.474827179320802	0.149379461925244	-0.204316581479386	-0.143019090157661	0.217810579618224	0.0104276318399717	-0.0694554143549152	-0.0350547472231091	-0.068701523918259	-0.323016847864408	-0.405005801255038	0.180955152565816	0.0128316448003781	-0.231067809077644	-0.212613668033076	-0.305556126473634	0.240601319556816	0.494478558812013	-0.17726687291112	-0.364218999090161	-0.0891278365687621	0.0485698908188494	0.266989710181517	-0.30576355689126	-0.409967374813353	-0.0950998655906558	-0.376878508503261	-0.103538677648549	-0.271113028840016	0.345819993939801	-0.382506640378922	0.0710502923157207	-0.245918017542997	-0.517225010997503	0.250600244291663	-0.0231420075807158	0.395201997033583	0.189404067573555	0.309373189165052
KEGG_ALZHEIMERS_DISEASE	-0.332998539750322	-0.0154286126528517	0.153721982251825	-0.276883138507872	0.113564347066988	0.0382791841980345	-0.298885592194689	0.0671207700531348	0.124382797604756	-0.127735540312047	0.105474585853554	-0.347450671395969	-0.100875663490042	-0.0834458260449793	0.0707034665571585	-0.195044942325025	-0.128234651773433	-0.048595184062779	-0.175860838845525	-0.442179975201425	-0.279926417738359	-0.238651783835651	-0.359070027301897	-0.22836335120755	-0.40497302150274	0.14010319652075	0.173888442260458	-0.118630591293482	-0.0845306979019166	0.195998751701602	-0.318251313101956	-0.25163571021225	-0.370286122327405	0.154207657998966	-0.60669143315276	-0.387467063665687	0.147052701599459	-0.345837871434858	0.0768649399719764	-0.36555253977309	-0.0344690370651151	0.177876920531518	0.0421634548751662	0.174111679394363	-0.540020139326365	-0.347179611322115	0.0627269088377994	0.0285675006885248	-0.33244478791599
KEGG_AMINO_SUGAR_AND_NUCLEOTIDE_SUGAR_METABOLISM	-0.401022442847134	0.392529318504868	0.252156826727672	-0.162653814966927	0.231727279733937	0.118935764017742	0.125878678204407	0.295166581518379	-0.0796464512417238	0.121911237545124	0.155404868204116	-0.33405663561781	0.00407176203973325	0.200554276426768	0.12233069398502	-0.543161313888439	0.235488783919119	0.11936698036019	-0.04991451492077	-0.523249035990208	0.0995298847796513	-0.432323529244126	-0.379597610477149	-0.1044006072655	-0.124029173951598	-0.0405374548228465	0.277842967176819	0.0449775610725826	-0.0272601121761242	0.178310339321187	0.0160707884126103	-0.532744504738283	-0.0124232724402545	0.12363216610153	-0.546309946426534	-0.369849557217186	-0.0968162126029795	-0.219509578826838	0.273548978363222	-0.194293424215599	0.25177602185284	0.0415572117664577	0.248431317822318	-0.17482463250667	-0.239329569630841	-0.435253813584962	0.205836265886656	0.259757785791324	-0.240140461388376
KEGG_AMINOACYL_TRNA_BIOSYNTHESIS	-0.202327498699098	-0.0243359982076746	0.106116027387919	-0.174529002564689	0.0212344431776901	0.013803735097272	-0.141642030882523	0.111771175358753	0.261030815248315	0.00567353383632552	0.0908656087685581	-0.174871228250321	-0.262889998492403	-0.0509780905489696	-0.704075450111279	-0.265670755964724	-0.0436085679986386	-0.181150159206122	-0.0882677516333123	-0.719386987250445	-0.236511780574246	-0.583592997836137	-0.634293507110572	-0.213987969234774	-0.224481853441387	-0.632799721479083	-0.499825670038833	-0.106192382779689	-0.0903426447993217	-0.235059168913377	-0.268618464781928	-0.502055623997833	-0.216463171082785	-0.452591039212245	-0.584258753107132	-0.208365587699781	-0.433526104746996	-0.223545818181669	-0.0075400921455413	-0.613686404295395	0.0528778587363025	-0.618995582967781	0.0042649061403281	-0.477613765700791	-0.712873519214975	-0.674767932253389	-0.275857582204498	0.122859538936554	-0.412842200974157
KEGG_AMYOTROPHIC_LATERAL_SCLEROSIS_ALS	-0.369158764488739	-0.118333088426517	0.0416968632960405	-0.256838372213526	-0.164936913756217	-0.261923195856085	-0.0677534285255785	-0.0648805007003206	-0.138319609216718	-0.225246257585307	-0.166934604588022	-0.41342897708853	-0.0853893972617626	0.0389247943089578	-0.0153796393797119	-0.288182830421161	-0.151333822772254	-0.201736052968096	-0.0619434085976698	-0.354093718168509	0.0557069384427418	-0.350452733426189	-0.0402634703706426	-0.135695791415636	-0.150883869563079	-0.278100829241073	-0.165045458915487	0.0270868532451268	-0.122346795557803	-0.171735477333636	-0.407001002319516	-0.450108441189065	-0.37319123603404	-0.192306636075373	-0.518799388569345	-0.444849930192592	-0.0638096889906282	-0.229650040850376	-0.0726768742930028	-0.13502522257953	-0.102551599749918	-0.191560896279922	-0.0851378490166478	-0.0442454324048384	-0.271799009954186	-0.12964509323031	-0.0921354050267585	-0.145796988211112	-0.340665774526445
KEGG_ANTIGEN_PROCESSING_AND_PRESENTATION	-0.824044137435608	-0.794957438679899	-0.798165860462809	-0.842134221685217	-0.808917599122604	-0.871527751739545	-0.855355183838405	-0.818074087049234	-0.875145933825018	-0.823706235494369	-0.844788393494857	-0.818899217929946	-0.855000438060257	-0.830374765321762	-0.849743088692952	-0.813328843756953	-0.848762989899888	-0.819559413009245	-0.823792519007281	-0.826859332404999	-0.865973274238673	-0.856587832760457	-0.85427271523513	-0.844054649827915	-0.810538212499271	-0.810929534520249	-0.806093891676299	-0.819042850919679	-0.824055943911751	-0.802413882985851	-0.834337939149676	-0.766491926129318	-0.78903859143683	-0.808970572729305	-0.789439752706006	-0.811248787886043	-0.869836078888275	-0.821521664272501	-0.837132251336001	-0.817749627485652	-0.82117896531804	-0.786251659567088	-0.795079987224095	-0.717119372076323	-0.862203771303862	-0.851550314939742	-0.872564024945503	-0.856210185972235	-0.849704497374938
KEGG_APOPTOSIS	-0.170292808406993	0.185609260239032	0.143092935843993	0.119144948785724	-0.319516648879562	-0.327927415584255	-0.0703916075967368	-0.23797378328831	-0.257474478651843	0.0240536861788392	-0.257626193739311	-0.310098322587695	0.0736633059027197	0.180771569558523	0.100312814202254	-0.247724997563095	-0.208417125259649	-0.319324922750996	-0.210923326535124	-0.208702244026806	0.136756556049576	-0.180491793278751	0.108009857418041	-0.212369076773643	-0.0403431530666527	-0.490244642941034	-0.100403337223166	0.0726420406344541	-0.0277664546528955	-0.233277559375993	-0.131262854973472	-0.526568640999704	-0.118378946602056	-0.257065234160435	-0.393955345493227	-0.482566303611569	-0.351175950448411	-0.0166715826725316	0.120559296863143	0.106008120124209	-0.102893914932224	-0.174497431996039	0.0120482045395864	-0.512603930159357	-0.263887111765688	0.146695097585799	-0.248774994087552	-0.0337402093842626	-0.251652865572571
KEGG_ARACHIDONIC_ACID_METABOLISM	0.10514446057895	-0.232028431428574	-0.476931632689582	-0.177274967323603	0.0618577522051513	-0.329779516921354	-0.123784979645934	-0.329797873384944	-0.444579844735042	-0.240959020801158	-0.231364920050225	-0.217478382245834	0.00133602586422366	-0.153243911248019	0.248607974598005	-0.0181404137427476	-0.301233291602071	0.00103416356373742	-0.0846729595938012	-0.140009554732802	-0.363204030405418	0.0848605714006671	0.0410227182704943	-0.33144375343883	-0.217946344178025	-0.038793868626706	0.216513123826277	0.268546305262211	-0.31740677296315	-0.104748997094001	-0.240400465606863	-0.292461209465668	0.103733355344175	-0.0013069043863996	-0.449255187084575	0.0515167248985198	0.0873365229270326	-0.157577786087298	-0.370081110795049	0.163667598569018	-0.429806819259259	0.104735630587935	-0.160211282583799	-0.15042515189806	0.214898309062867	0.0525553391307727	0.0502497560439834	0.0894070822022301	0.0541141259080973
KEGG_ARGININE_AND_PROLINE_METABOLISM	0.162291954161593	-0.0145837958487453	-0.0269468505936566	-0.165058007445474	0.0629451966895215	-0.15712802402358	-0.266017544678561	0.106843289885558	0.181106652538768	0.0147684083469622	-0.187918510729711	-0.308479372101874	0.262895108225326	-0.110691770685561	-0.137604524613362	-0.278703715919836	-0.0729068856551761	0.0838941455830321	0.140461203528585	-0.400855585063338	-0.274694168016979	-0.150535213919816	-0.425811554490449	-0.0846967825516123	-0.190983572902343	-0.164756718278898	0.343529287505526	0.241988157347301	-0.0435829005484047	0.204857741044608	0.160420643859962	-0.0649369346048631	0.084340516296422	0.164912122498992	-0.567317650532019	-0.376890053568828	-0.124062218534858	-0.339104000212454	0.326973770129569	-0.154860347564414	-0.297845643628749	0.0305753681837258	0.406607802461146	0.0768887485124081	-0.329417675140562	-0.259804280436275	0.24001272735804	0.331985905459665	-0.207349750556612
KEGG_ARRHYTHMOGENIC_RIGHT_VENTRICULAR_CARDIOMYOPATHY_ARVC	-0.2808450085043	-0.373686271588024	-0.0280763022384009	-0.132490881678124	-0.418808835772802	-0.384244801013646	0.108186372885462	-0.234645487226813	-0.202454620021771	0.0569510491396565	-0.189960425278811	-0.0156754654967635	0.310985193981926	-0.113449138724336	0.00715678962992541	0.362177426031048	-0.237562854412276	-0.0456993026080612	0.0991165582947802	0.175117854025678	0.361663521671039	0.287264946828001	0.235485271867858	-0.338595458160219	0.426153836662546	-0.40125454910021	-0.423590941665572	0.129934255457106	-0.270884923629106	-0.417820842177018	-0.383439000364594	-0.47701320061577	-0.283182844698662	-0.257128022681186	-0.405170266820021	-0.468631377404983	-0.354347272411994	0.0508019630579274	0.0468279080591507	0.0980572647741008	-0.164280124361725	-0.387702075025845	-0.383688601811637	-0.469883804577028	0.363285897595061	0.230831993999607	-0.105066515703923	0.00255259005545683	-0.432475890272093
KEGG_ASCORBATE_AND_ALDARATE_METABOLISM	0.135157763196118	0.138220567461237	-0.143518405105195	-0.256329734366041	-0.0713366521345971	-0.147326056318702	0.261037443863822	-0.121587308524985	-0.232134811328218	-0.118083877396623	-0.062750648970009	-0.0513387130140753	-0.178740886583317	-0.327330281507396	-0.0460286856026096	-0.272033211535082	-0.198032622996608	0.251805055082895	0.482344883717206	-0.373785377282634	0.068684089085136	-0.0634345712567665	-0.221278867451803	0.0801708625628366	-0.160086010935894	-0.0346763913927651	-0.0120827847494339	0.24828670111787	-0.206422088038848	0.374527443665194	0.0288567538142476	0.103117355931	0.126764707416512	0.193766702365776	-0.560632168316291	-0.0660048836961523	0.0350656945178746	-0.406433120339095	0.0890257664559052	0.0165307054536383	-0.0364107990451738	-0.118787863781932	0.238128854797881	0.367542328830518	0.0212840293492101	-0.305372147002161	-0.179015557806771	0.282638049588823	-0.399758805350798
KEGG_ASTHMA	-0.723534683825829	-0.715621887151541	-0.799604762042623	-0.655895556841865	-0.76746949963999	-0.856054393100578	-0.710722216238004	-0.699000872803682	-0.869363543227175	-0.731701883084289	-0.860254048692826	-0.830864147317892	-0.668158035706139	-0.709765058336153	-0.693111527422284	-0.733943399588443	-0.741953652389222	-0.721958027509982	-0.826579699790919	-0.670281101813202	-0.691426865196929	-0.661275528133809	-0.709113710795684	-0.685544833368212	-0.759391427844029	-0.728068877294261	-0.66791556353302	-0.700230575414386	-0.771110874061924	-0.741730561287153	-0.727875077688467	-0.756741962845014	-0.704161632422619	-0.703006783298499	-0.712506603388294	-0.744018049477637	-0.736558994573712	-0.722093606440731	-0.73745964439544	-0.716947182272981	-0.841115152328819	-0.671301195003542	-0.734085019097893	-0.729176863343699	-0.709053526594328	-0.728136587031893	-0.758372150330612	-0.850298431011697	-0.671573456834946
KEGG_AUTOIMMUNE_THYROID_DISEASE	-0.691752760833598	-0.681115180218141	-0.745253611003826	-0.67399907355671	-0.729963649279522	-0.865933339123722	-0.688460458252163	-0.687279314386811	-0.857520754625406	-0.735175257562444	-0.80574860765243	-0.761678364355869	-0.697416922462559	-0.698732646277871	-0.662029264940463	-0.713959834721479	-0.785436469839513	-0.690368828666684	-0.813490341082854	-0.653026294948532	-0.675789170394829	-0.638069402277141	-0.704843752829957	-0.72139249406731	-0.741514010613054	-0.619517912490499	-0.666317958614275	-0.717669424864403	-0.717168998759646	-0.726184146352798	-0.673216529507602	-0.677747075406918	-0.707705121103634	-0.607590757517793	-0.72432068827585	-0.710999776581234	-0.701342471092647	-0.665087951297247	-0.758207785679371	-0.678729521203265	-0.766940422856385	-0.662167729636867	-0.712963412868681	-0.699090381099957	-0.653759420910321	-0.710573838162887	-0.710800179548613	-0.838615278888905	-0.675047876354501
KEGG_AXON_GUIDANCE	-0.132076311778356	-0.0784124146552186	0.109354631387	-0.175335161403556	-0.362742743448941	-0.176819652018082	-0.0977128825238057	-0.226354500282365	-0.048461345111129	0.0181873079578286	-0.119225460778642	-0.190723513954646	0.225793700372619	0.00852856185193865	-0.0996792806271998	0.291098519406882	-0.0741791494859423	-0.163736505656314	0.00914075430649741	0.0306896893362664	0.273539664023988	0.0769004048798982	0.204964832715885	-0.413211320124378	0.387508423225252	-0.420870075596106	-0.389135880874966	0.092277995187135	0.0814362175340493	-0.404365298853165	-0.198648955217038	-0.423112001651886	-0.326420440226882	-0.290303159904037	-0.425895793470665	-0.410325066942108	-0.23071880937546	0.0628858866904968	0.145295445087589	-0.0507494862010888	-0.248243670925869	-0.408543141051572	-0.0861111285682811	-0.458324596325931	0.227468720107657	0.214900874773373	-0.0320469075837151	0.000679282025390221	-0.39412912544077
KEGG_B_CELL_RECEPTOR_SIGNALING_PATHWAY	0.0599198819942891	0.222269598684738	-0.0592383125847926	0.158061710142532	-0.530769833345598	-0.38789615966379	-0.0804258466445973	-0.133391899951588	-0.311118168617075	0.0322838184024841	-0.401589075413342	-0.179104529945118	0.254607279214197	0.203172954963995	0.141422271150051	-0.252637565584646	-0.24082489727441	-0.442235582550367	-0.345123211769302	-0.155574613929799	0.120946284956156	-0.263676397566884	0.221587540038587	0.0304299450895379	0.160172032146373	-0.409467308471919	-0.239022059397671	0.0509457439415696	-0.0949627208897068	-0.514152444921096	0.148632665415218	-0.554230958163357	-0.193668121382038	-0.194119830512177	-0.343376223312176	-0.394176331170589	-0.458201319455734	-0.0733709860558007	0.0263203530406518	0.131919415852974	-0.19331898046716	-0.287474155536408	-0.237829923769782	-0.503307321163154	0.159886911856199	0.219782148346388	-0.323514312202638	-0.297151584162401	-0.33703029763233
KEGG_BASAL_CELL_CARCINOMA	-0.104195774013995	-0.0786194670235269	-0.0226129017609019	-0.159623935046572	-0.326516733013491	-0.434841079788997	-0.152925619082602	-0.374280292591518	0.0249913761618161	0.0759129183958899	-0.16794357708292	-0.00621743156756904	0.176055325531573	-0.34688147515885	-0.318411739421854	0.44556703019452	0.248821574060289	-0.0577086279112583	-0.174448915734727	0.214673711918481	0.392490082297628	0.32165626512195	0.336691989654527	-0.330505031229931	0.265123105138445	-0.404677511430917	-0.435924782807547	0.296391804611468	0.0471420681823465	-0.475479282185397	-0.428715101722285	-0.254944346983832	-0.284500594111301	-0.501288525997785	-0.460398455343502	-0.33890696659304	-0.367128850002747	0.0391241147429625	-0.05307199058826	-0.084554266735633	-0.215563850740096	-0.319231393685139	-0.235228703837485	-0.223187141060025	0.140683351737836	0.0944921506884846	-0.318873271571409	0.229876866198023	-0.248166347327607
KEGG_BASAL_TRANSCRIPTION_FACTORS	-0.508696785417952	0.00745337015912051	0.246126269026809	-0.107776717628284	-0.303570925145337	-0.181667461467467	-0.0215019755177044	0.101067624636423	0.13310949550879	0.0134799772965309	-0.0723697466641053	-0.322800372344168	-0.450679708250723	-0.0246163802062513	-0.475728865840679	-0.342319211273555	-0.0596654200615215	-0.167056864324367	-0.323578866765935	-0.479617312152378	-0.259394786910434	-0.484472157423261	-0.380377609449714	0.0401654310083317	-0.305579862281664	-0.112696467021942	-0.0134650906554493	-0.482416771103724	-0.149664051699171	-0.0917005110976554	-0.27128126524342	-0.316501262484448	-0.296510291324029	-0.273239269644567	-0.393612620078693	-0.252087976961975	-0.501306869807742	-0.384216495265299	0.0139654346581342	-0.419522509902501	0.149163420272045	-0.129672133528282	-0.3063343381252	0.00380756575902347	-0.621819227479764	-0.265920841981942	-0.312172143178572	0.0416711522230177	-0.373120997538131
KEGG_BASE_EXCISION_REPAIR	-0.549933800498074	0.201029440491969	0.465689268777417	-0.292629641536235	-0.219268829739322	0.52737248694451	0.254955852947167	0.569266280903845	0.404778247234804	0.0295875695778384	0.187271070122552	0.0641078195308904	-0.345934452453259	0.418595487025633	-0.519596549769158	-0.489164280596625	0.300912327755367	0.326508245020405	-0.033323205307734	-0.592777319519455	0.0900141379657566	-0.433377722855505	-0.494878615677505	0.362132122711138	-0.449605237309897	-0.0775588162233745	-0.0208753470695835	-0.248978061766761	0.368988361458383	0.266764938086756	-0.0894111308372091	-0.306290293381591	-0.215179974637823	-0.140639476055588	-0.633258921712318	-0.461903192659186	0.0284837816629551	-0.435887749937384	0.382219949448124	-0.662025646330211	0.302009512218659	-0.06958778150523	0.15388446031438	0.123457501368727	-0.575101402860739	-0.645175957428055	0.218123295027413	-0.0204149560358337	0.225371999201745
KEGG_BETA_ALANINE_METABOLISM	0.210682330866677	-0.0938382806278868	-0.036611774063956	-0.0669841428626784	-0.281802890262702	0.00583098562858025	0.0439404172608741	0.132552419652213	-0.0666625542601048	0.286673058674417	-0.33355506058335	-0.388320639504612	0.272085863697705	-0.302176051111561	0.121405096833722	-0.235795370228076	0.171525810149957	0.151373812974762	0.0692383030279696	-0.1815807108905	0.0423961221569005	0.146068265582497	-0.0626125002177575	-0.0939568057267155	-0.117399340168839	-0.379620202805171	0.263454435955827	0.356543748885729	-0.338390664844691	-0.0159082295375847	0.0596079836086536	-0.324730475404436	0.370090013669246	-0.167679942721437	-0.389365320880621	-0.374492921895467	-0.302535019662707	0.104744588097909	0.458688683815959	0.241521759006017	-0.259585785228706	-0.168585911558477	0.0508893665900106	0.0631615478653704	-0.0340085916030198	0.0268621054365278	-0.140890331454899	0.214143057720806	-0.44241105359689
KEGG_BIOSYNTHESIS_OF_UNSATURATED_FATTY_ACIDS	-0.655608355559264	-0.373848895312748	0.0390378788726004	-0.0203691063503142	-0.291415304049659	0.189873626383161	-0.0432442003975782	-0.124783060276821	0.28124196959516	-0.194906315459573	-0.130448665275217	-0.112829069424766	-0.461725532645422	-0.347047599030756	0.525388676577152	-0.0924773723452606	-0.0348413685522989	-0.168956808123918	0.248269854234876	-0.453872427304979	0.0259681750610923	-0.134542492462719	0.289150275853149	0.0895359174362459	-0.0862395889996304	-0.279522241227015	0.0237720316929862	0.20516191320576	0.116752402500518	0.193837346932784	0.240328166694574	-0.345175351969418	-0.116324112355909	-0.10175008393129	-0.547780143083958	-0.601108387098004	-0.343627654784936	-0.469710737606412	0.501141477036297	0.589783688269183	0.502842391301268	-0.0175558812977168	-0.218909437319618	0.0221240931046709	-0.438376690847159	-0.157118054164727	0.476364247351051	0.193730968554839	-0.308150021337199
KEGG_BLADDER_CANCER	-0.308524839425159	0.047724798904895	0.167538069630473	0.0455193448521232	-0.0646963641948075	-0.128553091846317	0.0450861191442248	0.103430698224119	0.102055504500265	-0.0197597019159431	-0.138286999924063	-0.12078036883313	-0.0408668062910506	0.0313784735240285	0.0204845272826265	-0.307291584303571	0.132241637998311	-0.19559088916249	0.0406204034583936	-0.321119171333318	0.0194735809551175	-0.315787968900603	-0.150919858089132	-0.160345262301131	0.270401649130044	-0.401529148586077	-0.314846879914586	-0.0599365625810891	0.0938651801994901	-0.220384286791781	-0.123970949668261	-0.514528116937575	-0.304395913412371	-0.308884565516087	-0.522995655159309	-0.510822696949891	-0.348643922573783	-0.478417940478121	0.173212281447505	-0.230914113729416	-0.0693718854522475	-0.362565063111133	-0.234894546710961	-0.301794288321086	0.010623329976957	-0.044801341482688	-0.039062486958553	-0.0749526192311077	-0.209633769244669
KEGG_BUTANOATE_METABOLISM	0.112682674622413	-0.183862494819972	-0.282848147509355	-0.045772859003011	-0.124020526660522	0.25877660045046	-0.174401514748599	-0.0953516918308226	-0.0155898923138933	0.158361315189361	-0.163672335029878	-0.120551832643786	-0.0812614476082942	-0.199779403236142	0.120234312717505	-0.409165989264395	-0.100868044660279	0.24097446661361	-0.051932142873916	-0.267145215385762	-0.284491045176664	0.182499843312086	-0.152367700449584	-0.0489430365129767	-0.321032399483098	-0.342152521437264	0.388163129919473	0.244521823265965	-0.380020980092717	0.134936354678879	0.0392289202007819	-0.242410558647412	0.429618135165086	-0.177351515032657	-0.519176730227568	-0.421502365201154	-0.375869615017733	-0.156142963764356	0.260517985340005	0.230282264269991	-0.201353810693071	-0.120511841192219	0.348101569386637	0.0281014309592708	-0.500883102453217	-0.195981430916764	0.175789266711933	0.320350711401826	-0.311600033611646
KEGG_CALCIUM_SIGNALING_PATHWAY	-0.044532239606389	-0.118379110678637	-0.0451122645501522	-0.0412428874708749	-0.235383061427207	-0.30784566073665	0.000427388739573348	-0.196539834792124	-0.143134077562736	-0.0994035156585099	-0.202902174511762	-0.173699572329455	0.164510083453598	-0.056594402591073	0.210116665565908	0.120733472241604	-0.265571966214665	-0.0487534584987782	-0.113556471073612	0.227165657757989	0.096998647553942	0.253794673015923	0.252698993590449	-0.183914442404936	0.303809746538717	-0.189314651957876	-0.213874125737712	0.124940091864301	-0.276592535535467	-0.329755768807253	-0.141091522772295	-0.271814871835232	-0.0443547573451192	-0.200018705535286	-0.267051069713543	-0.388956985373839	-0.266767844241731	0.0661293561784438	-0.158583621006984	0.171750028907705	-0.285715490850272	-0.311730528121548	-0.289728720419824	-0.289488076892132	0.323961970545338	0.330444568358658	-0.10709910356902	-0.0936890124419862	-0.317719965087166
KEGG_CARDIAC_MUSCLE_CONTRACTION	-0.0502689613298398	-0.309589360150631	0.0585362080534841	-0.0911216911557476	0.183515025652503	-0.0568234959559253	0.0027923274556734	0.0534760128999502	0.028720791712512	-0.231135192435388	0.0926172251414484	0.0583225265752854	-0.043870390612835	-0.258916161088857	0.365449246996046	0.237004279974371	-0.155564794922095	-0.0120347686008259	-0.0046641784061158	-0.196711780625897	-0.279798805224845	-0.0223764515690726	-0.166449309247774	-0.181263470907555	-0.047866082148592	0.35889937075904	0.269754593022233	0.169824017181122	-0.187473254743858	0.295083846874751	-0.217352074566055	-0.0440717958958555	-0.330944072360155	0.422011460781747	-0.529039574444615	-0.276018720995313	0.304210821475625	-0.272614186796985	0.108644935259954	-0.120872355799588	0.0259226501198784	0.322520049479821	-0.193642102983643	0.369504568309812	-0.130021150632506	-0.0988559124011007	0.131551869777302	-0.0420266424345958	-0.336571098804158
KEGG_CELL_ADHESION_MOLECULES_CAMS	-0.422927640861537	-0.433608365404665	-0.600710753551631	-0.326769264116731	-0.611130800077031	-0.728604094373296	-0.396518653585756	-0.481070862741844	-0.705102324049395	-0.523403840292873	-0.644128422425953	-0.571264101919627	-0.323138713228691	-0.438605371289448	-0.395762884487078	-0.436044752375274	-0.569635476217204	-0.573817229225847	-0.60298123836828	-0.37056206828921	-0.272002756533937	-0.291539371544026	-0.331633231106907	-0.535727902537795	-0.3530100886462	-0.434486887871115	-0.451456761364147	-0.379538794427598	-0.443639611007645	-0.583198771710748	-0.402762082249455	-0.618775355859135	-0.462347813310932	-0.427470361182051	-0.603061362574928	-0.529764622864575	-0.498757109270255	-0.367823699598038	-0.484134633147716	-0.391589537394483	-0.614654072799944	-0.433485419511741	-0.567106008392768	-0.526982528612945	-0.221864524904486	-0.348168514152067	-0.587878152969871	-0.620629344021862	-0.484148961769528
KEGG_CELL_CYCLE	-0.547994650810243	0.276847761999151	0.49940338632362	-0.191255843828608	-0.47529349809101	0.192289877609931	0.41838785197393	0.363789991208528	0.501761670257796	-0.0662396067929926	0.261340280361464	-0.163639800073821	-0.274780018483379	0.399534391531941	-0.493603517296053	-0.388799684454572	0.170160111932547	-0.0867077133584241	0.155056957804136	-0.502127788686481	0.145255239573964	-0.433140097932727	-0.376047422056653	0.335644582928119	0.0598542641098246	0.0679837890511125	-0.245430821542852	-0.193681556674674	0.264975240816887	0.148551307100476	0.0058086124629641	-0.175164724744596	-0.444216324869311	0.0606518803497036	-0.38598426819355	-0.3458866915006	0.0912458201903476	-0.376053695918766	0.441490292793938	-0.444363572488147	0.420816656299462	-0.12824173656075	-0.272004792485833	0.242778630887177	-0.356736360651832	-0.335712655448543	-0.0401181923812984	-0.422547144310122	-0.5152535297004
KEGG_CHEMOKINE_SIGNALING_PATHWAY	-0.0373043798666066	0.195134211915821	-0.00781908925981337	-0.0245641550882207	-0.477576329532724	-0.465102244318672	-0.0349604663061269	-0.135945482886435	-0.395326928738056	-0.311935190575037	-0.363020883364024	-0.306918155232436	0.177787871511237	0.190218121062891	0.159236134931405	-0.27516894715261	-0.323365095136555	-0.462805234893721	-0.295544824458653	-0.0376853974953833	0.034745816945916	-0.0124381921114464	0.215412168406472	-0.279742955753872	0.264754947822577	-0.178192746116834	-0.156694675065876	0.0351944727278999	-0.194176149658122	-0.361793242498454	0.0666337720135025	-0.454236291820488	-0.225796699219869	-0.0591912112544946	-0.415677021811446	-0.407822815465993	-0.293131794980048	0.0283344029705502	-0.197248577082874	0.128445250342339	-0.195177923878371	-0.169934546975681	-0.442745197796223	-0.404328229409391	0.164345118972251	0.268186581849805	-0.311914657150176	-0.320890949253627	-0.43533706802673
KEGG_CHRONIC_MYELOID_LEUKEMIA	-0.391369360313692	0.22148737153302	0.392864354658243	0.0860232928117446	-0.47143825944801	-0.101520282339579	0.0878876194674535	-0.0772461296172505	0.0497969846298223	0.211797557881435	-0.237325619354586	-0.0570142034735372	0.0783078123757051	0.278620690359873	-0.14974806705245	0.0689902531682505	-0.00154996221143452	-0.212359505673269	-0.0496696073175165	-0.0747429497814635	0.187862080034525	-0.042144202904942	0.22247926065563	-0.109915355863292	0.326204169365009	-0.596610214172506	-0.505485049864653	0.184550710028719	0.0907283147311563	-0.479857600389497	-0.0991787010153354	-0.513782170739427	-0.197594167560065	-0.46930100003757	-0.38510339843404	-0.506514542288943	-0.45275030692474	-0.0453342752018377	0.319698319608225	-0.0525583774369008	-0.0478079206129487	-0.580218540014838	-0.0688803709595012	-0.533054377703132	-0.106738605563288	0.181609894422881	-0.282662701405952	-0.0152347706893237	-0.333776666156992
KEGG_CIRCADIAN_RHYTHM_MAMMAL	-0.416901693652036	-0.127016039319468	0.347475193756711	0.428147547886646	-0.495496589931332	-0.107379769193351	-0.0686407735252523	-0.69203545887773	-0.0634817714442751	0.015734218712137	-0.15085426119334	0.369359507036104	0.0375308710067242	-0.353396227226167	0.204121887859081	0.547365763156252	0.374592824595598	-0.243261665955925	-0.450141061635477	0.281698577506636	0.274152428823263	0.369910673746122	-0.00978212078240059	-0.015763639979635	0.147393738018551	-0.724422203800738	-0.516211373141584	0.649078244803195	0.118899286168957	-0.624708657503895	-0.121566168790481	-0.607484127386883	-0.053429828885653	-0.64831311894546	-0.411510244877885	-0.328345806695523	-0.490297161383353	-0.124018331446631	0.362451395230526	0.213616844617215	-0.0592833588915237	-0.77973250517552	0.217216503653463	-0.764738489306495	-0.0678778143604093	0.228818535428396	0.291150016136989	0.211219043223784	0.277146756327449
KEGG_CITRATE_CYCLE_TCA_CYCLE	-0.292276796047534	0.242925470026104	0.482497346523886	0.208845629006246	-0.0671720191111367	0.491501699632516	-0.013485897141528	0.423678547518489	0.575641524138163	0.263020435142239	0.430733837493809	-0.184712983056226	-0.22894548923533	0.404300309418505	-0.0653251935370281	-0.296738039507247	0.18383485754851	0.391391213195651	0.041602272754334	-0.600171619788047	-0.0290639395397006	-0.442458018407817	-0.411673857405094	0.114135399615946	-0.145582143271657	-0.189829049535001	0.2247946730528	0.156796396853945	0.151003405979126	0.111828572155684	0.278641079117056	-0.432456418347423	0.163755261339927	-0.0137769193947173	-0.646313748014791	-0.142740229236224	-0.198292523407843	0.108701058261551	0.571157093345075	-0.215175389872098	0.298493639717863	-0.182991132097316	0.487196790438699	0.049880874840303	-0.698722265972909	-0.510431934128476	0.337087482935301	0.478514787499926	-0.416065963649608
KEGG_COLORECTAL_CANCER	-0.243350946918633	0.116289290515041	0.437362654927003	0.235521172605817	-0.420285638792651	-0.265666627548113	0.00605250379721547	-0.055564710014291	0.11860827961812	0.238413779723291	-0.264180894192817	-0.0278179926607534	0.274026280197229	0.19059959199711	0.0354637833129559	0.210041788225844	-0.126841388915419	-0.292519117111665	-0.146876204395135	0.0279818979348718	0.272977143720954	0.103603639652889	0.314059341652204	-0.0533329308062016	0.272518774171712	-0.503245097305181	-0.314822232578356	0.211760936629567	-0.0137161953787303	-0.346246145677321	-0.0968224920979866	-0.381383821102783	-0.256540381218683	-0.365367398483097	-0.280833851627875	-0.471418207902293	-0.497630727888716	0.00450721656230996	0.378705074057848	0.170760743695672	-0.185728370632948	-0.448650293776684	-0.0886723774572541	-0.552238744675703	-0.123756534052237	0.319809014563932	-0.304016585807578	0.0354619755627133	-0.37863932330684
KEGG_COMPLEMENT_AND_COAGULATION_CASCADES	-0.176658080689006	-0.353510867316841	-0.35056053186471	-0.530322677934762	-0.285327732463218	-0.587155605526061	-0.284479066686358	-0.328533876218836	-0.603649608434221	-0.31344898117137	-0.367398923891587	-0.420663779363142	-0.0729029608128847	-0.457228172707557	-0.0442996265532151	-0.141667255837396	-0.565469751829594	-0.197478476914917	-0.24554339624893	-0.287557089929251	-0.247960103232595	-0.0766464237418031	-0.171327049903171	-0.558752343853551	0.0328331573169233	-0.244419687414608	-0.270442321063906	-0.0024204892694652	-0.439977037244121	-0.43099586035704	-0.30228154742851	-0.419605015366015	-0.328557486585078	-0.117248312609358	-0.548702577898992	-0.313452410729808	-0.1461120563268	-0.1971968595473	-0.446535143265984	-0.0183617048080482	-0.574255534367659	-0.307586448782374	-0.460746296856799	-0.462882662861534	-0.0249975660376132	0.0470652969354304	-0.00740586554252995	-0.513955902360368	-0.572495705242263
KEGG_CYSTEINE_AND_METHIONINE_METABOLISM	-0.18630040297589	0.343542710777665	0.212330068739542	-0.0507337102911254	-0.134044408123191	0.106044011601021	0.00117401802031342	0.337489314225045	0.14811544923953	0.348877505752614	-0.0684960692832131	-0.167165680810985	0.0120934178551048	-0.0555969036355602	-0.230115159116639	-0.182613958834347	0.0544094487838751	-0.160108268611541	0.121206728770739	-0.434196552608714	-0.0922012015803335	-0.440492934746448	-0.43769229435054	0.0629283824264263	-0.214560811425749	0.00406862387320925	0.100366504723903	-0.219841154368766	0.00383584530275691	0.16990816559182	0.156687935868356	-0.160981076893108	-0.207428028997919	0.0194977682182483	-0.328158704498657	-0.417738932779472	-0.15367932466184	-0.342297958897273	0.0903186365354791	-0.124390402808686	0.100489554225398	0.0505574241502779	-0.0179998667942506	-0.0988463128828876	-0.418766977703525	-0.305077505898668	-0.121947543381352	-0.026963513787793	-0.477533699965782
KEGG_CYTOKINE_CYTOKINE_RECEPTOR_INTERACTION	0.119545586026208	0.0163066103572714	-0.288409626095184	-0.0881613278061708	-0.273416240453251	-0.567728304768461	0.0653596480247718	-0.211546116773645	-0.520376012232869	-0.370002027585033	-0.33695039384854	-0.418781053754452	0.140883824826871	0.0629642562113989	0.12623247919002	-0.192376094207793	-0.467608640310796	-0.525021737554302	-0.218200327279635	-0.192946621695198	-0.0320573850039508	-0.140932499433897	0.0283333299707361	-0.313539172864038	0.164971125128415	0.0901846905608934	0.0390434844370796	-0.0690565832600858	-0.120625531488976	-0.247882904235726	0.13375344911566	-0.175220213956675	-0.318222350971458	0.16184530248145	-0.374795985724362	-0.279382513465265	-0.0913221343164326	-0.101468293666498	-0.300129094298643	0.0295692395004077	-0.413448268418401	0.135060618333471	-0.427723615044281	-0.260837119982345	0.194130984548952	0.205729212000369	-0.364880478382421	-0.441715405925335	-0.380544133080385
KEGG_CYTOSOLIC_DNA_SENSING_PATHWAY	-0.172945073366967	0.213180395967039	0.0110464388334379	-0.0711735405417419	-0.158008455620007	-0.422135691319276	-0.125599635838914	0.138205375625072	-0.352781385003525	-0.234282332023362	0.013994939018601	-0.318758274188172	-0.24571500754152	0.0522951361617515	-0.0907326891302878	-0.365200924305658	-0.163532830332625	-0.299491188994645	-0.412636434619388	-0.38222232430199	-0.108405324977303	-0.358554475740853	-0.0854481779950257	-0.18200813868985	-0.207772230838921	-0.143043814092732	-0.114615752500602	-0.115334387659146	0.0425310764929943	-0.208073745789006	-0.100726975186225	-0.304169254377399	-0.334929964521906	-0.0354885343019197	-0.444945469393238	-0.19386626446707	-0.147780359324969	-0.138381293501059	-0.355648149096905	-0.117779110077379	-0.00899255394272411	-0.0197103502304415	-0.258221556093698	-0.286782630352049	-0.270280544314545	0.0301563500527332	-0.272015400260756	-0.196075296731421	-0.150517012381764
KEGG_DILATED_CARDIOMYOPATHY	-0.372203737351856	-0.335543323060717	-0.106847462530392	-0.111586488428604	-0.45102360145865	-0.430934958781283	-0.0741055049771318	-0.29225768754535	-0.353447005638411	-0.238575134789621	-0.331411691781244	-0.173492388091668	0.220036007921774	-0.296871195420172	0.0666543636835411	0.124145647723028	-0.213189320100542	-0.0574048797475562	0.0584793249346597	0.155554248393798	0.251576243130808	0.1415265486575	0.178770523211366	-0.392093991607539	0.313016184378812	-0.257786984622351	-0.374045990398478	0.173961243700754	-0.323744660691235	-0.40270851684772	-0.378323248176667	-0.479569902175605	-0.236325733421499	-0.188520279197164	-0.434883585173458	-0.468568156028665	-0.405155130426187	-0.101170152736232	0.00218273507669711	-0.00247956203527405	-0.302932381048456	-0.357068787462909	-0.491444559500507	-0.438406309047542	0.298227942068285	0.196053902873258	-0.321672648647844	-0.174740953101676	-0.41161457225819
KEGG_DNA_REPLICATION	-0.755599870241902	0.289588309139263	0.567801118160627	-0.0877879513834374	-0.631624328328351	0.530695230339389	0.46422233549773	0.608929584456251	0.526155385172114	-0.340132798089189	0.290378530666009	-0.0592523098071407	-0.350920135434033	0.594746493236379	-0.600619231974357	-0.656716927545777	0.435760793012604	0.0696873248039108	-0.130242158138484	-0.688004227320749	0.170642536446145	-0.552477474773362	-0.626823203486471	0.579157537397572	-0.388133514767924	0.213149213120093	-0.153332463652568	-0.458131287363618	0.157168901843448	0.302958164999149	0.0866828524261362	-0.41294645499773	-0.50840361169782	0.253206237316599	-0.506774218427509	-0.382049216375405	0.165076772816534	-0.565932961153132	0.360788756922372	-0.675733898854189	0.645961016145213	0.0651456859769117	0.0985297465561338	0.448119707853255	-0.623589660855608	-0.631194273908625	0.0120418694466178	-0.496845247740967	-0.29347877202442
KEGG_DORSO_VENTRAL_AXIS_FORMATION	-0.372090404753919	-0.0726089172347824	-0.151947199608871	-0.474208342211432	-0.522580502848337	-0.322307281245532	-0.116173175152042	-0.51843498510418	-0.0246395052205267	-0.443240316485196	-0.305902515555064	-0.158876683126576	-0.224427203645033	0.0101746289074152	-0.344879328259784	-0.0981879702870988	-0.471761751179126	-0.222385862163791	-0.29964399343704	-0.241138919611406	0.0986112829574403	-0.289399222438144	-0.140720108413545	-0.375518285710969	-0.150930701404063	-0.68553326618259	-0.588944820669901	-0.240308744040793	-0.211463449080683	-0.63209032417056	-0.298617247688431	-0.521900056247862	-0.410299895949167	-0.600645769656703	-0.38227954411727	-0.638132057775334	-0.598243310915461	-0.0338465632212009	0.122833305640393	-0.134983288986969	-0.192707857977795	-0.652072133869941	-0.534245940365118	-0.690033096862407	-0.265941625771055	-0.142715319271321	-0.233031355136442	-0.332390715610079	-0.492388714429783
KEGG_DRUG_METABOLISM_CYTOCHROME_P450	0.2086542718448	0.0446777968972164	-0.437481919738631	-0.382071529292193	-0.117092526767612	-0.235466630313129	-0.0290903964494736	-0.27636588774344	-0.481179880778411	-0.316743054239988	-0.201140339061491	-0.123199634053498	-0.0705169318739634	-0.487276186757306	0.338301823494501	-0.079665162414951	-0.369696768587089	0.154664273100365	0.165061642955475	0.0854209858384427	-0.32840851838873	0.107768893079814	-0.0154818448513925	-0.179816892110682	-0.399922076060266	0.0777848956187582	0.0745330288758029	-0.0591931412094895	-0.406133799445734	0.0726396392071846	-0.326297519050207	-0.144442156228748	0.0712867040257705	0.137160753171912	-0.470945078759506	0.058314355343011	0.114863197271998	-0.146051725139751	-0.439919520424621	0.215498794683802	-0.310436064995429	0.169017364719216	0.0402818151198764	0.416504140464181	0.224706750517838	-0.0577584462453388	0.00430074888965573	-0.0753804255567733	-0.211739597675506
KEGG_DRUG_METABOLISM_OTHER_ENZYMES	-0.27119287804393	0.019359089922689	0.0102217338220582	-0.394461242253786	-0.218152361021886	0.0348611585980592	0.0815848084002779	0.124921269926636	-0.25400535570455	-0.14375137109152	0.175664254285952	-0.32133552526506	-0.0848701475300588	-0.131803518973332	0.0989780810952994	-0.223295927235175	-0.292320453089759	0.0118319103546378	0.182324772631191	-0.309839430718262	-0.0284450985566973	-0.137946448601113	-0.236929168953376	0.0426398285222773	-0.291298198181992	0.138511810057402	0.0203724944608592	-0.245108799374519	-0.0491170347438625	0.356632536633054	-0.0568332433049463	-0.171608756201882	-0.101098026665647	0.38612888017893	-0.441427698087456	-0.276494838929281	0.224942533415976	-0.26635551571365	0.0988717211176181	-0.156959256272273	-0.129846303304478	0.0203841975980158	0.182473283449455	0.189146563959066	-0.0392858252593515	-0.299642943400917	-0.182693951484131	-0.189745695293991	-0.147274869554283
KEGG_ECM_RECEPTOR_INTERACTION	-0.391919685441817	-0.305162405193812	-0.157099173301567	-0.338295251599684	-0.509017264928218	-0.552796967106546	0.118788546046047	-0.360992094649842	-0.430609363099404	-0.379547807976844	-0.165073564018283	-0.28846356709996	0.283790829571367	-0.22291794394713	-0.374178863641749	0.178659202153506	-0.216955623353266	-0.250417176944754	0.156637049043279	-0.242378950410164	0.405026252800069	-0.0461076119110519	-0.177266693738788	-0.551263025406109	0.234304296011446	-0.473543304592773	-0.516271262567643	-0.274790384204358	-0.272231034771708	-0.447239640718852	-0.246642765299185	-0.554238179677676	-0.387141333905749	-0.306031579422051	-0.47894807474112	-0.402790150450644	-0.444274341536052	-0.162449328999979	-0.0733409279174753	-0.195124167320119	-0.361977500777851	-0.489525192550012	-0.548123133042332	-0.503160217360495	0.241192630953303	-0.11911116201122	-0.477163470701319	-0.177040119738376	-0.569860585658924
KEGG_ENDOCYTOSIS	-0.474195941418724	-0.193751677695548	-0.174788093879233	-0.0781314519250907	-0.397403048696155	-0.336210291300203	-0.212890536902529	-0.326136421076235	-0.319710277151017	-0.251761786052434	-0.391382598553709	-0.329092341845946	-0.203900074979874	-0.100423223022626	-0.132134232952135	-0.225473548472266	-0.263085204634673	-0.355796821060856	-0.471607299752595	-0.0857029798481214	-0.101878476199197	-0.0718469223534097	-0.0454910967078933	-0.361386344461428	-0.125955477747951	-0.56700996798835	-0.426457507053972	-0.116641716169216	-0.153171520323073	-0.579391464065868	-0.364489217547423	-0.604894953851165	-0.271307630597569	-0.482982561979399	-0.569507980048364	-0.536204676563748	-0.499502176538721	-0.243635749386614	-0.186269271211275	-0.05095703189155	-0.15806157470829	-0.510763126244947	-0.23874887645152	-0.540375535217788	-0.318495245601194	-0.0362197676668617	-0.248704717229986	-0.282571717285546	-0.338121599625911
KEGG_ENDOMETRIAL_CANCER	-0.376479708330524	0.239103070490124	0.304242965992109	0.296321682005327	-0.488050797775187	-0.0880976416003315	-0.127200049927609	-0.172297089233792	-0.0326857064419429	0.252347487101656	-0.381004634516173	-0.0789554282779946	0.0506103254993366	0.194163923028771	-0.168653322606336	0.119021142166746	0.064165403962485	-0.106654774302655	-0.269132299764969	-0.00311496911299092	0.181829344155368	0.133004433489402	0.341366292095369	-0.0971869395107639	0.218900609453418	-0.664091683119304	-0.481084232778176	0.140127200658543	0.0690401312419094	-0.588675557495874	-0.144401567992946	-0.55043236456008	0.0149869202096935	-0.564777547135519	-0.253992005233645	-0.568278737122866	-0.578332400770489	0.0406108576297403	0.262630523014273	0.189326189079489	-0.134837742099132	-0.600129484411368	-0.0348340878460883	-0.609512624686278	-0.308194398524707	0.152669056159989	-0.212066924846168	0.102506797624066	-0.247462147573453
KEGG_EPITHELIAL_CELL_SIGNALING_IN_HELICOBACTER_PYLORI_INFECTION	-0.431155373382169	0.115133364804634	-0.038272876863237	0.285097344159562	-0.272317791712995	-0.358025763152804	-0.18697931123628	-0.211929254144486	-0.141476135950739	-0.231145295898331	-0.170383468977598	-0.336583429375893	0.0012489313040123	0.172818870458173	0.167474683653848	-0.322220554958197	0.0223794627462565	-0.107383406635754	-0.241768515129834	-0.0623763717649378	-0.0260562172692742	-0.43120964446204	-0.123644836659005	-0.240358135740549	0.0469094272724442	-0.372980993330908	-0.0584290679682724	-0.0229083474115295	-0.180920793506209	-0.0693545362944473	-0.0333176892818076	-0.448400925015348	-0.138328760698056	-0.216416967824151	-0.492024250796737	-0.555950686543874	-0.477402586748758	-0.28167924834562	0.172553377776085	0.0169875521110608	-0.165196898010132	-0.28872899405428	-0.111066450595272	-0.183739936704896	-0.2410782186665	0.103849087594534	-0.1198944661626	-0.0732709056739539	-0.292282753571303
KEGG_ERBB_SIGNALING_PATHWAY	-0.277093407887416	0.167484131434885	0.25509650706498	0.139697890410573	-0.431563030529424	-0.0781442790325184	0.0686426294532555	-0.174748360852695	-0.00269700670090542	0.262032102745696	-0.226381228471559	-0.141888955223853	0.062746080038535	0.24058928261741	-0.00487851289834282	0.0535528464862063	-0.146955314849466	-0.231000666474617	-0.223221519721838	0.0413793484787845	0.0318364047557719	-0.0503850748068258	0.286374648283612	-0.103134910036317	0.216924136776089	-0.577327987531367	-0.379138072070881	0.110947817327981	-0.0187643381567819	-0.462392400376993	-0.0082711149614256	-0.468354131408798	-0.146743757223794	-0.360086428589118	-0.278262586691013	-0.525695181898646	-0.36561577436615	-0.0298368042108947	0.322754171385104	0.0970679342582909	-0.113694473701103	-0.486743330767202	-0.103732695261998	-0.522458283276918	-0.139664554282806	0.223035266371735	-0.227157914166842	-0.0776308218870941	-0.243535694100781
KEGG_ETHER_LIPID_METABOLISM	-0.0254094660037011	-0.129753522463172	-0.268288272154306	-0.206417492136854	0.160524888414417	-0.0788582006919057	-0.0200963287844427	-0.270535867642252	0.00971713866893475	-0.220033178519014	-0.231142291894994	0.1207107251644	-0.00498897758038591	-0.31347375390084	0.179525832708944	-0.0330586927696072	-0.179050377366283	-0.115857028282691	0.0166598120907853	-0.287059852808834	-0.218357056149857	0.129949433763575	0.0988292519735635	-0.208523577828833	0.0479758987784116	-0.325428142077232	-0.00262841969977057	0.464438660747047	-0.214262809282589	-0.4490843327795	-0.147071554211486	-0.171383512022871	-0.117777481319035	-0.257537849193381	-0.400002413959324	-0.273923873566976	-0.322674513072391	-0.210952033492654	-0.196227419438218	0.200338979224028	-0.35467603928358	-0.0778106277271662	-0.139386228907747	-0.278858797533387	0.250582233776354	0.0678718012264944	0.116559311723634	0.217003148498283	-0.13060461233502
KEGG_FATTY_ACID_METABOLISM	0.185626966443306	0.00147186580481048	-0.198350219578251	0.205103311588856	0.01074094594651	0.0716665759521415	-0.139187191208397	0.0837142417737573	-0.121378052026197	0.183829002740464	-0.328504847809532	0.194925663910599	-0.265570075324669	-0.0868567981584704	0.45435569272821	-0.173628021826858	-0.134742676790633	0.184867464833679	0.0102961639658912	0.165463073780597	-0.328993364818579	0.272127214777507	0.260633979103702	-0.219171042220876	-0.395120123167664	-0.232466620550633	0.437894299817618	0.464409335768294	-0.540406368590805	0.0807450879948724	0.0463844487232209	-0.469632973264193	0.281052915608991	-0.111149852667642	-0.449695190121674	-0.305705795343792	-0.427588560099216	0.00576268955004025	0.170511583472892	0.443733233767029	-0.237494553026701	0.112023691047982	0.423636805202441	0.217226739467192	-0.35073242464362	0.145369352831442	0.166082485826204	0.598842693802173	-0.262007716766785
KEGG_FC_EPSILON_RI_SIGNALING_PATHWAY	-0.178361633024874	0.16795574023918	-0.139936767713023	0.0516509388398846	-0.383434942797246	-0.352634352761337	-0.223547250137731	-0.261742889203131	-0.217577213642167	-0.136365990210388	-0.473178357030022	-0.244961283184316	-0.00631350045392515	0.174985196844867	0.0565444305283913	-0.255400480768608	-0.190680363608241	-0.257526890636344	-0.390928399002523	-0.114445470792929	-0.108145874426408	-0.0857779555409525	0.190940066797101	-0.223247300333797	-0.0122525690879432	-0.477100227168349	-0.203130490732873	0.172603301670204	-0.199316985317011	-0.482326442922276	-0.0806560995566779	-0.432135037218446	-0.0304064271187995	-0.352942000274294	-0.386289791505846	-0.438297163165997	-0.488438921519717	-0.0474278200428888	0.00430646167366483	0.165491444979532	-0.365374981242686	-0.353838082676713	-0.385290741827559	-0.524610070408154	0.0686559262588167	0.130124565491059	-0.280086992865277	-0.184281744822092	-0.181827994727972
KEGG_FC_GAMMA_R_MEDIATED_PHAGOCYTOSIS	-0.327258249515759	0.294576306601468	0.102792471717449	-0.037238426943726	-0.508587391962802	-0.19415625256483	0.159953805804557	-0.046688366526104	-0.162323047579445	-0.0140548410784459	-0.284689261436679	-0.243240799093294	0.222350367145506	0.275566069540009	0.206810799904707	-0.213428744432711	-0.00892927276168778	-0.313881006259061	-0.219220006392384	-0.189603898748954	0.265767305380573	-0.155784252031738	0.231184500252492	-0.109107590755809	0.272235929350265	-0.398446459504494	-0.237625309496642	0.00227966905950375	-0.124960988162009	-0.41138364253763	0.0263616048916979	-0.511703175427318	-0.0658127272517033	-0.225762374144012	-0.439652757516156	-0.35052898309242	-0.435600769316763	0.0694991471839363	0.124932419814382	0.183378068673454	-0.112485986510827	-0.384646711119897	-0.321750328626488	-0.412358111194303	0.166158424600262	0.260710308081332	-0.25430657167592	-0.160328276429574	-0.324073872413214
KEGG_FOCAL_ADHESION	-0.414200712293545	-0.0418740999610817	0.211200933808727	-0.118037915901652	-0.47374879158561	-0.365458030653372	0.0749086026604242	-0.247136681419972	-0.242380082931042	-0.141781472794677	-0.144595387888998	-0.210800387266263	0.261834816129586	0.0582528300447443	-0.130106232870193	0.267128945003223	-0.0688505541586152	-0.0703929264970863	0.112076607309978	0.00239008107669225	0.373788023084026	0.0969276997251125	0.200106032812378	-0.436281942196587	0.326191223087439	-0.439405779906728	-0.461326228745469	-0.128473590396843	-0.0269347092168902	-0.477460851299167	-0.139145956759391	-0.535210273224988	-0.253556836916824	-0.266857632858022	-0.391760497059271	-0.44663523100145	-0.363394910587263	0.0240590831611907	0.21247232723314	-0.0477940215606579	-0.119726003071352	-0.424871742210747	-0.339690725631695	-0.529241567628113	0.255533857828653	0.205257371407383	-0.390703895548946	-0.0343871622380141	-0.491325961333078
KEGG_FOLATE_BIOSYNTHESIS	0.329215186564636	-0.225854737509517	0.162177310408176	-0.465939607487454	0.504613001163633	0.410420929082847	0.230777191925235	0.241132570958745	0.287154131373873	0.195475768213039	0.553928308728991	-0.50736022526564	-0.206910923338949	-0.0965158637178717	0.33500448485428	0.076528448003134	0.312007393403794	-0.129508673159283	0.626624739212231	-0.550641800751561	-0.537278153856523	-0.437315235807065	-0.268062156904265	-0.248047673678673	-0.0997213277924523	0.138742338541411	0.556145788916201	0.374964504850895	0.508345942698283	0.219785893335058	-0.215454587902195	0.232546598452985	-0.229139964157305	0.312084707734434	-0.580143354614621	0.249619788193274	0.544510839943815	-0.416122023789791	-0.35614906472578	0.300235611847005	0.233976329258563	0.428347153781891	0.30977578299789	0.113256025060888	-0.275305699192809	-0.209978448964968	0.36378040669706	0.50228062597581	-0.45481257013741
KEGG_FRUCTOSE_AND_MANNOSE_METABOLISM	-0.176358011424602	0.0717163672288095	0.230643397253062	-0.169963037681049	-0.116727674101241	0.33171875002558	0.0540046703652904	0.107484677677511	-0.00257779366900673	0.076479316935079	0.124489731654016	-0.308379008233247	-0.0703835461165688	0.23469658787866	-0.156107916183037	-0.380473219267936	0.307762146109139	0.170641384953073	-0.153478628274452	-0.483835817911867	0.0767665993820949	-0.496145970515615	-0.435754075246988	-0.0801946875615925	-0.253743848418659	-0.198941482912156	-0.0343642741532991	-0.0688630195948882	0.161305647273275	0.155575845676665	0.0182604847517436	-0.530906132635626	-0.038520583808409	-0.0268865507776893	-0.564813228550805	-0.147418836528419	-0.229421558950406	-0.479188066914511	0.378620747164723	-0.221619764921041	0.101923960103268	-0.204885217382273	0.236962340259665	-0.0949389724771407	-0.344784048068195	-0.423947618699286	0.326313622341235	0.103958622894491	-0.0731199304824367
KEGG_GALACTOSE_METABOLISM	-0.488213151039372	-0.0285221597042408	0.113087839801023	-0.319113607808181	-0.169950394832016	0.290313433427837	0.213617208957286	0.186908909680588	-0.388874435861193	-0.132135591472036	0.290352323329141	-0.41595517334013	-0.00100647883753077	0.310514317627363	0.0930735337098712	-0.384223826800704	-0.0333637040476915	0.0251628881426585	-0.0688169378320737	-0.421051398411102	0.0924258341284156	-0.473334212464298	-0.272051800872215	-0.131063934571293	-0.0643486326685894	-0.262875893459247	-0.0177771432764295	-0.235130979122136	-0.220525700847209	0.0168358842433187	0.172035773710685	-0.584905788733908	0.187950951340353	0.0728653029078186	-0.578036033607356	-0.453261444514593	-0.0454046359346006	-0.271781001099422	0.255913304652518	-0.00267894659881324	0.110493582710873	-0.171220521071558	-0.0486085297131965	-0.313228901949184	-0.0356545545031843	-0.250676032799145	0.235949719908382	-0.147788136055785	-0.259291514084044
KEGG_GAP_JUNCTION	-0.46802221964574	-0.0727148869130102	-0.036645547103842	-0.0602854306235382	-0.491723052063437	-0.346361406412154	-0.0317203389448277	-0.330267974611465	-0.0513200849535535	-0.174189534021135	-0.293215266673814	-0.185331948844735	-0.101731508947619	-0.122158651158719	-0.0353976902922309	-0.139197929126043	-0.15606511521796	-0.134224850086927	-0.170651102566383	-0.0866736710410462	0.19695076610433	0.030476387904517	0.199014510867405	-0.235976971400045	0.165007809661867	-0.354158323142781	-0.45792790747715	-0.110964192300282	-0.295336838629743	-0.47688449194987	-0.279167660885739	-0.394050577248274	-0.30586096757127	-0.35272817761568	-0.420930232101986	-0.543393187854801	-0.358450800471581	-0.0474117099280892	-0.067398248111979	-0.0783281032266964	-0.192873077890331	-0.496770520213727	-0.395661823789216	-0.425311283826766	0.0822953174317193	0.0371875748185767	-0.131656664655067	-0.209118996996346	-0.440318605993492
KEGG_GLIOMA	-0.454786456669971	0.116393872114202	0.223293568691434	0.0511174932222011	-0.477020224342622	-0.261791514347321	0.0443884972272785	-0.0436925393985411	0.0769611079352527	0.0495324768591856	-0.319238827730829	0.0373380246755873	0.146582873323863	0.1678250469511	-0.212708544786589	0.0533185779611597	-0.157780336846358	-0.135631371050588	-0.0665616289617051	-0.0768948525011475	0.183265178062979	-0.0206479639381486	0.149023732213959	-0.142328375255015	0.318777158799844	-0.521812547971889	-0.412536175377202	0.0970257661196647	-0.0244007283646419	-0.504567570253251	-0.0388832595808901	-0.512422354349052	-0.263863459720118	-0.390836977060697	-0.340859541095739	-0.486673795775837	-0.501523966196902	0.00298936373788478	0.182154524864825	-0.113729884928976	-0.155311356813693	-0.544142304802586	-0.188581015226944	-0.443088075608368	0.029814246654865	0.151224192601026	-0.384507723886535	-0.0327234390900201	-0.323244639179255
KEGG_GLUTATHIONE_METABOLISM	-0.212606878192838	0.0699567808885648	-0.238070934343073	-0.202446399267692	-0.0942850955450249	-0.127707431760278	0.0180150925347714	0.125543846878969	-0.316528103716033	-0.0165069205721343	0.134514077133517	-0.341959389897676	-0.0500001251969046	-0.24671623876336	0.288608923405469	-0.429236966583951	-0.0447287650188095	0.363617893610382	0.22902015565387	-0.375340181776853	-0.315008526348469	-0.189372427029408	-0.33331994910842	-0.0680430251069968	-0.281853499607342	0.305078953599282	0.309994264504927	0.0192920579101485	-0.212315442324026	0.493177796903582	-0.0995081394213427	-0.434543110127655	-0.0636233332867149	0.201288053431057	-0.647996134112227	-0.324510490989052	0.223939741629594	-0.483374569951118	-0.132719511202258	-0.0394539235928427	0.0793011333474097	0.347841614879199	0.221618092324545	0.509988266200465	-0.100584089065491	-0.415822183374702	0.0499343791450318	0.13826920366532	-0.218627239628659
KEGG_GLYCEROLIPID_METABOLISM	-0.380088781573726	-0.184259633110887	-0.0926178545902162	-0.243058071052556	-0.0836757436172713	-0.149960730124325	-0.193875427088489	-0.274354196894512	-0.336031565766795	-0.234757277558008	-0.165484426735755	-0.382103805291425	-0.195539701005333	-0.256160138758483	-0.0601387653523235	-0.232520137978087	-0.0956223862367656	-0.0115309385153625	-0.248105082458462	-0.387887176327218	-0.322344406256557	-0.359936555085125	-0.198293054581172	-0.286751566070502	-0.200366594186312	-0.444873334748656	-0.272440648600019	-0.122430510897478	-0.317336441745339	-0.312857357815102	-0.337383013059416	-0.338554058443929	-0.0684634524451059	-0.312983536239196	-0.526233556814331	-0.516672909260051	-0.265794198655727	-0.427785784669818	-0.0158761342654248	-0.266369339967298	-0.332267241507202	-0.507368152434123	-0.0244657667380377	-0.248408800991881	-0.0948248546692705	-0.125104327136188	-0.186014046604599	-0.00396578498706876	-0.144575128165644
KEGG_GLYCEROPHOSPHOLIPID_METABOLISM	-0.407002769452533	-0.114820239692069	-0.282986450110772	-0.0790051101655588	-0.0223056439277026	-0.0744878593670352	-0.255134003957305	-0.33567581882836	-0.284999564390103	-0.35078931641935	-0.312595988753267	-0.253863350416548	-0.314969890032167	-0.297705177456933	-0.0947450837283952	-0.275176491190967	-0.14439263580584	-0.10806633453343	-0.458759156703297	-0.354675287344348	-0.442118269185697	-0.189469836452663	-0.132536812707332	-0.223351238771968	-0.195642908128218	-0.506145592184703	-0.371348100600668	-0.0608360463169883	-0.268138109269676	-0.325380516302863	-0.439595105803082	-0.383451044022056	-0.150838302075985	-0.418675339567985	-0.52250519148865	-0.543566774891863	-0.466080981083624	-0.4070204444679	-0.231348394164614	-0.199599415409218	-0.363223887319928	-0.451130498239546	-0.182668330340613	-0.380595032456969	-0.153230662994774	-0.167581773600434	-0.0853936439971036	-0.0639207352107061	0.0395232774913654
KEGG_GLYCINE_SERINE_AND_THREONINE_METABOLISM	-0.23768327964624	-0.082331991462507	-0.0822429247023756	-0.138616224700362	0.162219150962371	0.108742237398807	-0.0446870146498506	0.190947019371419	0.094801821443394	-0.0352029271245293	-0.269492738288282	-0.422012657914298	0.127230513238748	0.0231046864365308	0.0959809768429152	-0.420854197601296	-0.021576106856718	0.111390415493872	0.142344954110579	-0.201356136359376	-0.173646248662418	-0.15043941634358	-0.174561812348445	-0.220386003471866	0.16682183778676	0.123873519134159	0.201692933111979	-0.0178582876530812	-0.289998562228462	-0.0372958837814368	-0.0027570603299833	-0.385688375493579	0.0583022938225943	0.0364711601518409	-0.451828811813007	-0.17101618741761	0.032153617811133	-0.30606267403256	0.167428472992622	-0.0984899953521712	-0.269543912177976	-0.136892221698196	0.206245155295455	0.0921679268083855	0.10924603335748	-0.122993422882884	-0.0907318946410273	-0.0308568154173193	-0.294138077196536
KEGG_GLYCOLYSIS_GLUCONEOGENESIS	0.0616532845813488	0.0552958186303735	0.136698290342121	-0.276629250528862	-0.310421034752203	0.0517439088109733	0.16370402270009	0.147520421161967	-0.103298632138792	0.0872861637979113	0.0183191577312624	-0.209557575340317	0.160946616534749	0.101601930328007	0.0157882361913861	-0.328136815820516	0.0380277621955437	-0.0609048437128432	0.0914942323556901	-0.337320672646517	0.121302514661273	-0.357733260938104	-0.343385064341462	0.137980202791023	-0.292157856918051	-0.0671324997151601	0.0564787193992662	0.0617694814484585	-0.186154494268616	0.182962763681622	0.140773395975655	-0.317551849388271	0.124979488924377	0.26122350861444	-0.522802313515785	-0.265531312026919	-0.243192276784189	-0.200437355474827	0.278579704755586	-0.116459827788936	-0.0210277895280728	-0.158737016450381	0.322824355613165	0.120918279713634	-0.337245153433827	-0.342153420216736	0.16398392981695	0.026795416625775	-0.40150820857249
KEGG_GLYCOSAMINOGLYCAN_BIOSYNTHESIS_CHONDROITIN_SULFATE	-0.330769464041191	0.270054199767176	0.443281354015951	-0.232598742284027	-0.293089798814952	-0.375342056681861	-0.136698482411186	-0.238394552925127	-0.368038990915825	0.17879602764543	-0.215162132456847	-0.191585552771817	0.383029570017106	0.0513228896887869	-0.244954216664777	-0.143911297931776	-0.0592095430270809	-0.263546185429163	0.0676511398016041	-0.356990567155445	0.457757150472384	0.0196054093179144	-0.075928916660954	-0.428490182905077	0.542800489955832	-0.606506705675323	-0.422611447989691	-0.145238667532815	0.00539365842250167	-0.523791699302223	-0.435673127806485	-0.59091363616414	0.0407534827712873	-0.459078741889704	-0.55784991348661	-0.693818755183107	0.0329907872001909	-0.0253155900952733	0.192672241011208	-0.391014734012705	-0.23837460548682	-0.58232507190165	-0.0712425095980177	-0.369485906210642	0.58705295897835	-0.105584951367352	-0.32726765064787	-0.25594980482895	-0.200866049326388
KEGG_GLYCOSAMINOGLYCAN_BIOSYNTHESIS_HEPARAN_SULFATE	-0.295126833376543	0.139671466052207	0.285374047836322	0.00221345190855327	-0.292863929681898	0.304254891650479	-0.211823386554288	-0.234250113592191	0.301641417278317	0.26330613420055	-0.362219653286257	0.00333177424385647	0.20382947441002	-0.0251088878720158	-0.482455881892232	-0.207120116213334	0.0413528749641375	-0.386393114102244	-0.127617245779785	-0.332468275911095	0.455452194147634	-0.0669442124694778	-0.0818579289738705	-0.314580102780018	0.453819457780553	-0.547460389596871	-0.352213680528868	0.0712642358198893	-0.307335525656868	-0.460558810152854	-0.444682484355147	-0.353026706965722	-0.26394880900622	-0.401154290654397	-0.376787613475079	-0.554037198495584	-0.560929359521731	-0.0963841057937016	0.0216122986771259	-0.374040032685153	-0.433215451302132	-0.32866384547061	-0.0155435284636107	0.126661519311157	0.365963194646689	-0.126622086514878	-0.136140366351438	0.059680291542415	-0.294157649552568
KEGG_GLYCOSAMINOGLYCAN_BIOSYNTHESIS_KERATAN_SULFATE	-0.0260585881639535	0.0286657561905488	0.342831131530688	-0.260453476673225	0.12505242761607	0.137123218867324	0.210087338485088	-0.355057385203129	-0.240285081444365	-0.282148855208628	0.146563789842356	-0.400969623472374	0.14630119142967	-0.114738600268726	-0.056674923460738	-0.0983060454834064	0.239232431236598	-0.489139234456291	0.349091915894	-0.192038679232437	0.28339105696519	-0.376405967211578	-0.27702709099652	0.17863909518343	0.640873123378561	-0.533350023956915	-0.0453217330728282	-0.0565196755688505	-0.0312660339144384	-0.0991297909869447	-0.237267238461129	0.0407589656468588	-0.217030634342109	-0.260563993942855	-0.64431557034818	-0.551274013018599	-0.256174658459978	-0.032779978392797	0.364388399272812	-0.186448986424431	-0.289130007881164	-0.274442067684448	0.34097650248744	0.260718845678296	0.390082128689162	-0.182432354665593	0.332120791694052	-0.0181169901066805	0.13561578785529
KEGG_GLYCOSAMINOGLYCAN_DEGRADATION	-0.391259986470412	0.287635260569728	0.0391054029827847	-0.128908036767556	0.0419847793840329	-0.122119789567007	-0.0427528988644297	0.322083401158971	-0.585021431422414	0.249706777612609	0.136239410123054	-0.115903166579634	0.195086577433111	-0.0696890481405404	0.479138914994187	-0.0718497195795978	-0.19506456485714	0.190084602234974	0.111192840258565	-0.15847206216776	0.275801292342446	-0.142384822310673	0.259942653519678	-0.307177698930935	0.358061674610934	-0.470731120431967	-0.121038199094954	0.314830708932544	-0.548331150531558	-0.296181382749411	0.0657899000460783	-0.585586614945051	0.489671262680799	-0.164496043970938	-0.52892259153446	-0.433115968997927	-0.0223658105855329	-0.0961395867741766	-0.0261193863586355	0.422046875992236	-0.340935312719277	-0.405846887137082	0.26631585942994	-0.357869706403917	0.504584694433468	0.0378282424774791	-0.299545862244314	0.254546090255742	0.0194690391206097
KEGG_GLYCOSPHINGOLIPID_BIOSYNTHESIS_GANGLIO_SERIES	-0.158046783579966	-0.00132863025177554	-0.239375183525699	-0.324331172136542	0.0658723039363886	-0.577088961061014	-0.11927580404856	-0.443174986333851	-0.550286418916366	-0.0949617829026566	-0.438126463838279	-0.363651258058928	-0.154061207764535	-0.697837440329206	0.157720968068431	-0.32443184308305	-0.421729208683	-0.461702009062688	-0.367809130385916	-0.16925997481485	-0.269992687294999	-0.0152871374105432	-0.0245209593116392	-0.315178610032787	-0.174151585627699	-0.55699160709522	0.255248752789809	0.0965245543944688	-0.633243319288625	-0.338325330632282	-0.148253753348128	-0.264232514796377	-0.0813190101073594	-0.330182198582225	-0.532231312629397	-0.558398870014178	-0.35413920291695	-0.342731235236712	-0.249550642708844	0.263400221291442	-0.545440172572397	-0.132575436978292	-0.404009129247852	-0.363489435190329	0.0639251713893177	-0.13869840679832	-0.193266847416329	-0.0108255821769593	-0.403586544237929
KEGG_GLYCOSPHINGOLIPID_BIOSYNTHESIS_GLOBO_SERIES	-0.165510239254808	0.354700003870622	0.0374359438850028	-0.484187575869189	0.176388231990694	-0.0865700994615001	0.482800685597125	0.0641785412075855	-0.458045314522424	0.168308888624328	-0.128280446091958	-0.735488685894591	0.380836250328871	0.0316630612150516	0.64171593891105	-0.45340199092282	-0.100030542907591	-0.191790683125143	-0.518014886169972	-0.0169587068772024	0.467649884813801	-0.239453983243073	0.179936704058982	0.208314375046789	0.42729636110084	-0.238586014640152	0.234213449059272	-0.110192618251978	-0.529505287854662	-0.224385482221197	-0.0862798992576003	-0.203640827666514	-0.0179888840634904	0.199404032345041	-0.375512180120522	-0.45564296753908	-0.0806588833807886	0.0435911796671688	0.00966460202815669	0.287492681899419	0.0763578744273114	0.158880089436361	-0.00998359427956802	0.00687806765832882	0.381418559046749	0.183250335282297	0.0309606305832492	0.0251752585810763	0.181057233478849
KEGG_GLYCOSPHINGOLIPID_BIOSYNTHESIS_LACTO_AND_NEOLACTO_SERIES	0.0154207722217442	-0.245054658203976	-0.379225302047368	-0.331994163309263	0.181382434202799	-0.152897621198938	0.0666977089281588	-0.165808420351581	-0.364093844040689	-0.168151981929068	0.0473083289122874	-0.420936255276562	0.239648260035293	-0.138890745030309	-0.306952249479381	-0.275985043176949	-0.16008596633496	-0.447012927308908	0.0305450804044544	-0.129343817372412	0.0246664449203563	-0.473355856020366	-0.374953519155641	-0.0437877339463191	-0.153156568090853	-0.360133560544059	-0.278728789829594	-0.265851819792879	-0.0726717596735053	0.0341277375085705	-0.163864089094937	-0.0592034063349754	-0.534552626960358	0.139211325317488	-0.344397921291562	-0.487962307622514	-0.045700953583575	-0.55721356820473	0.058792070522168	-0.389494267034643	-0.0213084878011177	-0.288946881972103	0.0725947545486594	-0.155758677936848	-0.386747722832989	-0.175845793724152	0.268095665365096	-0.0730124257460421	-0.157113156929733
KEGG_GLYCOSYLPHOSPHATIDYLINOSITOL_GPI_ANCHOR_BIOSYNTHESIS	-0.562699186935844	0.0935642270929237	-0.449049761108162	0.423339884306295	-0.202299808490091	0.229392467528826	-0.1755493792016	0.0883485072680071	0.202063057907382	0.043861832378379	-0.105257433845991	0.112620731695536	-0.207701956009381	-0.291546679829736	-0.492404927595785	-0.331133479565375	0.0753018990161276	0.340927779351722	-0.0775741979439841	-0.327141960991016	-0.0638911981754593	-0.186341215883304	-0.320638939586748	-0.111786139905734	0.112058792461777	-0.625776283174162	0.121159544492365	0.1971487112318	0.0238695879143301	-0.145871097155317	-0.31259806676468	-0.202236083605455	0.102304453624626	-0.390526846196632	-0.438239167473945	-0.216041183405451	-0.276813032638256	-0.260719687485291	0.173355078214935	-0.215696041279396	-0.11141876707963	-0.217499458389843	0.185393421932651	-0.186382445012163	-0.646123519836757	-0.370731255087202	0.0036061761955648	0.509882927667458	0.125944467395909
KEGG_GLYOXYLATE_AND_DICARBOXYLATE_METABOLISM	-0.0972655507411878	-0.138137075877455	0.592889767006782	0.0622427236854562	-0.0309091287403533	0.539197675473907	0.254389607561358	0.453267247910559	0.441497896407844	0.470182134776149	0.50014510492415	-0.326347548054781	-0.372532049997138	0.530432961223115	-0.13764224918114	-0.0935235506035461	-0.310457827114332	0.16111898503593	0.0688058528938034	-0.616888192146158	-0.219628984583059	-0.463599004708118	-0.39131984637385	0.368964667989793	-0.0402521051941409	0.0745905024772454	-0.00732363069843631	-0.323732752976268	0.0933155370283534	0.238881787615736	0.241280912487019	-0.501251480848249	0.366808264341833	0.293911865591251	-0.488459706869994	0.156755262963607	0.012500133093646	-0.0353236304390532	0.412438466401714	-0.167220910150942	0.128950332061055	-0.116862402807782	0.363047160365386	-0.0736818953039789	-0.522298237691989	-0.654781006567382	0.584640745945099	-0.254239267561168	-0.399702299097426
KEGG_GNRH_SIGNALING_PATHWAY	-0.288318679179044	0.0982499997663792	-0.00610204870877656	0.0933319126724307	-0.174514303436652	-0.293070700673685	-0.152167363189455	-0.181148942023444	0.0914004004812606	-0.00114895145413968	-0.287093735896364	-0.00427378661652586	-0.0531587407983817	0.0419743334263135	0.0876341611868686	0.00698452961453933	-0.0920844691637772	-0.0102072539657866	-0.220429466104489	0.0360573312779178	-0.0610744983728996	0.134920456180167	0.312366018215183	-0.0650644644475846	0.173781134332159	-0.506709621420523	-0.346512211113474	0.266324051257634	-0.266231635794388	-0.474548383749161	-0.259447156558048	-0.406322384598581	-0.038634609572128	-0.425393409134641	-0.373093709682826	-0.486565325178401	-0.481406340961854	-0.00252994328924508	-0.0301530876922013	0.153252126163985	-0.24281374350411	-0.456272003219157	-0.271210790556169	-0.443034298531039	0.0432430420843389	0.274233707687287	0.00410789087631952	0.090090843516961	-0.182358286970709
KEGG_GRAFT_VERSUS_HOST_DISEASE	-0.846427349727342	-0.850824335250963	-0.853199045374288	-0.861603758121136	-0.849256523859736	-0.909856025418278	-0.840541270989813	-0.822565704195045	-0.904799953537045	-0.830415494806485	-0.881863271497215	-0.829559646534605	-0.850976264977568	-0.821102822574144	-0.849195355072728	-0.846415604129225	-0.870314832158123	-0.808501286902364	-0.876086152903699	-0.857405430041124	-0.875084619986469	-0.857974184423433	-0.86936145836115	-0.862692341768758	-0.850754712911152	-0.853112732897938	-0.80761830888267	-0.83865243622905	-0.860173255213577	-0.841557597821275	-0.866490588056262	-0.83434441336623	-0.795257728190811	-0.860344360846982	-0.83507072466584	-0.826239198435899	-0.88616375739612	-0.854826875461115	-0.86598166622803	-0.837884246256654	-0.842262675273289	-0.811071522119651	-0.840852716915544	-0.813875144198861	-0.886401594253441	-0.847111598935681	-0.885584562604404	-0.89415184196877	-0.871361587576557
KEGG_HEDGEHOG_SIGNALING_PATHWAY	-0.212881059949946	-0.125731777656955	-0.0940268064690057	-0.160410813329932	-0.366583651386582	-0.42400533031007	-0.358630609197742	-0.437027561694825	0.0624210256473171	0.0697034370691876	-0.176455493278531	-0.173537161679302	0.102197204538597	-0.354096318866746	-0.148442766433383	0.413512133752249	0.0365707966249718	-0.265712202189293	-0.244048780535113	0.19854429837444	0.352299805321832	0.319099174227356	0.318675368882115	-0.278017866684945	0.22187351894653	-0.292543237989135	-0.473162469037596	0.228028561958306	-0.0308511778439549	-0.49195325456416	-0.296373556178722	-0.285721459757185	-0.379936833704731	-0.455463998864982	-0.401088729381976	-0.389574048517786	-0.35972956093871	0.0489057273647797	0.0294518200866185	-0.0801087560192232	-0.102772880926381	-0.260374792425694	-0.388583159249448	-0.326317473295081	0.146098163783734	0.185831255524767	-0.265449446725676	0.0227292173411785	-0.312858896796461
KEGG_HEMATOPOIETIC_CELL_LINEAGE	0.0590621032384721	-0.131117066058443	-0.43176574039567	-0.00828910721797932	-0.462680590672212	-0.667022923558888	-0.132257034214623	-0.326945050114606	-0.647629405970369	-0.344909711072902	-0.478044611079227	-0.505368179681865	0.110531000855123	0.036389905959888	0.0987035886860426	-0.400786612470177	-0.462137494583253	-0.481878136632102	-0.489633497340414	-0.0182597883936565	-0.0604986832708855	-0.0916291154852902	0.0309349407087145	-0.365372356542613	-0.163726133934635	-0.0519705154788182	0.00627190653868548	-0.026547897853258	-0.429808328928627	-0.398866656627671	0.0642921182754177	-0.333241022095635	-0.192566257846384	-0.0666705462558661	-0.455719299586052	-0.420629194363699	-0.230684820508921	-0.126427310567991	-0.295754057193682	0.0811908016649658	-0.542359085080544	0.0302538193559454	-0.517150495495357	-0.3178740771964	0.244653729379957	0.146255705665751	-0.432261028590335	-0.488739747447232	-0.367007851157987
KEGG_HISTIDINE_METABOLISM	0.223712250454532	0.0510241195343814	-0.356608286893252	-0.256802225687596	-0.0439936191232711	-0.0173357716277731	-0.0993043070306368	0.0881097901216717	-0.196017579563539	0.158484544850625	-0.189705813183448	-0.0349997989408361	0.0133693334217972	-0.152975584189913	0.0907729455963522	-0.000270993278097903	-0.0341929657457768	0.213443859714041	0.259212390761643	-0.146878097557086	-0.410228021469315	0.129971837033426	-0.213393768444297	-0.236599234868683	-0.245867052167582	-0.324237552136233	0.383377027319685	0.312009126093773	-0.449403812153366	0.155291053786674	-0.160820258017608	-0.213061982551008	0.416427795428111	-0.168884420020574	-0.472961231009645	0.0260046214647843	0.108638333565478	-0.136320669559247	-0.0576008947668265	0.1791581124204	-0.360776596665131	-0.0532057895919285	0.437321713773451	0.173867013283498	-0.195524249002949	-0.106868357595646	-0.0285279732614958	0.160244196302922	-0.245206698744426
KEGG_HOMOLOGOUS_RECOMBINATION	-0.694738619478831	0.302096678781212	0.446440982646416	-0.219560014645738	-0.602722772574632	0.508067743800867	0.341066231740384	0.502403969316504	0.407627884257818	-0.394988608304847	0.241755024513277	-0.0314157725879328	-0.430620009202585	0.548634814851648	-0.659982098936555	-0.701287921728989	0.318338990217625	0.334882421348686	-0.207870410667824	-0.570542556273795	0.208581507459815	-0.489421581067147	-0.566206786538979	0.378489355287371	-0.22694052980226	-0.0821013932034352	-0.0805063250155647	-0.571554802328828	-0.0500177820182128	0.205923846440076	0.0325126900637547	-0.286007978643152	-0.266682041402836	-0.0809677475944093	-0.194247819659135	-0.148455684368423	-0.0285805753858322	-0.472713613470991	0.138548286267769	-0.606458047163572	0.504734193607758	-0.118888451595345	-0.0893197952068493	0.16560477214259	-0.665977474717766	-0.503346701695113	-0.221444607922242	-0.417296812609527	0.089445408030131
KEGG_HUNTINGTONS_DISEASE	-0.278516953391586	0.0327032379861959	0.20032477004042	-0.261999494857255	0.156406922927235	0.152913700391268	-0.214873599254049	0.172652359813594	0.270619781008603	0.084173608337841	0.113113789218387	-0.290287569334469	-0.249822375545244	0.0635893519090411	0.0765157287359976	-0.180628462708096	0.00960928095303926	-0.0753542924306152	-0.208427387129198	-0.376422700319343	-0.267362705679427	-0.0997092631838787	-0.34132573870398	-0.124560272928209	-0.400801930865336	0.19875046663244	0.186714316712985	-0.0819621047177639	0.00368208188108463	0.230345455566101	-0.312292471544199	-0.224468590755769	-0.346197600930129	0.169272151001499	-0.642900726987587	-0.358207706825417	0.189706524345413	-0.390994575564478	0.187966965507844	-0.354342000292325	-0.0165153423958218	0.195250067280356	0.168098291185327	0.220031378890956	-0.593035015250954	-0.409759795004985	0.133242561559122	0.0859721697398448	-0.196088937601861
KEGG_HYPERTROPHIC_CARDIOMYOPATHY_HCM	-0.336984753178564	-0.367045772990044	-0.133727407378431	-0.193966717531785	-0.419718063679329	-0.400392182611955	0.0701324932662884	-0.238272129830714	-0.364641339186359	-0.291961165800558	-0.308305904183204	-0.125333406879733	0.179218415604023	-0.302656072367609	0.00348090633859788	0.0406169188501774	-0.225303052299416	-0.0855643311318239	0.0797162777027168	0.140494040110831	0.25855404387171	0.107364739040478	0.160633478262299	-0.352080473617991	0.289971445772129	-0.162912603846332	-0.3261076669313	0.107669518191379	-0.34565070621159	-0.285492397003981	-0.395139725742097	-0.460923347943136	-0.298570937028894	-0.0670876238622529	-0.442479117232474	-0.445358674731337	-0.354094826528448	-0.136447579302794	0.0551352098671284	0.0325253410410463	-0.207754003704271	-0.233835060154043	-0.481236697610892	-0.364698897022549	0.290738595260048	0.188703562532884	-0.282468116232317	-0.174630134426032	-0.364101859888562
KEGG_INOSITOL_PHOSPHATE_METABOLISM	-0.170328931950987	0.181869205215832	0.0867988335830373	0.100630926988584	-0.407767626819613	-0.125905268167444	-0.013334129916399	-0.254682432803959	0.0656886506130652	-0.135297087779547	-0.370169323284015	-0.187814573383185	-0.0669723959712672	0.24527392639134	-0.170555130677925	0.0741012210104848	0.0166143877590752	-0.163676659546283	-0.431340687995802	0.110817562628945	0.0540844447428866	-0.0945565502933257	0.280832771470414	0.0198463264568472	0.305184843306405	-0.560311379387982	-0.457510467282553	0.297841623144808	-0.127567300217863	-0.571405799485413	-0.0691293216061379	-0.426392167471116	0.0331696074786837	-0.500784719896387	-0.311805160841603	-0.424702850118931	-0.476091939922964	0.204054448064089	-0.12772934370012	0.0557674124825191	-0.141861633456155	-0.54636570988176	0.0417666660317197	-0.571369056890295	-0.14445365109272	0.287864671558489	-0.135551145807151	0.135084773784347	-0.155374633521729
KEGG_INSULIN_SIGNALING_PATHWAY	-0.456166809667825	0.0484207001913905	0.0749081179015957	0.0158131913532373	-0.277808292939241	-0.0859036245547123	-0.100230295136562	-0.234063814889358	0.0332794069816007	-0.0578517093637206	-0.367986629475654	-0.139675132542752	-0.0983384125869088	-0.0183217543315953	0.0163029180187753	-0.084280975092101	-0.0885448608481883	-0.168492563165796	-0.1784603544299	-0.0784120579159471	-0.10872901807126	-0.167731081177602	0.115391680378531	-0.0635553369301856	0.0047919937681801	-0.499557545113129	-0.378064762776855	-0.0381578258004182	-0.213416091701182	-0.38869785365392	-0.289611481822621	-0.485907320373691	-0.168088631586019	-0.386002508709704	-0.420109827878228	-0.526879715356632	-0.403766750608418	-0.152335591185053	0.16966416811867	0.0145326991245794	-0.0984034405358984	-0.460391735769252	-0.134232007152212	-0.428525144012536	-0.270246132761884	0.16008829767204	-0.0410448231049279	-0.0822756271015595	-0.280498776845726
KEGG_INTESTINAL_IMMUNE_NETWORK_FOR_IGA_PRODUCTION	-0.550133058254822	-0.607489820061222	-0.764279244465338	-0.441959860928539	-0.730294179486742	-0.818768734244365	-0.499194163310037	-0.520817678967883	-0.820466370313191	-0.600548863633582	-0.767138524317547	-0.727653266007787	-0.50818841788511	-0.541632087996738	-0.534821545173317	-0.68011894404199	-0.726708434813181	-0.752272960653088	-0.778201238593981	-0.544793757229746	-0.562266718544018	-0.567481217828256	-0.584407610987249	-0.564630482037305	-0.624430546730586	-0.486388625550772	-0.554657726978293	-0.558556767897754	-0.637387476612758	-0.616116413288731	-0.520408235464295	-0.652801730318859	-0.620862092581308	-0.509471921344106	-0.589319164211603	-0.584693954150326	-0.558666912764554	-0.547874533770634	-0.66015177792889	-0.582546547985348	-0.731905649256274	-0.461702331300028	-0.651878848113469	-0.590039168329592	-0.418846695866055	-0.523871392449053	-0.687821091062325	-0.777293222298068	-0.58181896098185
KEGG_JAK_STAT_SIGNALING_PATHWAY	0.059682728355193	0.270900207991701	-0.0649159601617005	0.0495307003209372	-0.303333067753502	-0.341000137590123	0.200142194606143	-0.140798899056735	-0.384083164609535	-0.118769014327906	-0.234147980205145	-0.186254096831018	0.206587630438063	0.170470742274513	0.256953340992498	-0.0354633822196324	-0.308104752854033	-0.398570381406367	-0.28729950207087	0.0419264159659165	0.0881591935172833	-0.0290385436593999	0.243446075736063	-0.0713716414865844	0.132218865940757	-0.218656777857199	-0.120293922708372	0.171053034097706	-0.0578211942203664	-0.343440250384	0.163876125797464	-0.223191935576499	-0.0894991943551284	-0.077168342492912	-0.0660677862180463	-0.311442714860786	-0.242432697536476	0.114420831902191	-0.0908771645864601	0.276446285563371	-0.263087244345865	-0.0979853218405175	-0.228016190129464	-0.364621593403218	0.276118503772729	0.406491092175066	-0.231240555114201	-0.342505181934327	-0.151436964681374
KEGG_LEISHMANIA_INFECTION	-0.530354851991607	-0.415323265097536	-0.560955118488614	-0.363667481793644	-0.663018551982981	-0.74043172468321	-0.408515222055051	-0.447949779383774	-0.764655049194161	-0.533547361598373	-0.64570582035952	-0.710109099092919	-0.486993050416914	-0.385807729920284	-0.383935967619855	-0.62794605499848	-0.614361303167279	-0.581840551252121	-0.652827182415855	-0.460919231584896	-0.368271118895306	-0.479690356364815	-0.439042416814439	-0.530648416614715	-0.497435899514651	-0.517561065004128	-0.520567771537385	-0.486998138745877	-0.58988918911122	-0.548415435283921	-0.489386451709624	-0.695015459383516	-0.533302382770701	-0.521673070222735	-0.630231938288069	-0.573424109656665	-0.521033203255785	-0.473450658561248	-0.493604380757131	-0.52291597106811	-0.67830493346049	-0.455761896730818	-0.58875313463711	-0.577719953242526	-0.384019875208706	-0.356508003067267	-0.645936963000224	-0.705322086631728	-0.551682059761432
KEGG_LEUKOCYTE_TRANSENDOTHELIAL_MIGRATION	-0.189680484244307	0.0523686120381054	-0.115659951641331	0.119208929037499	-0.467377293949108	-0.44350154467658	0.260093402789897	-0.209183867298046	-0.319389850408356	-0.0866523854579203	-0.367271679907594	-0.252987606238027	0.345628663081944	0.108398347468246	0.226619805181411	0.0397864924472964	-0.0400597928467796	-0.249506515429413	-0.129430091953152	0.116603891212295	0.303643171265415	0.0686239160760052	0.366651650225735	-0.363595864239134	0.280826787535729	-0.237193634291168	-0.109868845916654	0.137210151690334	-0.0427769031199308	-0.353345078484363	0.055125772683952	-0.545249466151751	-0.10946697236141	-0.0918499469300321	-0.435322938550258	-0.376672071854857	-0.291086096703046	0.0476548601441236	0.107578243583997	0.202693216375265	-0.239382175939406	-0.290722199387973	-0.322621233255499	-0.478922318423677	0.226866826895255	0.370846326871437	-0.318626137013784	-0.138412644205472	-0.341213788847255
KEGG_LIMONENE_AND_PINENE_DEGRADATION	0.136662666805341	0.0911054910557461	-0.231383011620119	0.0768681235439692	-0.192007473267238	-0.0903416110401006	0.00655246592354736	0.125696034861464	-0.0543044418006008	0.207010258393268	-0.0920361432740573	0.0226460301010775	0.0273680689145114	-0.227913836436863	-0.155310924088648	-0.0163588573397064	0.27302266376892	0.441037748374664	0.145022659086728	-0.228374980017563	-0.191512130665365	0.201041331913051	8.17079457008929e-05	-0.00653323818194812	-0.288082508387701	-0.54639048095302	0.121675741236404	0.295163001564602	-0.174155706887379	-0.00190540853716487	0.042491849864739	-0.209051006913143	0.249167306501544	-0.220160410058836	-0.532317156211455	-0.637385428108603	-0.423990115476738	-0.0661593878513138	0.521020094618373	0.0594087896476828	-0.20756120626727	-0.353083096585317	0.327693365221344	-0.160054068072434	-0.552298979637033	-0.197476314157886	-0.230143725694724	0.651757838687538	-0.638876536027458
KEGG_LINOLEIC_ACID_METABOLISM	0.227060504947479	-0.330099879112444	-0.620117698952059	-0.295147605824835	0.242258255358337	-0.0149028467488881	-0.121802852418115	-0.478299062443084	-0.293570569957063	-0.359833862353293	-0.115587331937999	0.112478064575648	-0.156025788793506	-0.2883304048468	0.289429286572893	0.0530548061026499	-0.311799879382298	-0.0137670467726415	-0.00619935529495708	0.00512493838946959	-0.476103532199268	0.16206253929931	0.182751164484152	-0.222668184782753	-0.431697424663727	-0.107523745727078	0.219934062903679	0.183020055243484	-0.317544599857253	-0.343823985454853	-0.317711057540619	0.333103247468717	0.184126123499908	0.0352079820990411	-0.246485392199262	0.371261181926211	0.165329312079101	-0.0695925486116882	-0.427286962011041	0.337650596324969	-0.437054498333076	-0.0668897752167452	-0.378070434686946	-0.323177319325044	0.296757020021455	0.000766268732947079	0.243325482329626	0.0602893272636074	0.329293511491115
KEGG_LONG_TERM_DEPRESSION	-0.190322920509491	0.000320569004791854	0.0742356814813612	0.0133305287183313	-0.278907436857626	-0.151397591266223	0.0227227516548152	-0.282048959670461	0.0268364738788946	0.0778805633598195	-0.269460063719368	-0.0284203484148178	0.0612194042601343	-0.0186296468997717	0.194738184486509	-0.0289832109382176	-0.0772128635500175	-0.0412337882339139	-0.152142542573172	0.0668181620905788	0.0380843350556157	0.173585142437055	0.311071789321223	-0.309952010382158	0.126860774959607	-0.407917315093076	-0.132812256588512	0.249498921775045	-0.19015081160716	-0.39471610211873	-0.191070352222938	-0.350986764088261	-0.184302206528913	-0.187068368794122	-0.301181817063492	-0.460667630639373	-0.347394741912228	-0.0808028140708067	-0.0565843754743763	0.275146819188294	-0.158117591042888	-0.296311682577062	-0.152316775182519	-0.299234457411258	0.127079995784	0.303838802006214	0.0135704347329208	0.0321549846885713	-0.280249741015487
KEGG_LONG_TERM_POTENTIATION	-0.232838763411684	0.216846717020926	0.287127547359391	0.112250046413769	-0.343181117796857	-0.206992119405514	-0.050823764607261	-0.148414271144982	0.0709051564781456	0.0758118263721396	-0.382896889845329	-0.0224775005775095	0.0722291639156916	0.203203704517962	0.101171851181171	-0.104390606376808	-0.183687844557339	-0.191039847562602	-0.160790181648598	0.152903294333073	0.0685644208677143	0.0499024561445353	0.316871470003946	-0.0395063143875503	0.166210914829335	-0.460280607325887	-0.288645458931605	0.179501160371365	-0.258075758084906	-0.361208579712559	-0.0383205769812281	-0.415170370617498	-0.210244705618832	-0.350156363018964	-0.21894251246026	-0.5550655740622	-0.423911084858558	0.06392998657876	0.13990907358321	0.23522881180147	-0.0176160053098386	-0.286857753157772	-0.176771599398253	-0.35423178274143	-0.116699924452592	0.310791215601351	-0.0837266632122169	0.1737679210637	-0.368250106668784
KEGG_LYSINE_DEGRADATION	-0.209544509577562	0.125963167614502	0.0863412317208849	-0.0651953112060741	-0.377157409521138	0.204667803176277	-0.0495937035761191	-0.123808590520466	0.232631716857421	0.0822185474059862	0.0482727047677432	-0.255111299906073	-0.371875916742508	0.0728108221509357	-0.488615372164039	-0.341672339065989	0.147749303457439	-0.0215763816888232	-0.12743066141062	-0.277123756248684	-0.073454126195531	0.155463504383776	-0.021074320923921	0.129910362874895	-0.0922371979502171	-0.619606160285284	-0.395371070101583	-0.0641415430313962	-0.254815794142231	-0.434352127386274	-0.359149149319478	-0.400853113329577	0.155547693776325	-0.41193658162406	-0.488890911284904	-0.42268247563882	-0.528139349304647	0.10588594251963	0.146451488120883	-0.181630716362947	0.0878811000973201	-0.484931435972198	0.0984628989839636	-0.366295673372625	-0.43070762202678	-0.315679743833968	-0.122613615144575	0.0349932353379632	-0.14126800930301
KEGG_LYSOSOME	-0.502443654417372	0.201940366797779	-0.218089115427321	0.0600896960678703	-0.0820975655938946	-0.295109002532943	-0.239066765152184	-0.0421345241362824	-0.385860600055442	-0.0940045749732683	-0.365434911363608	-0.437240257255238	-0.0212668029241956	-0.0889107589336206	0.344757220957229	-0.454950596247399	-0.226749870971518	-0.185104300681108	-0.45166813276334	-0.397903068461894	0.0705067587161769	-0.351468450329233	-0.0313861185901519	-0.315944908349089	0.0269695541912216	-0.473732737928415	-0.0676850521856485	0.097281976463226	-0.427745074477752	-0.255219278475016	0.110116225758123	-0.576341191033211	0.172902559058768	-0.2943837188795	-0.590940209420962	-0.510708466582915	-0.461824017486487	-0.184380754999442	0.0931261315997086	0.219378018610941	-0.312369494335651	-0.378123048333322	0.0519567150021105	-0.451560923007354	0.194944245490515	-0.0943652849437689	-0.260649346913477	0.0872434426058666	-0.130653517819422
KEGG_MAPK_SIGNALING_PATHWAY	-0.25564647875458	-0.0802416018778749	0.0353983458956875	-0.0191679642045375	-0.376321477352343	-0.384104486736285	-0.110686552250552	-0.194617754149745	-0.244306968860377	-0.1138272451509	-0.295995310896063	-0.246081187880421	-0.10766984203545	-0.0572858516299848	0.0858899841109116	-0.100742783622621	-0.156449063178944	-0.260554093295206	-0.249517841429939	-0.00555476011599917	0.0141112844389702	-0.03120177949714	0.126901388137923	-0.229061912234127	0.0638068263869092	-0.40782425198405	-0.283055039463647	0.0369107971393202	-0.133961153857928	-0.448545882786091	-0.278129413598192	-0.45981013178434	-0.151754370296887	-0.322352364017215	-0.424210151246213	-0.462440153877069	-0.404463799993555	-0.134792597260174	-0.0378461699365633	0.0405549589398164	-0.211494707464223	-0.33456706062763	-0.256741826959848	-0.393381699326013	0.0730524381874599	0.155258521310298	-0.283759660517777	-0.188081545365099	-0.31581813612394
KEGG_MATURITY_ONSET_DIABETES_OF_THE_YOUNG	0.0379048201536664	-0.262652501767696	-0.31695142535722	-0.329088490062366	0.349976214560277	-0.0687249295379451	0.182226355336846	-0.351882812183663	0.23325010099756	0.263135069144314	-0.0962594608575476	-0.108253992278484	-0.0451709029816217	-0.406782085775715	-0.225888810842481	0.0743877534573958	-0.359281514752319	-0.197380633027124	0.348970227341101	-0.388978063831575	-0.304326922808379	-0.377445375679679	-0.378118635774909	-0.118858524234718	-0.16390126145456	0.0706486945295902	-0.368698752667093	-0.091416470123917	0.0829129320805648	-0.204789416216416	-0.286084180112522	0.22559575339062	-0.361087779508362	0.301075400732489	-0.426529973882288	0.0925278674798482	-0.182632177887923	-0.53154004654531	-0.0498699661310759	-0.3693223780269	-0.0980430391795727	0.0205168891130659	-0.186851636452379	-0.262640846074655	0.137749635005343	-0.301254883247328	0.338661876711593	-0.195473162864868	-0.192697461313789
KEGG_MELANOGENESIS	-0.309697690148868	0.0892124580524847	0.0399511911875946	-0.142318399947305	-0.243776288028451	-0.381993646126497	-0.131608463338049	-0.183566172430962	0.0929273098704431	-0.00898133667311332	-0.224861409677017	0.00429565281670607	0.177265104320715	-0.114956050294937	-0.0348235488824202	0.1018471992141	0.0478545106475474	-0.150821025603776	-0.204013105550809	0.125440197155856	0.262304078364686	0.148602798639836	0.275745218689261	-0.131868144114876	0.2357229154334	-0.360289481959498	-0.34377487989717	0.200813392298794	-0.0985528228253225	-0.339104404664304	-0.307854678007909	-0.261001944243429	-0.284171375723949	-0.409760355078019	-0.375748838935806	-0.418723145018039	-0.375626324479272	-0.131465757247906	-0.0446241177649529	-0.0151584337320775	-0.0341368634500577	-0.333329070211725	-0.275174885486493	-0.299052455189693	0.0420281945427635	0.224989447713082	-0.095415041297582	0.158424189432271	-0.317985600989955
KEGG_MELANOMA	-0.349108572280996	-0.135487658326842	0.103205833496999	-0.0747615719180161	-0.396501440864498	-0.331261553384028	-0.110961948141425	0.00153436460610271	-0.00915694106190101	-0.0389695440335604	-0.368989199145984	-0.29241451586279	0.0879365101458648	-0.0685398392195812	-0.122993106075094	-0.0112402469975939	-0.0933307074716038	-0.223999252363034	-0.0613000304858528	-0.174019798607657	0.174699031253897	0.0913463435803736	0.0247302522645405	-0.149334394631349	0.281062662267829	-0.314406155856148	-0.354343319229035	0.0490998963786925	-0.0637619209766339	-0.383216298722712	-0.250280841407529	-0.504106291204436	-0.257898529681558	-0.195904005165752	-0.339775656973557	-0.443762686518226	-0.449113563741961	-0.0179190179879355	0.0686942120641572	-0.143886890870978	-0.320079125556693	-0.388914393742437	-0.2631135563646	-0.238401452164228	0.108936645902274	-0.026197435272865	-0.423688815992034	-0.235469580136839	-0.443372562498555
KEGG_METABOLISM_OF_XENOBIOTICS_BY_CYTOCHROME_P450	0.192235346603993	-0.160458760266651	-0.415366079461602	-0.350313085039432	-0.0441299265208071	-0.202167712774898	0.210193455310668	-0.198978738173954	-0.460176920540391	-0.328217962895065	0.0264362894491511	-0.142306766268832	-0.0703110296031386	-0.448090913484774	0.470020542356258	-0.0702510825514741	-0.331688808961473	0.291935296213087	0.323456459798077	0.0982121487637218	-0.346365034949964	0.162711790112049	-0.0653720999921995	-0.117749699420292	-0.3799440324115	0.223230390256108	0.178385978196796	0.0414733796830052	-0.290045056133516	0.361236574011002	-0.221147625495269	-0.0297067028678132	0.0349766933373793	0.290290860003158	-0.459455152206039	0.174963319967774	0.288183794177542	-0.232703329365878	-0.3951583398964	0.366676385778466	-0.165930635347364	0.298996704653502	0.0815543973500458	0.478476352594961	0.187066810144188	-0.0550814238544734	0.0761100985773706	0.0176756370631851	-0.236505950703497
KEGG_MISMATCH_REPAIR	-0.609677667245635	0.317506756773617	0.518613322000925	0.133051400081574	-0.664630696733064	0.4728901903164	0.480366885517738	0.47384424612362	0.530498596059938	-0.232574049901444	0.371562614060401	-0.132865058191548	-0.360244650358889	0.603951327031298	-0.594177987785343	-0.589624557507897	0.457396236595018	0.235148348167052	-0.0465311666397007	-0.612720620299756	0.472970746100199	-0.433217997892432	-0.593209960348991	0.51859161797331	-0.290331365102496	0.0170327904910236	-0.02553405341834	-0.498287929136695	0.0826758385347522	0.38217344734508	0.173257089052999	-0.547449937800564	-0.283999901870787	0.00192856493437982	-0.403199618629867	-0.348306169095599	-0.264930771401223	-0.502408389625139	0.50517627572675	-0.56722245970687	0.59931760597544	-0.158441662707448	0.331083842308676	0.206849696422317	-0.69345075568987	-0.556968739341135	-0.412385474698494	-0.0578613805430565	-0.21191964265661
KEGG_MTOR_SIGNALING_PATHWAY	-0.374531405069842	0.182056823069159	0.234516815669518	0.283345796870632	-0.248364932213342	-0.103145652892533	-0.0928569838783223	-0.225197832629368	0.130131526950526	0.104726219445539	-0.374777403776872	0.0182687464876523	0.13072838428211	0.211751643861521	-0.154737194220185	-0.117710663719848	-0.0164420136286147	-0.160512111476072	-0.271678375569574	-0.105716003098836	0.0604929891028469	-0.138305537691279	0.110072621522408	-0.0312452319954086	0.231113445433672	-0.46475562631284	-0.283008304552832	0.00747995841354701	-0.109751454687465	-0.282917155387246	0.0204388525174463	-0.510027962385317	-0.126860075237531	-0.271841434613586	-0.298338030059649	-0.568611844962216	-0.400482388244949	-0.0161526268559971	0.230134951330328	0.0556223984020789	-0.230185391696603	-0.411185465758915	-0.0774534116021166	-0.416622992739906	-0.139971361741341	0.109020992262626	-0.190816948915151	-0.148597210786205	-0.111960351010633
KEGG_N_GLYCAN_BIOSYNTHESIS	-0.368280484012841	0.273908303078626	0.294411274289708	0.197385801567816	0.242981599759143	0.303820697739005	0.180813711196395	0.21013146625405	0.369961205387126	0.370092153514661	0.183425473595441	-0.389049262752598	-0.24772629344309	0.29844517808151	-0.435784826040677	-0.172941829991504	0.0604649892930687	-0.213190708455815	0.190304210135269	-0.560414097349332	0.331438691117482	-0.463583314447928	-0.464600784947667	0.144381544214636	0.435772747240536	-0.335378487103708	-0.163111861727754	0.0378559377727505	0.249030669663412	0.0136898500629989	0.0735768845150029	-0.24362114459102	-0.158454687773949	-0.107618869946605	-0.547520636942534	-0.100545083133124	-0.28697437750094	-0.238724134100204	0.259817936201426	-0.458442941586811	0.189967441338999	-0.318154900972745	0.291342827611235	-0.110876930216891	-0.351542127699806	-0.492883140340091	0.0444754710751802	0.413788804594982	-0.230975010009763
KEGG_NATURAL_KILLER_CELL_MEDIATED_CYTOTOXICITY	-0.638427225369388	-0.581169098633453	-0.609922369021297	-0.681628159236225	-0.669675057107383	-0.716117848940302	-0.682078150683628	-0.642372296264317	-0.731683814519318	-0.664829441951675	-0.679157168361139	-0.644416147762724	-0.655591688143533	-0.617730117071183	-0.685757968522495	-0.634585734103273	-0.736444875303259	-0.694685718702367	-0.654741789322116	-0.674887650250993	-0.718438212594398	-0.708107174366817	-0.663404209826221	-0.672055787155124	-0.656023952193989	-0.652063752595615	-0.604949034956076	-0.646760852069996	-0.611855513492145	-0.631149449829006	-0.658228775902131	-0.602078697636121	-0.589881146248392	-0.640362944908342	-0.610535462066362	-0.650493517918272	-0.71818508970733	-0.601446288481349	-0.702319303454397	-0.608295183915736	-0.637285560464327	-0.553542474048125	-0.606447130907557	-0.557481731594345	-0.707801955312007	-0.66541909522852	-0.742971509864601	-0.691955483393336	-0.692282859243518
KEGG_NEUROACTIVE_LIGAND_RECEPTOR_INTERACTION	0.0474059501065046	-0.259937629944661	-0.0842387276509715	-0.127495839315869	0.0422191772243143	-0.36634789427061	-0.030259159967598	-0.266016362532693	-0.228330648579429	-0.227312552881951	-0.171089433186263	-0.231398096943802	0.168743828338961	-0.157019477788987	0.219983272620617	0.0842474270581186	-0.378545559242131	-0.188435209674585	-0.0713479168793644	0.103456369090682	0.05792492139067	0.119222998751687	0.0642363716041614	-0.190239670762367	0.270816084081799	0.0799940154480505	-0.12227870902154	0.125771530726849	-0.288249547584196	-0.213877959354853	-0.120757883530245	-0.000208906108515428	-0.120875020139913	0.0909184278963916	-0.222049680582376	-0.213370416734339	-0.104460056831502	0.0323907214680738	-0.307843773115062	0.0727007848325839	-0.250006189563985	-0.0348231928961811	-0.366351879494782	-0.0835286450562979	0.356770453881834	0.21664116971531	-0.101922413794643	-0.271797665836494	-0.366514561047879
KEGG_NEUROTROPHIN_SIGNALING_PATHWAY	-0.363024153037877	0.316635294015183	0.289844693044914	0.17398468732442	-0.43973895131055	-0.276091032638396	0.0300827105328966	-0.0164856495160476	-0.0589883040506267	0.154185372140152	-0.33497887798876	-0.0694450520981064	-0.0692277026807056	0.287942657495191	0.205557520325564	-0.0417867808389845	0.0782292306390707	-0.155780356510898	-0.307206453517999	0.0554062902388566	0.229378971455977	0.010059125479603	0.398220759175223	-0.0569006744789584	0.223855836152208	-0.510529971312876	-0.269645833978979	0.0842073200707922	-0.0810869555610247	-0.436873933745821	-0.0722690212288849	-0.496605589181685	-0.0754563443429674	-0.397234769334918	-0.393576099007601	-0.497868705864063	-0.502574937221117	-0.00153519571391197	0.260112199851785	0.168384321518521	-0.0518520166507296	-0.436735325970765	-0.111422199519131	-0.370484208129123	-0.129964466489219	0.323170122047366	-0.167240393091441	0.0730721215845627	-0.282260629069532
KEGG_NICOTINATE_AND_NICOTINAMIDE_METABOLISM	-0.0747265159773171	-0.0720689091061752	-0.157153616683641	-0.216619824534659	-0.194991798208383	0.33378221365064	-0.130832119151303	-0.126999611727681	-0.0663997797763693	0.201080880238571	0.275170007557042	-0.0367346021113829	0.0721316603693719	-0.254838739774962	-0.0386877577939769	-0.42613243934159	-0.323970091734442	-0.0188177858289115	-0.052182088530947	-0.501868402994113	0.0918414590945706	-0.223363622113946	-0.284974477069415	-0.128363772575074	-0.0335389693613994	0.171367698159427	0.271808984980828	-0.064800099824233	-0.243836718724365	0.379057369435038	0.244313545257697	-0.388815467645839	-0.0127753998370667	0.180199885474551	-0.230731862147592	-0.291916397109636	0.111521258007976	0.207683740991963	0.133881713695797	-0.177714280817939	-0.15791653753286	0.0390247160147923	0.145239667821363	0.145567421908033	-0.160532815053531	-0.0574560418043404	0.0753288447587615	0.0817310927138215	-0.13951789439481
KEGG_NITROGEN_METABOLISM	-0.0454817717400849	-0.292574632037768	-0.132351035484882	-0.469291655094933	0.0215235196672219	-0.311647426986536	-0.28564467366458	0.0165125439659742	0.0104789968603738	0.0384268275072858	-0.0601748314185035	-0.172323011564231	-0.0641804814948256	-0.357211923131006	0.242649261355002	0.00566949944706818	-0.110442040014173	0.0420753985347334	-0.0551246620133882	-0.231740537877391	-0.339071824669555	-0.208852132215785	-0.167201222065011	-0.000898633604441673	-0.315833022486245	0.271728929255673	0.395586399825438	-0.0230533845698074	-0.440386485758715	0.147981016722913	-0.0370082363341814	0.40150729721965	0.0186938186611509	0.0800555711065918	0.0607573938788643	-0.0148569634183887	-0.139442305736329	-0.110480768921238	-0.210460561264026	0.318013957096711	-0.31031567201419	0.268383494025635	0.0730345444377936	-0.166230116786485	-0.32558702251062	0.276977749301075	0.178400115982138	0.162655947373665	0.27956835274009
KEGG_NOD_LIKE_RECEPTOR_SIGNALING_PATHWAY	-0.176269005889313	0.225002937699096	0.0938759521543827	-0.159542355379852	-0.523569374617225	-0.479555151340399	0.155709435337627	0.0205429039534863	-0.429991406205957	-0.254078273556752	-0.161357721382413	-0.441455278975908	0.0378401173924144	0.26443306491454	0.103527561446028	-0.435342721382701	-0.279016002115393	-0.353559636123645	-0.386214800897572	-0.00277567563591874	0.263027275796302	-0.173971628190167	0.0442491520443306	-0.00719086349531631	0.0727099969414857	-0.190645808771717	0.0567903688313611	-0.0790174420907736	-0.160911124056019	-0.235924321469507	-0.122649924998132	-0.462329522492809	0.0231183892602925	-0.109561200135163	-0.364104896378736	-0.313232462388732	-0.363880546421141	-0.057224794388659	-0.0198262018207337	0.128014911245538	-0.0970938709078857	-0.113746175867219	-0.327423071670526	-0.446410219082311	-0.1662989052501	0.205444225258591	-0.4015918791772	-0.391443293187749	-0.503741371984634
KEGG_NON_HOMOLOGOUS_END_JOINING	-0.211709955172907	0.382780779302154	0.237445501745837	0.0565246530202284	-0.378682045735638	0.283955466392499	0.19693868561225	0.33178861877598	0.518696877695938	0.491720665850886	-0.0888245476773503	-0.284537604174576	-0.478560755113068	0.532428327847638	-0.603415106972757	0.166217034459276	0.337107704539812	0.468501697760424	-0.237039000863805	-0.610918364866574	0.231939507193635	-0.323157376718188	-0.277762362801496	0.456136631898014	0.275568584066189	-0.513946252899408	-0.235178444428177	-0.22319046407583	0.514343189106723	-0.11025491596003	0.0207338274226844	-0.251903596792286	0.225266788326894	-0.490530920406032	-0.21336016380671	0.231840695738027	-0.471174021412536	0.142470477052029	-0.207600916423952	-0.474455051388011	0.529015748058061	-0.285028762260052	0.0447764937284553	-0.570255224386266	-0.619162547383714	-0.461715805455254	0.255152948657015	0.403737996302302	-0.524760126809667
KEGG_NON_SMALL_CELL_LUNG_CANCER	-0.412372710434595	0.155640954255505	0.0594511197180386	0.0910662558466139	-0.51604198209758	-0.157091269269982	-0.0757183024978906	-0.207543370967371	-0.0573288651428791	-0.00126974443120023	-0.416838361923521	-0.169535870934928	-0.105595923433884	0.175987728058926	-0.193116014655848	-0.170848033479341	-0.200789229985411	-0.263641073287838	-0.326455079133084	-0.141068347498678	0.0707529614256951	-0.150641086657265	0.146690394237644	8.84727658289897e-05	0.0775639323314552	-0.596868029996385	-0.379499082167986	-0.0532345837628035	0.03018679249123	-0.52311376984459	-0.158200388596063	-0.539512736803644	-0.107328297412353	-0.460300835642384	-0.431313720386402	-0.46287212029213	-0.567262207963394	-0.0859847042240817	-0.0312074762508165	-0.0557637715013619	-0.236346963435052	-0.576677622539651	-0.22020175869061	-0.466405463216885	-0.157488996103837	0.0487609891519706	-0.33441618875523	-0.231979254838845	-0.212610382522495
KEGG_NOTCH_SIGNALING_PATHWAY	-0.234381453969197	0.172425448589674	-0.023323223896472	-0.246703408784764	-0.177805784482337	-0.454337068965252	-0.012649428809014	-0.540967989039116	-0.0224932287426082	-0.230035816226499	-0.0651113150712228	-0.272611427325077	-0.241527695942267	0.061563607306921	-0.411458090565045	0.0891404553621187	-0.0842038766404782	-0.244032357676148	-0.240108567633952	-0.136434017161217	0.0658056407492971	-0.146462599130767	-0.0766341017124632	-0.146524574844162	0.0648305297067634	-0.628763881339799	-0.667005243616098	-0.0843520313756428	0.206684441922105	-0.58879785489091	-0.364025322111313	-0.483164392185256	-0.336615253703961	-0.49767560318865	-0.540015154149061	-0.586178449449908	-0.413255227236004	-0.283907076339405	0.174719378186349	-0.46350795919863	-0.199036601233451	-0.645834848567421	-0.370546816491213	-0.430612883562698	-0.268360670197562	-0.209033801432854	-0.0763881507202572	-0.053027187421495	-0.242658603103558
KEGG_NUCLEOTIDE_EXCISION_REPAIR	-0.598988895074669	0.00191202624032555	0.308721635822996	-0.15340603981101	-0.535494889636054	0.0618326957715934	0.182557446869468	0.225305237888562	0.237751120225898	-0.170362031435461	0.228326464065472	-0.198533766225153	-0.356779411908399	0.149452789834241	-0.497852787713609	-0.433709751918434	0.0215919912912934	-0.151731020010379	-0.386645132726844	-0.463033575544181	-0.0340137800785498	-0.230820727066912	-0.425811615033061	0.13532926704054	-0.458700456837403	-0.0872836480903227	-0.0580720608316478	-0.308265007830978	-0.0974968727943248	0.0759641591124532	-0.293458754618297	-0.550654898737973	-0.269115376822519	-0.073023963558571	-0.438386396126512	-0.407622258271971	-0.32972603182093	-0.3333398207386	0.15621368879707	-0.499853639375035	0.299475584171898	-0.122499313150616	0.069150235360481	0.228435772121253	-0.674062056014327	-0.484427169403761	-0.339680464082174	0.00984598919528973	-0.368512766490186
KEGG_O_GLYCAN_BIOSYNTHESIS	-0.2216065987858	-0.0734139999353022	-0.0742344571945775	-0.0944034194180848	0.0670424580088748	0.000946496475825204	-0.103265774443329	-0.232512233012607	-0.374010688826267	0.345014391676269	-0.269536332026555	-0.250586872317119	0.240764379303956	-0.279764081740308	0.0105537225794473	-0.0831748722346791	-0.419908465061434	-0.404095840423228	-0.290510399031155	-0.487610778603074	0.294486525339237	-0.25252920437516	-0.251884669559218	-0.245301630733089	0.328372371561043	-0.504031292132752	0.0525777455156571	-0.015753899264839	-0.379421067796071	-0.345835494741008	-0.347030373288405	-0.0780276035281655	-0.282551895579144	-0.231758484573938	-0.485553351363349	-0.527222355196388	-0.451681719631835	-0.0946995090939564	0.0734871687068986	-0.120749046208872	-0.546536192481175	-0.406889691396749	0.244845867079754	-0.12213246379099	-0.120328123464768	-0.259404829802565	0.190870482572847	0.015891505809332	-0.0501682473486033
KEGG_ONE_CARBON_POOL_BY_FOLATE	-0.0596801208654681	-0.140269636703702	0.088572139920916	-0.265224108127197	-0.141663450700946	0.198343289099805	0.125379335576765	0.106970188276089	0.231262224089419	0.346453867663278	0.33374138805321	-0.332399311045657	-0.174122830275239	0.305718831095779	-0.525446948507241	-0.177495066587576	0.0649037094891209	-0.151618775429183	0.0461094224982468	-0.655602665662237	-0.345234377752949	-0.567975564621187	-0.459019994073392	0.0966650688018759	-0.252445369505219	-0.284682611026557	-0.237801766240953	-0.0313255007458058	-0.0179785542453762	0.0344246122005025	-0.203330077317305	-0.329377656183563	0.285216562942233	-0.0456434614905249	-0.290055277901113	-0.383919342004086	-0.182331366596769	-0.329691450945111	0.206610453137971	-0.328411462190571	0.245390335288204	-0.281109781150978	-0.0380410859133337	-0.172122683958552	-0.62529942806595	-0.544720842729357	-0.0665130734699669	-0.295231065237405	-0.182174468303655
KEGG_OOCYTE_MEIOSIS	-0.473445290859017	0.135319093005268	0.384302306427072	-0.0227967899353938	-0.428136951288352	-0.0253376002665197	0.138261796579832	0.208189099165294	0.338959448972442	-0.129833844231068	-0.152207869902162	-0.174815309018428	-0.188695236443536	0.361020383080162	-0.208865365620087	-0.18931554009498	-0.100983744916084	0.122871719596415	-0.00755980873429665	-0.192485878661571	0.0832908389127422	-0.261810480671175	-0.117785643435326	0.151371400073646	0.111539810178491	-0.139769431807355	-0.168466870130888	0.00122068136234055	0.0249491862646443	0.0278112894788848	-0.00745352813528721	-0.223701178660036	-0.295899793744195	-0.0084708745080635	-0.341426695636793	-0.449709492844914	-0.187311369582316	-0.161345205694413	0.357580189195697	-0.142070425835945	0.26427543205388	-0.211170414468223	-0.193220978384649	-0.00507415556101828	-0.328315036368709	-0.0217725061073668	0.0575810558451879	-0.189121125108828	-0.453469645138693
KEGG_OTHER_GLYCAN_DEGRADATION	-0.623951502808737	-0.106315951032322	-0.329907032362383	-0.43609413743566	-0.257155650903186	-0.153734240893495	-0.587708588336341	-0.266532155988253	-0.417458028894648	-0.132538903845172	-0.612945158572937	-0.601034019128937	-0.610623306965339	-0.32674482837207	-0.0716921003949636	-0.741668555969232	-0.542641862947243	-0.338216146557595	-0.506888780103332	-0.708343896383103	-0.0327333463851517	-0.629636880829115	-0.602905466433284	-0.353086731906391	-0.292908937506052	-0.606165517856097	-0.339307801331795	-0.0622762342242566	-0.68913567979393	-0.334312568000356	0.218178797991257	-0.637472722318361	-0.0606263021604796	-0.612501228870741	-0.661036151503472	-0.585979641533724	-0.644628510510711	-0.502809769506533	-0.302336649546931	-0.133141264999847	-0.114339850157425	-0.522910463318081	-0.429620594330085	-0.616804651824213	-0.0695528938455786	-0.452817996095673	-0.409707478074274	-0.145607570258237	-0.206111375012777
KEGG_OXIDATIVE_PHOSPHORYLATION	-0.409901127111216	-0.0782528992083273	0.0422430020916487	-0.218689024319989	0.189574126142932	0.135915360565401	-0.44189386098829	0.0906199537652966	0.169388651914392	-0.150600692815981	0.102098845583938	-0.417712339828571	-0.212779156234088	-0.105078508486678	0.148437713307913	-0.264200253810841	-0.0139921903945005	0.0930626793505414	-0.32699965092064	-0.548832812909789	-0.529775103785506	-0.415085817406428	-0.547157582264359	-0.264335011399582	-0.589272492815515	0.35844004363885	0.380536053280571	-0.199911036246831	-0.109418090779991	0.446893143813817	-0.226363897296685	-0.182746298812777	-0.384516744054797	0.326043051667247	-0.6902145444331	-0.363393977288687	0.259877381598091	-0.474311773367594	0.0844807918402525	-0.434904251693107	-0.167543496995418	0.322997221136848	0.121847004449248	0.399206528568027	-0.67805265834422	-0.541666232486186	0.0802431449795432	0.0438739546707947	-0.295472094045109
KEGG_P53_SIGNALING_PATHWAY	-0.386480747051979	-0.0159148904600267	0.293797023016761	-0.162555484059697	-0.32000910839999	-0.0715143829304161	0.270871539571504	0.25054532687764	0.269573996664388	0.14647989258082	0.137521311218249	-0.308268931585873	-0.173925988815743	0.138341986151954	-0.107083456447297	-0.220368722102619	-0.0355051766811744	-0.267542310922876	0.0587316301465596	-0.367674238738342	0.189773936763414	-0.204077385324158	-0.330834479196674	0.0413686724011797	-0.118957047261563	-0.106299349518136	-0.188320526743946	0.0266961668522588	-0.0854096024563677	-0.0643755114127573	-0.0296239119548197	-0.367653298364889	-0.406973795999421	0.0128756575051838	-0.39046801154452	-0.41800927202946	-0.0490863195307882	-0.270914213349593	0.214376844589195	-0.215644580740507	0.190573979850338	-0.00989050471790962	0.015490077498467	0.075155917346766	-0.188890850012872	-0.151259442915316	-0.130656024853447	-0.23252194632845	-0.260242306956307
KEGG_PANCREATIC_CANCER	-0.425191101613164	0.235970450931368	0.329019265291934	0.13164498533871	-0.420189584812698	-0.121645158198492	0.131662858794727	0.00351720486242207	-0.000123006149181148	0.0228425498154207	-0.136924485453859	0.0237867763659973	0.237079972771216	0.211648013662235	-0.0991655672878474	-0.115913322183793	-0.069734242708493	-0.253155304100055	0.0270300767169131	-0.176098724045788	0.344271067726731	-0.128907258630215	0.153972928085584	-0.0027429824986949	0.307845841232347	-0.469827877506794	-0.299823577603903	0.112419330035155	0.0461553970417377	-0.328634952975308	-0.046080695932714	-0.496062477072279	-0.157293734801369	-0.181844989453057	-0.352923582571949	-0.494537909585872	-0.444963879921328	-0.0762878917747845	0.31964617787746	0.0142081276700573	0.0210273068522227	-0.452900329182685	-0.0587830304849782	-0.47517963214327	-0.0993088352973174	0.108772593452075	-0.227970908290888	-0.0577822371251807	-0.302601858529648
KEGG_PANTOTHENATE_AND_COA_BIOSYNTHESIS	0.0207529954176119	-0.375424490845183	-0.159767085713767	0.050761338680929	-0.224302289573958	-0.152278805091985	-0.0427734326022377	-0.188439729271275	-0.143283985881585	0.0300625313815442	-0.133482731454539	-0.505036481177788	-0.0350826268141499	0.113514885221987	0.129343931806259	-0.235258403682461	-0.0335298207519012	-0.223594402174837	-0.37182970865413	-0.243343958588113	0.309381669123244	-0.230302316713596	0.00935997253671911	-0.0722640245411341	-0.222710322700331	-0.181240349704416	0.0739827762205971	0.216191714929592	-0.105210540876413	-0.143966321108177	-0.0784594958225614	-0.352758577351803	-0.094253623032065	0.0372150940875109	-0.391521310808931	-0.281703971124163	-0.158843611205811	-0.046495370232387	0.270835902800366	-0.117900846318087	0.118287568070625	0.153375640914783	-0.215270197385271	-0.0133007738971078	-0.0648619656647522	-0.00397397174620329	-0.0229083641856807	0.201574528712032	-0.134810241009658
KEGG_PARKINSONS_DISEASE	-0.289680875805006	0.0246425225472216	0.168199043519633	-0.387115196759131	0.228928798128106	0.228551498787334	-0.333270776570732	0.207373236177018	0.258119098448084	0.0407900535377599	0.188662176237845	-0.407017697764134	-0.136194161682274	-0.0370676757841966	0.183754902136306	-0.223067946639893	-0.0164644886272713	-0.0390987559381496	-0.239181724344374	-0.549328920785066	-0.438402390453095	-0.261611073381252	-0.503803173084407	-0.278732648261986	-0.520840369871447	0.411163733258967	0.372419258850399	-0.192801941721781	-0.0619231430107812	0.383071827218016	-0.255186290253486	-0.148493726647482	-0.363610772414284	0.380672554764865	-0.688691008405529	-0.373686788369784	0.297392811449522	-0.40903656937192	0.19084037346223	-0.429547714853733	-0.0221830270180829	0.372772406820281	0.143444957116813	0.366419822276808	-0.65189906767636	-0.472015579232846	0.0839863714987478	0.0412460326118353	-0.274784838130836
KEGG_PATHOGENIC_ESCHERICHIA_COLI_INFECTION	-0.501687666097093	-0.0649254086543032	-0.0142193610297537	-0.0387655955183917	-0.544707254254679	-0.268703924379273	0.125085657413246	-0.0922624910808997	-0.268819461507473	-0.215007338486361	-0.0965005393663923	-0.356336985339814	-0.199330163372313	0.173294637462002	-0.104249719767792	-0.152482536012058	-0.152653018935187	-0.34051298862761	-0.12965904009055	-0.48150884598388	0.106396569106756	-0.26949217468416	-0.173557810826564	-0.362383374065412	-0.111764948914578	-0.082211881206152	-0.278508639390645	-0.25098040952014	0.076198296838025	-0.186199564997921	-0.108495100210054	-0.373301609916067	-0.277220493708243	0.0414555832507549	-0.572278087400634	-0.575560168589031	-0.120500387327972	-0.148128803727691	0.125530931531545	-0.211892704659318	-0.0957116978489384	-0.312378446767648	-0.373082789356646	-0.371261171902931	-0.264396413274001	-0.243061884547763	-0.0981442792149995	-0.327135005870203	-0.443685464229617
KEGG_PATHWAYS_IN_CANCER	-0.18271604732445	0.00859491611023747	0.108024082378368	-0.042121610248358	-0.389950713102295	-0.254792431278791	0.0604112511787629	-0.120577153782164	0.0308782423754649	0.012142923744062	-0.0927461699648906	-0.136521854444276	0.106402431999149	0.0203942358089801	-0.140608785830357	0.132708187892604	-0.0802408832045062	-0.191583512651798	0.0673100996715412	-0.0153106711790728	0.313173431791063	0.0770555270935822	0.181911003786187	-0.144722435759576	0.28272073354099	-0.387472541582235	-0.382841084695785	0.084876511139109	0.032773120538088	-0.363692589839168	-0.209099658183258	-0.37204976493321	-0.294792695603754	-0.266361738344324	-0.375382397952076	-0.387975445127399	-0.362166551101881	-0.0628624737980172	0.144634925618734	-0.0419354076416483	-0.0640839258830065	-0.381243647786713	-0.275113540321734	-0.364359458834028	0.0903140793388845	0.18131211328934	-0.217102180299523	-0.0122050158310659	-0.362409624437048
KEGG_PENTOSE_AND_GLUCURONATE_INTERCONVERSIONS	-0.316616651777908	-0.170836742212238	0.0795489502668151	-0.240761100503882	-0.225247487516997	0.225447518164341	0.368763463979741	0.179072939566509	-0.102137033268318	-0.0277518122524472	-0.0254399053043421	0.0419766575737623	-0.269660080216566	-0.146749458346156	0.12647173965106	-0.32596439069331	-0.394993567651338	0.44913344067218	0.377033002541429	-0.474793991521231	0.158285567392233	-0.277940766047853	-0.410307885375767	0.113573795428758	-0.221988939043741	0.354356380089043	0.121433719159237	0.117231414487659	0.182762648855519	0.656920945334128	-0.216933849230188	-0.345751299871436	0.0466002902744673	0.436050410235311	-0.43554331566741	-0.0834665225338411	0.267861937673892	-0.39281230991236	0.175680678371956	-0.17577818050751	0.103573331086255	0.256413495274807	0.230262230426266	0.548452968904056	0.0778278460313863	-0.374570564732566	0.160959598870555	0.0382119600973409	-0.36705623981194
KEGG_PENTOSE_PHOSPHATE_PATHWAY	-0.143578640848108	0.194960051113055	0.252616965646916	-0.184069931048813	-0.368164664675907	0.225035059306232	0.388665124342776	0.374457427927888	-0.20949799419378	0.229576414050327	0.261748108807172	-0.440383803643595	0.165509974322312	0.423095329910415	0.0421313212911377	-0.504453241077254	0.11718907089135	0.30464804749479	0.273741970829938	-0.562411095833548	0.356373066126667	-0.490788122348102	-0.47304196540119	0.135166149468625	-0.383500911618799	0.297775087990317	-0.0730327802146264	0.117686728313296	0.048505647811407	0.434304989418311	0.111247936556496	-0.530358560951512	0.19305093640419	0.353280776239686	-0.605758255394603	-0.259935127384278	0.024811354627033	-0.280393498560477	0.570844186951887	-0.320697223501237	0.299517709535972	-0.0669116901689131	0.452652660652243	0.332922994890323	-0.447111154733712	-0.451425564832862	0.224389464988644	-0.0358112743190304	-0.402496511485142
KEGG_PEROXISOME	-0.418327965257084	0.0717828418730621	-0.394563654102948	0.188910540625259	-0.0880167328697063	0.175113146387498	-0.19769499711732	-0.0229571846597662	-0.271526674835927	0.0203117867857314	-0.146485742746206	-0.0288054917443313	-0.170274345729695	-0.0355693451194365	0.121196167338825	-0.38000386233647	-0.121589819897222	0.0601747407920552	-0.124725401528977	-0.0902656349021764	-0.181645904170155	-0.031801252460794	-0.0360286304451441	-0.30298455398994	-0.506820649198019	-0.275939822308197	0.319256758040471	0.0116408708068534	-0.111623317241881	0.155252484676391	-0.17724720464436	-0.498939973332885	0.101882144562131	-0.0571604858605432	-0.552484955298193	-0.442946566121356	-0.25983436948208	-0.294740458663176	0.189252535716245	0.187398016417138	-0.282212102725482	0.202836092629363	0.279541300444315	0.0069700435036501	-0.559968075523199	-0.415382335497361	-0.0948977565242864	0.208829421190968	-0.0577257102361525
KEGG_PHENYLALANINE_METABOLISM	0.295417286796567	-0.270512989216618	-0.24989112066734	-0.315409657548962	-0.00940122422502657	-0.0331213308572639	0.103646389142212	0.154767523987157	-0.424123438962874	-0.130298427695881	0.0118261650514953	0.134536621768406	-0.0380254439265366	-0.16829123300178	0.236134338157138	0.273328648830374	-0.297875570948613	0.179067229178141	0.47313715828149	-0.127541990479913	-0.253051827964228	-0.00771979649980209	-0.10638780602423	-0.383462127299642	-0.0903913513940749	-0.464307128462901	-0.0158246991966494	0.136612890625252	-0.132273144735459	-0.398521799009846	-0.0128812003048334	-0.442974212506531	-0.00424577372057466	-0.187848879996064	-0.623849102945962	-0.210831350619713	0.411737654112925	-0.169627602764912	-0.104202034663704	0.119967119075341	-0.197537684510696	-0.329565437074928	0.158637854926171	-0.029556307521895	0.0670253879350585	-0.161206594776484	0.0611415905159929	0.159561881956558	-0.40262283354974
KEGG_PHOSPHATIDYLINOSITOL_SIGNALING_SYSTEM	-0.379329446629981	0.149189605646681	0.0652112071294166	0.11410827823389	-0.466931951388684	-0.134718848268326	-0.0275485772070727	-0.38437548330778	-0.038684101787569	-0.0772772835712463	-0.383792366298993	-0.13790011994307	0.0325466336800012	0.143769436147237	-0.129229371068538	-0.01697221938825	-0.158402992180044	-0.108361406236476	-0.460477170525919	0.163875283835403	0.0822721424376986	0.0346574587720542	0.350936145763326	-0.0186960402944584	0.226538054310389	-0.573039359193775	-0.468838041166099	0.27761601687663	-0.280862731163003	-0.57971551019945	-0.105414367576084	-0.429569802071056	0.0452539586027296	-0.5560803001201	-0.244245723739878	-0.408166203763702	-0.531973251392267	0.165828311441496	-0.123914106152749	0.104993472797012	-0.255411342756307	-0.571518657238786	-0.098929259921451	-0.55351988715177	0.0144902800614425	0.306738015742175	-0.115878571729541	0.0499827622152016	-0.126665713413627
KEGG_PORPHYRIN_AND_CHLOROPHYLL_METABOLISM	-0.144330532405468	0.16347449793275	-0.348994480238242	-0.106319705080132	0.0876115070304811	0.317738326825688	-0.0132036336056773	0.254200471392075	-0.156648084368368	-0.0388114221778335	0.337787073378771	-0.0544954900218765	-0.00806081875123288	-0.115727409677311	0.200004435537528	-0.411153887257792	0.00265361839998801	0.272873924350509	0.220586585221401	-0.458580232620748	-0.0866951077405563	-0.229771133141263	-0.338893292697098	0.0846844010027002	-0.275762044619853	-0.0529535661952808	0.26901836973066	0.03390069459287	0.00738798770790888	0.393825313184692	0.241064095806326	-0.322967675772026	0.0181323094057235	0.0397096166404176	-0.558192040346218	-0.336017754173821	0.255642371194283	-0.323464623402438	-0.0254283616460848	-0.052685807406897	-0.0184222771357501	0.164073766306747	0.31540597757123	0.184672656088008	-0.310943391627172	-0.350671226187823	-0.0383464580010627	0.227969141408693	-0.0507249303603726
KEGG_PPAR_SIGNALING_PATHWAY	-0.0917676031496957	-0.102838239123401	-0.171401270270619	-0.196848364915997	-0.21155981337215	-0.10680365691952	-0.170615846679168	-0.296742812080755	-0.358312314319405	-0.0799106060156453	-0.191504702612143	-0.231525419077765	-0.239515316276013	-0.118210022400168	0.301645114639746	-0.0193702971906447	-0.275288127120536	-0.0337197348461096	-0.134596604552504	0.101199980215844	-0.0496479873448674	0.0046114960092245	0.196680677905817	-0.162508822940921	-0.281892053734684	-0.230539678502653	0.119013429249563	0.118301262721018	-0.367169806748122	-0.191268765725617	-0.0130522589620832	-0.316460747102254	0.0317203928263101	-0.199843142650567	-0.406265377894683	-0.414723026536404	-0.262549067063744	-0.111216481030769	0.00827834259784094	0.342718849095202	-0.162487132348868	-0.199529954902533	0.0148659323016027	-0.191440774120834	0.101552929684814	0.18716449723175	0.133087239160916	-0.0191281181113553	-0.264800195128843
KEGG_PRIMARY_BILE_ACID_BIOSYNTHESIS	0.0411545635949058	0.000275898207801162	-0.444208024054818	0.0321353835253698	-0.199786458639483	-0.0922125346244557	-0.184232458179883	-0.0417079914659201	-0.479730153551155	-0.128444360154183	0.13508313101706	-0.142767492618895	0.304945360939817	-0.28368819612383	0.300373222494944	-0.179943921117504	-0.244615680364474	0.148443194494492	-0.242466531041371	-0.251219754542417	-0.0899006203812885	0.144197787684952	0.0359163942758658	-0.36089137683144	-0.222249357599043	-0.264288441972653	0.419853311888154	0.132264709315437	-0.255820029647005	0.105801908450204	-0.0416310774473677	-0.336435737599096	0.275533831597172	0.0469901029468867	-0.357880989789343	-0.376049287598085	-0.313742235481421	0.236749370274049	0.0928065954213289	0.305698257070767	-0.338351122137346	0.227538624566885	0.465488070519386	-0.0135517046781052	0.472620857409351	0.061351302579251	-0.396098274015298	0.0112924610392781	-0.345367053476645
KEGG_PRIMARY_IMMUNODEFICIENCY	0.105799444982129	-0.110948810792249	-0.636218861770979	0.00168219876788533	-0.654580773680448	-0.641566934234598	-0.251752075731453	-0.259344485377712	-0.725133913897764	-0.471618323089271	-0.550872424602271	-0.290649627914484	0.0789964293222082	-0.193566074681493	-0.355623474044413	-0.447540739530449	-0.741837547738285	-0.671617953624757	-0.507060704676997	-0.495307872040692	-0.345226796419215	-0.445939050148458	-0.0756706836901861	-0.209749115611602	-0.430736413803568	-0.135975403517037	-0.221962139474431	-0.0321415790130671	-0.134788743956314	-0.633355561534511	-0.0196231122063082	-0.0843335430956174	-0.330574505194536	-0.0667893474529631	-0.453822224904322	-0.061608463056407	-0.12350840249764	-0.387483375910099	-0.649409656113094	-0.183152101573975	-0.461085627696598	-0.00769750945205733	-0.534225579448659	-0.169769884697767	0.248106125491462	-0.15980394202721	-0.547739528216678	-0.58616421190426	-0.145199005243782
KEGG_PRION_DISEASES	-0.103997517533834	0.205241108366864	0.117482076541589	0.016192374790022	-0.320726713564787	-0.401097895000866	-0.0669413609829801	0.0610421364489733	-0.17573929913311	-0.0855913758402097	-0.158434959087211	-0.398678866599717	-0.0282692266514694	0.0531834811776112	0.258404998092059	-0.284660534518783	-0.36476659040876	-0.141792616994211	-0.154738554913211	-0.0103927677663993	-0.0568500968273897	0.0327190315685413	0.113816574538966	-0.349402122336111	-0.0175015402771661	-0.231715305049706	-0.216375749329911	-0.103457242776966	-0.0421443480696985	-0.457243386320902	-0.231446670758988	-0.460714046204147	-0.241783322363383	-0.0920115861637409	-0.589250598623422	-0.448977492848698	-0.137399367926837	-0.195602620302733	-0.0978322075468264	0.128400502542532	-0.0791537416063716	-0.452256146743914	-0.228613096405003	-0.34745184234304	0.192162540421303	0.185648633177823	-0.0839963267768421	-0.3780564017272	-0.515723093334977
KEGG_PROGESTERONE_MEDIATED_OOCYTE_MATURATION	-0.469820111588148	0.16743309092019	0.329546891416713	0.00694490030731276	-0.341129161718443	-0.212525100606832	0.105327421805932	0.164680776967392	0.193127055770827	-0.00472124382650638	-0.214442551457197	-0.202872582763302	-0.037913510059602	0.291755666440996	-0.176631081502374	-0.192003633298742	-0.0832997367345703	-0.0277853101824349	-0.0837013337712701	-0.0772976879327881	0.0781663435083759	-0.18529651281311	-0.0306443540605469	0.139172458448836	0.047118988455203	-0.285541234053681	-0.307558199575377	0.0572838938354234	-0.105944985988901	-0.172898156070285	-0.0719163062080911	-0.346129516953929	-0.199865125031574	-0.16661879165265	-0.363381006571226	-0.442643493818244	-0.257671709639873	-0.129115366719563	0.256007114006658	-0.0771728556631282	0.0589820535520683	-0.419115918739698	-0.338417202749627	-0.233321392286322	-0.140763620916691	-0.00702180787856499	-0.148842530049207	-0.22679352253707	-0.426181232681901
KEGG_PROPANOATE_METABOLISM	0.0376120203328271	0.0942461665252786	-0.192525938001819	0.035603066160414	-0.220950655581457	0.0128882942153851	-0.109317681267205	-0.259461034530587	0.117462340183911	0.153529954490304	-0.217796503722688	0.20221129023857	-0.0498472677646754	-0.394277432245801	0.117120334542609	-0.00222557683153476	0.0214455496539113	0.284074734624955	0.0696146371764987	-0.221394174679151	-0.0673666349730659	0.0752428665626053	-0.105862387035956	0.0991561764577094	-0.36655199461219	-0.24647731704031	0.288350481330943	0.383368158917286	-0.263482069755294	0.140245590074412	-0.061830308236235	-0.302443749514585	0.282004734330928	-0.261706212612185	-0.430512555699231	-0.388603270509201	-0.512603368821702	0.0952780842999704	0.361045308280725	0.310232017335363	-0.184512389115371	-0.168416200765179	0.338928317564329	0.0623712939557117	-0.530230948210377	-0.0929068346175632	-0.077653270396416	0.530972601314401	-0.553211152873169
KEGG_PROSTATE_CANCER	-0.330216711263302	0.172962501340697	0.239039623699223	0.0623320960329981	-0.388407899785426	-0.207854256481326	-0.0378354554225857	-0.137329230252407	0.0998724391876215	0.129473424482018	-0.303015457307979	0.00986889400997823	0.165463744278852	0.109717770794323	-0.186806378412073	0.0909345472961077	0.0684920379688236	-0.16107263048659	0.150839230419254	-0.159399356601639	0.320154268670193	-0.00923041202054514	0.112302951794783	-0.0485337472570166	0.369791745003481	-0.551609997405839	-0.447046616598004	0.22218043783913	0.0816869223298114	-0.487764129024303	-0.194041492516851	-0.428756734942312	-0.290694082640895	-0.452259552993639	-0.400833922570053	-0.454522211825181	-0.394126106681714	-0.096660422627513	0.228515712818788	-0.0517352957630423	-0.0730294165520779	-0.486209896115087	-0.10074024912919	-0.465800676390626	-0.0802787484760721	0.135596618904451	-0.0955359770245207	0.104365552948043	-0.332657645778094
KEGG_PROTEASOME	-0.677571932914297	-0.0115716100836454	0.0149209663138519	-0.147632485878032	-0.250586607072003	-0.0955742645860974	0.048150539303664	0.0334671371114499	-0.282727207247338	-0.430551415141781	0.0835977125771382	-0.434414697097629	-0.366114029497333	-0.11625041288174	-0.414050924368087	-0.581651943155851	-0.241259185352832	-0.122800648857629	-0.57639079018299	-0.749922071526872	-0.138801795623302	-0.706485142238828	-0.671565798789943	-0.0289357907637673	-0.498906598618229	-0.00023533391145919	-0.111721775708539	-0.320663345206956	0.00252145798348813	0.0804358335589999	-0.263067722624484	-0.0497129606387335	-0.279602575824802	-0.0276245914360385	-0.706866573677387	-0.530051350062367	0.00914939706663259	-0.590161419021824	0.0291044181988858	-0.646250239920357	-0.0193373199683141	-0.0776422705669523	0.159465515479674	0.0468565956932818	-0.759390489804903	-0.605707679787845	-0.149690070421548	-0.385820285755706	-0.355817371594382
KEGG_PROTEIN_EXPORT	0.0507677162658641	0.110018864166516	0.469562047385846	-0.136820532550888	0.27135973431205	0.415318997828151	0.104115939240587	0.31300211603308	0.662309620304303	0.673766037240928	0.26641262098404	-0.303324907373777	-0.111695360467526	0.208120247811789	-0.483356094370418	-0.242832886145018	0.22853605458915	-0.369936075362346	0.432661528563028	-0.670477687887871	0.243957807569609	-0.539769821611282	-0.565722585036081	0.14430643039442	0.18567698635176	0.126394378655821	0.282748691205028	0.220681395618904	0.318048858949262	0.301287464034427	0.0913948594467791	0.323473984173763	-0.412573010861428	0.12235356718232	-0.455200567272427	0.113217205508898	0.240017449278239	-0.18393876378064	0.493433065026408	-0.50318551330215	0.221757935820722	0.244009599491661	0.65039253941761	0.213386845785629	-0.62171721896226	-0.415534816157788	0.411243158184897	0.478321960487985	-0.484324514716881
KEGG_PROXIMAL_TUBULE_BICARBONATE_RECLAMATION	-0.333718388425304	-0.388674459549809	-0.235786272003111	-0.46600185246143	-0.0631650439031947	-0.315454983587304	-0.30244500517902	-0.067018420824957	-0.156217295458873	-0.317515908955399	-0.460643770191446	-0.04855164426135	-0.0945954628996305	-0.29128314880155	0.203459271126317	-0.125651295994779	-0.248340005106412	-0.160411786400616	-0.346938493209185	-0.163139422689798	-0.38990343896433	0.0490196533076185	-0.153975173250699	-0.192015235875971	-0.32642859887578	-0.0463700950491368	0.206554650037902	0.0368390183474404	-0.34041088175533	-0.0515746948415298	0.124179845946388	-0.146522455754983	-0.131520835156975	-0.0273997287698815	-0.43424752515988	-0.509695204765965	-0.247073102269443	0.00111789951593072	-0.0670974136854114	0.0255942602670283	-0.292967462746308	0.146317930170813	-0.229243489386763	-0.016053649431658	-0.140625936206025	0.0776503976579589	0.0565018648297078	-0.311668334517566	-0.218965431973015
KEGG_PURINE_METABOLISM	-0.207746370322023	-0.100369440881433	0.0747749379491683	-0.127158856728734	-0.144654882859885	0.041181016470612	-0.112618885924277	0.0702636182785073	0.202734392077204	0.0431126067814115	0.0575281020302708	-0.168524590227796	-0.167181742247527	-0.0118793999845487	-0.208631420030457	-0.169290446937444	-0.0860626556122349	0.0849391149535619	-0.13845585938652	-0.413036019014096	-0.136589239164965	-0.283025813958393	-0.310658642278112	-0.0832912210731257	0.0587646622372018	-0.0438111684456956	-0.00573432354625303	-0.0289546467046125	-0.0290857214906534	0.083945979074544	-0.135551988467802	-0.236965909461506	-0.289755353790469	0.00106599709367255	-0.460742404441315	-0.417539493754659	-0.105360814328974	-0.264726459792574	0.139049627585687	-0.381504250534568	-0.0363566316479532	0.0053706897489299	0.0609959118725231	0.0236942346533129	-0.337424538647254	-0.346572415770806	0.0497323479126136	0.0112811192333919	-0.197564192578796
KEGG_PYRIMIDINE_METABOLISM	-0.441572874090454	0.0334287622630774	0.325297152612433	-0.206054265104816	-0.156864364158016	0.0771527884318042	0.00776555485540631	0.251583674611761	0.299329024854058	0.0870806611014289	0.151874888495911	-0.30655512995384	-0.272317945119171	0.214058726643076	-0.377455117957667	-0.399559826623971	-0.00439788708141545	-0.0156554647816422	-0.179489957409687	-0.572918910771922	-0.279163283064245	-0.426629770239343	-0.468506197479044	0.0669619462761116	-0.141638578982895	0.00523837584285669	-0.00267733569368062	-0.145452816467566	0.107353028682694	0.184351267973804	-0.105707536898436	-0.368201073092509	-0.365234391223215	0.0858945452603317	-0.542775050384023	-0.428663682800925	-0.0428382135079829	-0.406444455668169	0.23299431684909	-0.482921124583545	0.114646424868552	0.0352045614382131	0.0903148712560584	0.0302618135451496	-0.589076267769049	-0.485102388096717	0.0196301257874236	0.0244626280142134	-0.103366156664116
KEGG_PYRUVATE_METABOLISM	-0.165000206927609	0.167858002394929	0.0247668166433946	-0.129370650212484	-0.139844313345726	0.087281949655728	-0.228290456134507	0.197929791566337	0.0503723539814258	0.10930319764852	0.0600135307552548	-0.146141908992649	-0.163245184901567	-0.027850986537968	0.143932655013932	-0.394892273845387	0.0974259970878531	0.193989856381859	0.111496610191295	-0.356787898461351	-0.260041544191845	-0.255983827507693	-0.310562746825731	0.0659677034197002	-0.24768192080545	-0.0177264312694613	0.294306012969287	0.0606532106874227	-0.275294048823394	0.185039103896818	-0.0728724002420623	-0.182539428291459	0.262247155442669	-0.127100968265824	-0.530427169109964	-0.260330519527843	-0.232568525544186	-0.194726106864108	0.210470054202321	0.010906570674173	-0.173390285853411	-0.0375468557145523	0.388270956094117	0.0217014356365031	-0.483016982345039	-0.315471169683049	0.0815117834506211	0.354118130721593	-0.431278748038123
KEGG_REGULATION_OF_ACTIN_CYTOSKELETON	-0.394441854843891	-0.00839980894482578	0.188312523073643	1.82580529791976e-05	-0.473028457834254	-0.229460940743434	0.0903504059117805	-0.0379722345091349	-0.217680059861234	-0.0591726555458264	-0.203758553653788	-0.308852771557074	0.172841683210814	0.174766678030104	0.0837613211977325	0.126821768860085	-0.0913043651630464	-0.11209625606959	-0.112437959115527	0.0192895262993061	0.33095043091214	0.120616365892256	0.29799390822528	-0.247758638500993	0.326536674793448	-0.287484152150479	-0.326355642987535	0.0663447072566115	-0.00336595615132657	-0.365267013463439	-0.113105186562819	-0.513506774304225	-0.0909349363744569	-0.1698109260303	-0.412121333354143	-0.453287567587454	-0.344201496136792	0.0974522538188217	0.255839709738398	0.105947299894029	0.00451262817746073	-0.347283562540534	-0.173620559927248	-0.407670875291111	0.165910704124753	0.299153477590134	-0.305002213656157	-0.105767042513942	-0.457232952334581
KEGG_REGULATION_OF_AUTOPHAGY	-0.00511041151507508	0.373488609655787	0.140351761059891	0.0255737665749618	-0.227986496433133	0.0518399124358285	0.320128942487439	-0.015863974258646	0.378314816142308	-0.0463371821522329	0.194662302493883	-0.0195362233363367	-0.13884719390016	0.16872760517128	0.127019665361537	-0.267593487024858	-0.111184943597739	0.00471381019597022	-0.0172385511734915	0.112053462077948	0.126221426852301	-0.259758621472986	0.325110749419105	0.139595934787861	-0.169064505189466	0.0535848945681795	0.104244934193185	-0.090795754240075	-0.333776317897479	0.137145158073221	0.0523709927703048	-0.157781587654595	-0.0443409661936341	0.107262506490719	-0.22077028345154	-0.171203661702038	-0.0545126241191637	0.273957398954011	0.196754908817984	0.272064407484386	0.217567115731032	0.164539790184621	0.127961044872574	0.17189100652488	-0.113760974980421	0.351457895773903	-0.0611925403762646	0.148180285086799	-0.19640400923039
KEGG_RENAL_CELL_CARCINOMA	-0.403675252855018	0.206095949984296	0.350166331806316	0.128462129348803	-0.402328486014991	0.0580765723644637	0.0988466382260667	-0.112559967744935	0.0846789414654615	0.0147759520749225	-0.154815630807383	-0.126813092267638	0.0814305000553901	0.248075986466458	0.0622259258253794	0.119221534093895	-0.00205553110035037	-0.260664839225255	-0.0287791199231342	-0.0462861433449284	0.232608567240222	-0.0621371242448873	0.289276764818005	-0.0150355507341797	0.311110555910552	-0.463056893655502	-0.311576765852545	0.0962258362802635	0.00955279660476366	-0.383606366048938	0.00464437472938004	-0.461378123554423	-0.249526693083048	-0.158007550633641	-0.349823416637955	-0.553296457704957	-0.419025941500628	0.0201433528867884	0.392974742192884	0.11199290250727	0.107576203342955	-0.400171137557827	-0.230217653598764	-0.409581930950785	-0.0891293811568124	0.287343336655228	-0.248646879410563	0.0065367514189727	-0.418784469791693
KEGG_RENIN_ANGIOTENSIN_SYSTEM	0.13324520882146	-0.244873752418207	-0.0438053556972563	-0.116410399458679	0.000911520920658632	-0.461224663072339	0.176173101989995	0.074640379938833	-0.0851477703909904	-0.256716368864747	-0.225517278737697	-0.482994747534672	0.275729932811301	0.0806708685759916	0.289647217081636	-0.27498912026056	-0.128641250311648	0.223623429900581	-0.289308571907793	-0.0949341528522067	-0.0514345362589999	-0.00411745648140766	0.11510758790962	-0.424480339993815	0.139618465434546	-0.386092555891815	-0.0208137098579856	-0.0468457690101013	-0.301513845425213	0.00283330923670486	0.215040590402488	-0.406329173884801	0.0271215912618576	-0.205570154536684	-0.346267188466315	-0.544533593166771	-0.420846907158867	-0.088735426748276	0.218419539897612	0.196682515314732	-0.558150312677701	-0.344395515297631	-0.246777114565062	-0.426161421195836	0.638282580699521	0.136323264545072	0.0268294570195195	-0.120531251803987	-0.218278379255756
KEGG_RETINOL_METABOLISM	-0.0587231230819182	0.0954227580255069	-0.257952638409465	-0.436384440204811	-0.0380799876538697	-0.124990452591405	0.246675266277004	-0.315970592597739	-0.425381746539679	-0.298492222307853	0.14578191013531	-0.118001736712563	-0.217816932394805	-0.398299033984892	0.315648424060178	-0.0643503698923658	-0.344458622648657	-0.0629010413588191	0.0515165768261461	0.0537068967245879	-0.263560235790433	0.0495702257252625	-0.0987430055716704	-0.00557843078113657	-0.203725040277367	-0.00405496217352849	0.00818229865229445	-0.236865165142781	-0.433480546528456	0.0248484199352525	-0.224600139919615	0.00977754980960607	0.158707983464048	0.111139929878135	-0.370327501336053	0.0875264260973882	0.184442741934577	-0.0886327724048934	-0.174753031163502	0.178915075773208	-0.25598700110531	-0.0287283979943254	-0.00252038107642058	0.302403490960513	0.0244229546973535	-0.0452762948812251	0.0692465977056794	-0.172773798288122	-0.215053844395018
KEGG_RIBOFLAVIN_METABOLISM	0.189526737316873	-0.282678691740205	-0.0713289661122295	-0.0734801179463802	-0.111587972656966	0.289446647434396	0.112383283535546	0.107706793472104	0.569309089117116	0.0970581602386379	0.00286283342162955	-0.146959303357206	0.234613945878282	0.109358513016109	-0.0924642735658947	-0.300725993904244	0.0666148706296191	-0.117126408961068	-0.294122879945546	-0.44740056485201	-0.0603745237141919	-0.392245894607435	-0.351017895981295	0.319697599272476	-0.314391713421141	0.132404746223008	0.188205725607091	0.13690400581241	0.291492345142684	0.25146563679227	0.0196988457303293	-0.413596056697031	-0.310385676031991	0.133798469974281	-0.326692185168625	-0.108770205045565	0.0574936154039802	-0.382222674665021	0.238150229710122	-0.116000722423134	0.186380253793504	-0.00233954661426317	0.275248786675277	0.427623043647081	-0.359644432479947	-0.341548088574081	0.259175578659706	0.522097131185325	-0.174911908137566
KEGG_RIBOSOME	0.474821092386666	-0.750334393692852	0.480014923919369	-0.35580846327568	0.317007529283119	-0.219296714899523	-0.516851389747032	0.266096176358821	0.410899426084272	0.480142903804352	0.090672569138314	-0.362399966363764	-0.0872089344198046	-0.289477982168878	0.24794775724314	0.165333669576875	-0.20014482812806	-0.620118183231406	-0.0956343295532225	-0.786626479758867	-0.815817367574194	-0.184520853287868	-0.575128888214196	-0.743396891092274	-0.432819959257569	0.459765530245012	0.279090628919866	0.0603325988589253	0.33605202969596	0.477313567431564	-0.216819624516105	-0.534478904253853	-0.819569354701639	0.398181356262316	-0.791102328451952	-0.717151346490932	0.405526926237999	-0.433279831551688	0.00977533773369918	-0.610597163073715	-0.405380724673537	0.425958046466771	-0.501304451892701	0.518616070578304	-0.700062335968298	-0.510457711011684	-0.153899066040703	-0.538512774712888	-0.527067185294508
KEGG_RIG_I_LIKE_RECEPTOR_SIGNALING_PATHWAY	-0.251278166512604	0.284824204185096	0.126380350871388	0.0553142108956451	-0.294755225953879	-0.338419140152726	-0.0710300772692112	-0.159173751701487	-0.357873483251674	-0.126788329419422	-0.102050263672143	-0.254913655523684	-0.100444603156634	0.17641983229117	-0.152136181309199	-0.300004230181162	-0.0661079845246171	-0.121293631189332	-0.313268976202702	-0.154924732968604	0.221599883591813	-0.316412270231806	-0.0559306395891388	-0.0240000636707163	-0.161870724719119	-0.261565142256964	-0.0545747801222003	0.064100684588238	-0.0815640497704562	-0.198095034869272	-0.173107784416028	-0.342829921208162	-0.0929311086960276	-0.186131703455722	-0.428600881430336	-0.324823951717466	-0.304719445681676	-0.188041209979365	-0.0107193492881439	-0.121195445589258	0.0295874194408952	-0.0977623894220284	0.0235109261690337	-0.397165171042858	-0.404727772882706	0.0424208934462602	-0.387426485477469	-0.015183441550543	-0.116604697695722
KEGG_RNA_DEGRADATION	-0.447672030098393	-0.10847950350676	0.263885443099681	-0.296559862628865	-0.325672196842934	0.00830917838508016	0.0367181581054677	-0.0367155042679713	0.165776440351523	0.107002029089372	-0.280429772001383	-0.291434690957144	-0.391113294484493	0.086790425071451	-0.575242500533526	-0.333701585889451	-0.0932193278942356	-0.174718682141026	-0.373638373024222	-0.487752331079877	-0.28471699587361	-0.447919776412553	-0.376696581346702	0.11196249972526	-0.230628967860139	-0.370054761476001	-0.353507403707091	-0.252297089866163	-0.0903582843438805	-0.191393785809022	-0.420514807832737	-0.296723863429537	-0.467732071476108	-0.351661507199121	-0.424577170334712	-0.452322104368842	-0.386306122820886	-0.404045320339004	0.267045825007694	-0.456871572080385	-0.0337958082642856	-0.334262193518039	0.0898064494353487	-0.295841923132676	-0.715861128352713	-0.434238264491196	-0.324097568088057	-0.0807160422734887	-0.415308947365524
KEGG_RNA_POLYMERASE	-0.359715306754853	-0.0994323792524106	0.207500161049995	-0.225706505770294	-0.236119006105525	-0.186470743362014	-0.0633170471062961	-0.0301190080055661	0.284140115259492	0.121471112905987	0.0055559063030336	-0.41250663060032	-0.500238126858498	0.00959086782977142	-0.435440674170608	-0.375326915954072	0.0887725764536295	-0.139198634765987	-0.464039611247499	-0.636775510220898	-0.537577870085283	-0.504680706028799	-0.569412511223407	-0.151686120486069	-0.101880766598026	-0.178194282519487	-0.207410479689608	-0.271660808795178	0.0341726069747339	-0.0568862798234097	-0.421284071775761	-0.35911971003848	-0.496589134742713	-0.128422112861862	-0.655239939912978	-0.380557711246369	-0.171986258854179	-0.539550363989492	0.100314340386741	-0.571678304592398	-0.104600069817664	-0.0929489782693848	-0.00152474026907634	-0.10801243916621	-0.703651674754244	-0.600786603860025	-0.12953630106694	-0.00539207995599406	-0.194190814946257
KEGG_SELENOAMINO_ACID_METABOLISM	-0.447194873849459	0.344079992375471	-0.0290696815854572	0.219527492254458	-0.291730055922178	0.312532020914137	0.183140747321004	0.161597713575469	0.323631133773764	0.409865894225066	-0.260045772686285	-0.0984384828675886	-0.173595043770991	0.179508510749811	-0.323992888961302	-0.46287780897454	0.306605060536888	0.1608450163003	-0.270147243770638	-0.377001248785797	0.110260129324841	-0.120710376863893	-0.282581734912422	-0.200825921072345	-0.143975482023874	-0.239480035918124	0.30304624547575	0.188519715376274	-0.142795966616667	0.433482737729671	-0.284357008163152	-0.484502324147511	0.363726905097916	-0.098147660901534	-0.494054668313051	-0.144563122344618	-0.137818803538142	-0.402378915550322	-0.0254933557932582	-0.165758137957371	0.0502559231287981	0.315103486243277	0.44250117917957	0.275363336881727	-0.554437768191238	-0.302577933239911	-0.0551775080658551	0.332369737065665	-0.145992414598012
KEGG_SMALL_CELL_LUNG_CANCER	-0.410285941503199	-0.0346311531984481	0.178350648210902	-0.124382797093295	-0.500726284374224	-0.188869392846229	0.204273828359312	-0.015787044633032	-0.0431904295259485	-0.106726176950683	-0.0329398611432282	-0.113595590223736	-0.0533580568449699	0.0556729480020133	-0.433217445397159	0.061233314412629	-0.227609845145723	-0.156694421128148	0.156763466003231	-0.0855421380569633	0.285556087160963	-0.117596317112567	0.0570119083396676	-0.0950012185724486	0.200072729370802	-0.487985939815091	-0.447220828216559	-0.0625314506222289	0.0721989448667056	-0.380744110339523	-0.10991820154771	-0.493125048121602	-0.396797366246197	-0.367415493223609	-0.4047070889059	-0.396686661183682	-0.415921502705332	-0.159733107871131	0.0763431339215599	-0.184321064159276	-0.0205876622469084	-0.492025810478265	-0.321437897149748	-0.433194452072425	-0.0300511736563058	0.133315362991418	-0.296525062043288	-0.115469179536547	-0.3494456662277
KEGG_SNARE_INTERACTIONS_IN_VESICULAR_TRANSPORT	-0.404635306982596	0.449946543945039	0.204034251297926	0.337180992588119	-0.255290531180809	0.0647302755784651	-0.128365446921915	0.111583708887698	0.270087167763779	0.109301756653866	-0.206999632500538	-0.00249760480563888	-0.144996284651383	0.414149509073228	0.101091741635116	-0.178925192033206	0.220243400988708	0.394754977394699	-0.493900871499998	-0.0583905312948375	0.240383308960037	-0.199679863136465	0.247580665903828	-0.0634460999069635	-0.0354372410538351	-0.196318760961451	0.39934832922568	0.0958295990469377	0.183100985699041	0.140058052941054	0.361094699624151	-0.467251464586267	0.213081724475511	0.0375216670474972	-0.33366780237681	-0.305001959687945	-0.363998756141751	0.130888768560008	0.205506605654177	-0.00534564287835476	-0.164243944987752	0.085092060766199	0.290462277083042	-0.177588533874429	-0.541024245110322	0.162980914698177	-0.135343302714474	0.399672223977979	0.083870708752435
KEGG_SPHINGOLIPID_METABOLISM	-0.437034039396794	-0.20101856910686	-0.0477532800016724	-0.350331372766557	-0.208127943692905	-0.460114016181789	-0.117882970780032	-0.339892818794609	-0.341643791682455	0.055144128700016	-0.4141120004644	-0.337399817450903	-0.305802608462866	-0.338079834996466	-0.0351511166690471	-0.372122755510702	-0.391604255513482	-0.4659710676025	-0.354801555641961	-0.410698768199855	0.1390110778455	-0.289669904796587	-0.31333201091102	-0.0814210066024156	0.056507675512294	-0.506397290841966	-0.372560655224459	-0.045935127448003	-0.274597900455307	-0.312666461181179	-0.221725960596591	-0.51112173163002	-0.203668872324424	-0.315064415105119	-0.593613278227691	-0.610652381043984	-0.381970459844404	-0.308942047507883	-0.197377086896296	-0.067601115079763	0.00944291371380684	-0.333939387517255	-0.0822461267215075	-0.455253604199416	-0.160328436775683	-0.159090877459703	-0.0984063299548435	0.00824957089660117	-0.382664414488612
KEGG_SPLICEOSOME	-0.574697265499536	0.0670785500930356	0.111315922697219	-0.11600556566104	-0.443493854984123	-0.0344818255284846	0.00875404589805556	0.0654526596386946	0.13863253903643	-0.0834991017974461	-0.0589140855843193	-0.304386004616557	-0.532020403002399	0.0230269389635801	-0.596581557522039	-0.348170542699822	0.0581933490265693	-0.146845357198524	-0.40869364483401	-0.480889091317104	-0.25845447397122	-0.371988890175353	-0.423869565445064	0.050841434402126	-0.527345056509773	-0.39990169083495	-0.417112439056483	-0.403029502615032	-0.012617653710899	-0.227520840570224	-0.515303322085443	-0.333977188778902	-0.369930601113458	-0.394270459762486	-0.641156700895647	-0.486733268061266	-0.29036568807199	-0.511213379920414	0.120421398249957	-0.488592895404643	0.0979765154630531	-0.312361284504151	-0.0738605556599526	-0.193344316977265	-0.712024066526174	-0.387880898754095	-0.314228074634074	-0.079722550740168	-0.286016061251378
KEGG_STARCH_AND_SUCROSE_METABOLISM	-0.206003102844812	-0.218102030878069	-0.011739635973941	-0.019385330158471	-0.39091360865405	0.0155898754965516	0.197744664175678	-0.291766393450721	-0.309521877335089	-0.0875054667340294	0.148353765959019	-0.211694163366232	-0.16754072755179	-0.0675634043637168	0.0827166721392949	-0.315697085726801	-0.149798521377318	0.0849520237848757	0.120748430084426	-0.30451809712487	0.244676955482409	-0.189846067643776	-0.167900872510737	-0.139258309608897	-0.0463335928405054	-0.0480682377146827	-0.240615773689388	-0.226141355177207	-0.169959200837158	0.17162208969852	-0.0129819724400619	-0.402277071358673	0.0848266539710743	-0.0276626986092196	-0.345392220939691	-0.294196065026473	-0.11229400023672	-0.228051540309858	0.209544848068567	0.0969295260472709	-0.00909466297708267	-0.228668173986051	-0.146070495237807	0.000648249416415392	-0.0721946513371897	-0.233778005646332	-0.000966706325122801	-0.143984135319133	-0.350390497578605
KEGG_STEROID_BIOSYNTHESIS	-0.588764358813921	-0.342500821307927	0.0808674468323969	0.174586013496311	0.141120444685645	0.433115471068572	-0.467916525716638	-0.0798566530886744	-0.384636860728552	-0.558400600137753	-0.448849797179467	-0.312029056077727	-0.421195793438325	-0.321238314470627	0.402262266943039	-0.641210378868266	0.222026577689199	0.265809415557426	0.150757046957347	-0.470154584789553	-0.267755602732681	-0.140694859280319	0.0777669583689126	0.0353476092715594	-0.385573881923127	-0.273060929958283	0.375444617628699	0.0314807836539051	0.276981938662152	0.211096171268349	0.199224945124835	0.00155416477295767	0.15042910049236	-0.166113039288262	-0.593920966030019	-0.455707414039794	-0.609201801961572	-0.656725338634576	0.100008344336343	0.418640414892933	-0.0271457001327479	0.0786132495440889	-0.0960293364066741	-0.369641768998373	-0.651185410779792	-0.376175768380891	0.267402721744064	0.322420657770377	0.268301483457404
KEGG_STEROID_HORMONE_BIOSYNTHESIS	-0.172698540283983	-0.342442094110985	-0.503863012612782	-0.220037346410428	-0.316782178725254	-0.220628748500002	-0.0513615936722112	-0.251023083337245	-0.462974968454985	-0.23316192656391	-0.1280732108016	-0.266754040324878	-0.0681994471015587	-0.415459696014438	-0.00911945456187011	-0.381177692692895	-0.377108579747836	-0.179399787053387	0.0480074333351405	-0.284714165491305	-0.261106807179338	-0.24815351314606	-0.173577381443598	-0.285145443974423	-0.267608931784765	-0.0554988186963338	-0.217573593639816	-0.109745985875889	-0.18270336825761	0.0394769465622913	-0.247649843543821	-0.209294012703786	-0.118627100207787	-0.0589844949577851	-0.390739002803523	-0.0176467714413404	0.0482899588174741	-0.361029299945977	-0.235263364770324	0.0167990326475177	-0.0653553230743477	-0.121286267597161	-0.259429846309744	-0.0454844297236465	0.0127519496708399	-0.177194583137417	-0.202173749455415	-0.254985465672771	-0.27689596969972
KEGG_SULFUR_METABOLISM	-0.578716347978844	0.42359694166778	-0.571464107562656	-0.0507650822941087	0.259286247611405	0.0259404714155956	0.00753450900661304	-0.340371481011889	-0.616554471409592	-0.235796061738607	0.230869693505777	-0.017193529689662	-0.0937177135604407	0.150450548872326	0.479641304076623	-0.288197409975884	-0.25532086641135	0.147522423496362	-0.247076640218663	0.368844459879904	-0.302068861976529	0.312282988163325	0.487275349609489	-0.349024455113602	-0.161953962718599	-0.501458697574525	0.46113674383785	-0.278888794315034	0.325977456015618	-0.228394180239687	0.0780317690713068	-0.633553446418935	0.372771620969725	0.0394090585486201	-0.580123784808055	-0.565778090681325	0.314937026594752	0.0674024932136536	-0.332552520890423	0.269936489289444	0.28842066643422	-0.0346957530721181	-0.218751056062972	-0.347445870403137	-0.0197665067291272	0.52010666792954	0.172877182795993	0.167953076814987	0.0263065329279751
KEGG_SYSTEMIC_LUPUS_ERYTHEMATOSUS	-0.443306444421973	-0.473798550295599	-0.53914532700812	-0.52022441320735	-0.588582580402097	-0.654153581456585	-0.370375060858319	-0.419786574227728	-0.63825409870819	-0.48921859977861	-0.567867314745043	-0.581020771349787	-0.465274732478509	-0.482187019396971	-0.468539364658045	-0.517252510856475	-0.618131666518183	-0.428428653361914	-0.555594935118299	-0.465956101668164	-0.42394144672855	-0.482512824480485	-0.514987667715716	-0.467371208211603	-0.500808454877469	-0.345079808702562	-0.49361005862689	-0.465350056503558	-0.513276903022566	-0.538306200775596	-0.398897700615368	-0.540133021979502	-0.535579843180886	-0.364820495785676	-0.487496183908112	-0.346707652685123	-0.32621195938211	-0.453321939964302	-0.512796620155087	-0.472115291693369	-0.540839036335314	-0.354710531975939	-0.571375096780619	-0.475841703567792	-0.431044986443007	-0.472821684980888	-0.472497577223345	-0.602403650132955	-0.487620724555794
KEGG_T_CELL_RECEPTOR_SIGNALING_PATHWAY	-0.00746853271898398	0.263840966248049	-0.15818428193428	0.157938171275097	-0.549286615423566	-0.407195373999679	0.13279742835921	-0.266421975173319	-0.40959524934398	-0.0436345936400205	-0.374831550334028	-0.0993761514609124	0.182002074853989	0.277487257745291	-0.0648258341897008	-0.282799421437106	-0.305629810510858	-0.393621644539474	-0.367304157960716	-0.155042063468858	0.0138061427845484	-0.27390112286365	0.227518146991242	0.0414881103452089	0.012759702065782	-0.347233015955737	-0.226577147397337	0.228390523250309	-0.0964281857011828	-0.495116877656223	0.0244012366010958	-0.457974002943058	-0.181377410063567	-0.205380296290335	-0.302140632322546	-0.413778745752355	-0.346643256097198	-0.0200207625642464	-0.0239668848084973	0.134409307241768	-0.149462174435861	-0.248036650853843	-0.226157308602207	-0.475538268656624	0.0849305984266215	0.236578525263584	-0.329538509059336	-0.272042126746346	-0.226753702863531
KEGG_TASTE_TRANSDUCTION	-0.460859844976876	-0.446302266509686	-0.389273671291212	-0.359231073611554	-0.132466778030175	-0.441022480253728	-0.436446507498508	-0.478248111865501	-0.333892877298068	-0.372174834194253	-0.438685104013812	-0.369548588316834	-0.399175225748732	-0.419104875743946	-0.324615235091557	-0.259107743224256	-0.359973229593836	-0.33651321109567	-0.298990924431038	-0.344742532556114	-0.421201516332955	-0.324967423330583	-0.361413496909507	-0.391590171748177	-0.34180773191624	-0.44483495462819	-0.483872908367449	-0.34933174496283	-0.473353985136977	-0.375648319207605	-0.427268295060538	-0.249223053299205	-0.377002618773389	-0.452460751844495	-0.426676570226818	-0.286473543426975	-0.401307026851706	-0.328755136683754	-0.477669311613053	-0.328013153840065	-0.465065552508314	-0.49488944662022	-0.387732461684668	-0.347221201719244	-0.289351154010072	-0.297647664207055	-0.262777493875365	-0.31462756847727	-0.394803008260701
KEGG_TAURINE_AND_HYPOTAURINE_METABOLISM	-0.148001638458154	-0.349717803387393	-0.425275135294354	-0.312201590186372	0.0630024214730859	-0.591385456982318	-0.396544140579535	-0.478557931041272	-0.102638574233614	-0.140681780921697	-0.375171830377663	-0.0216390181371217	0.0427790205770732	-0.563640228102753	-0.0884878869789982	-0.366066861969568	0.0826268672497253	0.0861480502854657	-0.292195235501706	-0.341772420854855	0.197367759039598	0.428806709778417	0.09703249229812	-0.383623801396513	-0.0655239378746652	-0.286790540353136	-0.316093592855231	0.223195709074458	-0.328194214875863	-0.524909414178165	-0.329280496943538	-0.414761252242093	0.0695901630547384	-0.632946054426925	-0.496838727906116	0.0212322743787697	-0.276106097703409	-0.386604911312231	-0.456986959530096	0.0809710681458916	-0.291007724924075	-0.145850912151053	-0.350191106106013	-0.160916273350536	0.0741109224029368	-0.191054199195261	-0.182823666199271	0.0612053336824634	-0.0890549737716143
KEGG_TERPENOID_BACKBONE_BIOSYNTHESIS	-0.478909358451808	-0.118139656693926	-0.139801044849133	0.00533977263715929	0.294669509840103	0.795047621285433	-0.177302568079094	0.290437375248164	0.33501155817348	-0.484380523557922	-0.240637561833012	-0.0607580343886037	-0.440803111248612	0.0922025730871868	0.573871048022455	-0.494242951128938	0.384679884564727	0.505828987103194	0.126835192142968	-0.189449869804378	-0.215519195356031	-0.0293813294400125	0.363442486321385	0.243620778374994	-0.553938124380815	-0.253312859680063	0.415537857473923	0.36610116966012	0.438537813400082	0.513442333027677	0.273019699521272	-0.184739155408295	0.0943414592741952	-0.0500723236810354	-0.526940911255079	-0.214014351549863	-0.478174207470549	-0.597311463597799	0.465474895511456	0.629518787701881	0.301986273497708	0.109662965817466	0.193861857091884	-0.328221775103202	-0.7137787023702	0.0185648654854612	0.494620684401851	0.493412223976128	-0.408008750954029
KEGG_TGF_BETA_SIGNALING_PATHWAY	-0.373011219084043	-0.16028336744295	0.130519433627046	-0.173842327320678	-0.287941014292393	-0.266940688327968	-0.0354075877826692	-0.416441369256121	0.0648135291705474	-0.0226405154613636	-0.269606850357075	-0.035196883026046	0.127451773433681	-0.194897496549943	-0.0799011537100591	0.239582732517577	-0.0595067214548335	-0.181473425953293	-0.0464352184392306	0.118642096321491	0.229632129442943	0.103670169451972	0.224337958901935	-0.279951593450399	0.361736081968211	-0.38093653524356	-0.302621670664586	0.164669701783802	-0.0870383763084822	-0.261280912700343	-0.325964880094543	-0.148208957542565	-0.370055472077412	-0.28075165643791	-0.343998873586282	-0.470430253385998	-0.407523063689953	-0.0610493308274483	0.323402535584223	0.018681098956622	-0.224411523205066	-0.245459890607451	-0.273813171332975	-0.472298044989933	-0.142994714547031	0.165034617741802	-0.225691511854628	-0.0547913735291899	-0.446203558189617
KEGG_THYROID_CANCER	-0.38273494921388	0.0170262368058393	0.137247311931223	-0.0287239536475336	-0.343404418183522	-0.370607349932795	-0.0539760467922085	-0.065352369741688	0.0526306958426733	0.069941445557277	-0.309736948006903	-0.162790553063339	-0.292956944732507	0.130220780594136	-0.150610384177899	0.0257087823219834	-0.114738634489126	-0.23906724812533	-0.172253020535569	-0.328727008860968	-0.0427248252820116	-0.285774018020984	0.017144072412935	-0.263788675872713	0.0253791644366631	-0.566040461580428	-0.312707749624028	-0.155809492902899	0.250296488936926	-0.397738924164634	-0.103767957430476	-0.476719025729253	-0.564833536751728	-0.478154885837958	-0.411634425684019	-0.591011730019243	-0.516743062424139	-0.282074840828881	0.126517811510413	-0.183194273093557	-0.0791301411990992	-0.531896782232271	-0.362363710343923	-0.517459049613785	-0.551103691970824	0.0477152920725928	-0.229921279674384	-0.176064326703902	-0.52595595440458
KEGG_TIGHT_JUNCTION	-0.346341909764954	-0.28279520268195	-0.024275895204756	-0.114807116593801	-0.327518589375217	-0.25408223179892	0.0498089335722359	-0.33423391964722	-0.124798731784553	0.0458470017924663	-0.322256442785512	0.032429871051556	0.0340223223387357	-0.103142405951601	-0.0965846446597978	0.0688949607811113	-0.03296064651703	-0.0241653406602691	-0.221728642203477	0.0863237787086928	-0.0407200383841703	0.187879806721893	0.144176487528584	-0.350769878911624	0.0551208144554752	-0.439021145150476	-0.352799132073131	0.0529975752216226	0.0565456589089006	-0.372902003740913	-0.316448630444644	-0.504588481212691	-0.179873105200549	-0.317966080772774	-0.427408608083975	-0.50421908218379	-0.425785956122627	-0.170988236823169	0.110597033815817	0.0575088720035054	-0.0697666379498044	-0.412878948876786	-0.277908003973596	-0.477748528586551	-0.247605172441748	0.0292884584092866	-0.127296267680836	-0.0230356183263994	-0.359372745104056
KEGG_TOLL_LIKE_RECEPTOR_SIGNALING_PATHWAY	-0.160768040488769	0.330221942051656	0.0948981064712228	0.0162219052051502	-0.405563913297486	-0.404481868324711	-0.014984267902775	-0.0717777361094923	-0.527000549694352	-0.161931639994651	-0.170208902219893	-0.418560451948211	0.0803053220481306	0.213837338056906	0.0839267275604484	-0.405896043960948	-0.242314913456165	-0.392341706724824	-0.319133094279605	-0.124473338076842	0.174013808007219	-0.215782924372976	0.121977920520222	-0.0272293681181625	0.0493114810048624	-0.245513724085983	-0.0803705843016047	0.0240925229110935	-0.0509255692137231	-0.232693927710896	0.0459229512045874	-0.416070087955101	-0.0832661583432713	-0.081774875388063	-0.358005113661029	-0.297571163355683	-0.31569913631513	0.0800070131672531	-0.0767956063913368	0.0605904899546079	-0.162673103891423	-0.158485189589732	-0.269130928277051	-0.387927918921676	-0.0173583941924461	0.160050390787093	-0.408695881380423	-0.407771453970388	-0.276467933512965
KEGG_TRYPTOPHAN_METABOLISM	0.388682213585872	0.173470847456563	-0.284276464015536	-0.176599172690717	-0.130508166880722	-0.0638431491093572	0.00892445457388344	0.195253722033887	-0.239830285258017	-0.126832184672438	-0.253572747574202	-0.261971291854598	0.178377917560133	-0.106285700761873	0.358601374394521	-0.114788420734189	-0.112859263872115	0.224620807055088	0.111746070055485	-0.111733825457867	-0.248848555142418	-0.0811955344356548	0.0741410956263815	-0.00201584857510961	-0.28622000055058	-0.0376669230108133	0.289530862338772	0.375674793848334	-0.272027486790243	0.00363495260097996	0.100167466810853	-0.22290769503405	0.412774298355991	0.141493537429759	-0.484738612520997	-0.352142923923927	-0.142270260351275	0.156156653422141	0.0784816577597021	0.359307038430092	-0.092943086381057	0.148325717185252	0.0684459886484267	0.19471903885021	-0.00287369288010331	0.193544945553122	0.0389477733819798	0.113092722904185	-0.407008089635762
KEGG_TYPE_I_DIABETES_MELLITUS	-0.73325115913146	-0.75518482626707	-0.772421129297125	-0.719010627840368	-0.757756464412788	-0.865048315583915	-0.712307232662021	-0.72501135607216	-0.850324365056366	-0.752637658288909	-0.839851699214912	-0.789152728337765	-0.748960815155906	-0.72921892738912	-0.7138939145755	-0.757654709520078	-0.810609943268244	-0.740695875307529	-0.826830963129644	-0.702151218725838	-0.688914176796451	-0.7015533235289	-0.742522199461181	-0.751982817589052	-0.764903844454413	-0.717056535898175	-0.730415119965969	-0.753375978890238	-0.748009215736782	-0.77573215051107	-0.739621857690596	-0.738473779643716	-0.724396065789992	-0.699014429674762	-0.771248439823704	-0.740122399367053	-0.690795930341827	-0.73545245152904	-0.782689922235263	-0.736120661529051	-0.790716947041449	-0.709127318983655	-0.75392960373285	-0.733443509947247	-0.703650492655521	-0.730972982358522	-0.747476260433616	-0.844903366592547	-0.713865745486782
KEGG_TYPE_II_DIABETES_MELLITUS	-0.267362984671508	-0.0852006311574881	-0.0754348200032338	-0.16837560165301	-0.37197791627519	-0.332546383022412	-0.13864849947593	-0.429409392457386	-0.222971503962653	-0.216914267538886	-0.454342413153478	-0.29289389910457	0.155023916170516	-0.187518015302595	-0.0483870529302598	-0.126784112470642	-0.18873977372856	-0.386584169812468	-0.277328269281019	0.00812871883532673	-0.0637696566221375	-0.151518678939301	-0.0618844970645929	-0.189314651148092	-0.0937918834452051	-0.51995578166401	-0.384989657498417	0.213066205880438	-0.227088270700543	-0.464101176189342	-0.35962698271544	-0.20814332344158	-0.000701662767608469	-0.460716264214395	-0.391601436769993	-0.520637996687144	-0.509945522225849	-0.254366520306675	0.218258786779768	0.0703424199818722	-0.324501327906034	-0.498683857673729	-0.321273624163965	-0.533183770518325	-0.0323933126534228	-0.0418606839510358	-0.0391521177094375	-0.343946513550896	-0.312212662619625
KEGG_TYROSINE_METABOLISM	-0.0107892696547288	-0.23945346499428	-0.0574810886057459	-0.358130833889777	-0.174989241626354	0.119766081224676	-0.049653622438897	0.0986346793784694	-0.376012767140975	0.198141559200827	-0.0968073831112426	0.14845143323286	-0.140281616961107	-0.202890608401029	0.324488318819173	0.0136766208060412	-0.389108806911218	0.158599686622889	0.0463007047126588	-0.0633267636632489	-0.258051165384827	0.0405452451007144	-0.171842002081096	-0.273517205131013	-0.412063897803001	-0.213931343472209	0.218862348648305	0.135657427874606	-0.36920812840144	0.0994709707247895	-0.208593166175059	-0.503087806724779	0.0789743945502911	-0.103092905565807	-0.434475527291647	-0.00713032486593446	0.283700959804775	-0.140750050577194	-0.24009455402459	0.0504727254612252	-0.306748665664099	0.0942048410839014	0.27393726464127	0.0862263937678421	-0.153169682467681	-0.0658758931060791	-0.117675396399103	0.0970928549986959	-0.230127392174934
KEGG_UBIQUITIN_MEDIATED_PROTEOLYSIS	-0.42790790339166	0.387371702099838	0.36502245080635	0.120619940062648	-0.292149704640972	0.172781187596098	0.25657519804267	0.158972853088883	0.385928069346156	0.168622173462624	0.0808200933850566	-0.179931931649666	-0.0394715072875687	0.367763357693878	-0.384267271913152	-0.0840870171256272	0.162041782256912	-0.0861141667618748	-0.016820223264578	-0.26997051669663	0.231637486930116	-0.26508331989581	0.104869058391008	0.053633378111176	0.00837538599315857	-0.327630268065765	-0.198610476682861	0.0869998773636727	0.127326005573826	-0.145683150932592	0.00819222626998425	-0.333604705295908	-0.225584158817733	-0.199950047725173	-0.200894999333625	-0.417574143866943	-0.24223454207812	-0.0934147470400923	0.404777863229079	-0.193856243374623	0.327452360613717	-0.162570983837313	0.304528516274403	-0.242768126556289	-0.573779427609609	-0.126110850941167	-0.155095610394977	0.12461929963832	-0.256114670670394
KEGG_VALINE_LEUCINE_AND_ISOLEUCINE_BIOSYNTHESIS	-0.463764880416161	-0.522691030386929	-0.408560727203818	-0.372578854474654	-0.367355685128566	-0.360689459578974	-0.584084097908177	-0.370744664403231	-0.230726247359756	-0.41332597267222	-0.277535872720267	-0.465548650610536	-0.401034369952532	-0.441468810623503	-0.793818663978638	-0.374375478889852	-0.45719128697342	-0.46775684186606	-0.506471891231746	-0.779376180512786	-0.638370825409556	-0.646381775608994	-0.712016524293483	-0.605434863512197	-0.552110264771475	-0.765168394449745	-0.763566385477743	-0.250965990847365	-0.533853603850912	-0.593641406298264	-0.538645668806306	-0.611214659814768	-0.525014938941766	-0.763092085789139	-0.729759193286264	-0.495556851437212	-0.718095932398597	-0.0513999525721257	-0.436419113217775	-0.730338652664212	-0.431251337519028	-0.781941500472698	-0.478786343007352	-0.635227663801438	-0.705828515522306	-0.683568319324842	-0.467333523718935	-0.279518113811907	-0.62918727054074
KEGG_VALINE_LEUCINE_AND_ISOLEUCINE_DEGRADATION	0.260872630984375	-0.100743312764392	-0.1699306135949	0.103908823146908	-0.279742383175056	0.256172171674898	-0.133417559954175	-0.0549507331515341	0.149207911491878	0.299517782625944	-0.356929247886273	-0.0760895829901604	0.0252874779023477	-0.178725410460934	0.143280717847242	-0.290422084552559	0.171997605347984	0.331471341795561	-0.190981810894252	-0.336411836444108	0.010408731168515	0.0304311497236609	-0.151474044093141	0.0485688452949755	-0.371720867496324	-0.247355719000939	0.534090797239203	0.386844622841002	-0.398389114686842	0.274489731777672	0.030781269960558	-0.525695660554015	0.405185105675797	-0.311544129369504	-0.472870663067351	-0.258412151964538	-0.473074595676275	0.0875614912314521	0.413498671135556	0.34679891285011	-0.078534033724889	0.0406702161494555	0.310637130355137	0.20866756170132	-0.54848958978628	-0.312377101231994	-0.122398118795886	0.470080971580555	-0.461975446906856
KEGG_VASCULAR_SMOOTH_MUSCLE_CONTRACTION	-0.345873301159898	0.0306928847319351	-0.174694633065739	0.0490191777900155	-0.319182011031085	-0.345771632603987	-0.258451675938687	-0.22793591859516	-0.144226308554177	-0.219370766213564	-0.389993728157915	0.152079974360696	0.153956489532547	-0.0335401630912461	0.253163999178329	0.225929918653706	-0.224079721429763	0.112568191343333	-0.0981162108697742	0.252048242578959	0.0781406248323873	0.260205739330225	0.364322035385307	-0.256004489389787	0.314289335788997	-0.375464328228066	-0.306384381438689	0.212336230169362	-0.25120875197677	-0.434589687385561	-0.236290997157384	-0.397980907597198	-0.105259241608574	-0.234077461246177	-0.310290532348184	-0.467432564059596	-0.390378409839921	0.0186847374298598	-0.116280222779903	0.0999286863756037	-0.368425165151894	-0.374665383990164	-0.401307165806911	-0.364191811769111	0.346818518044319	0.378836362789375	-0.0361720790095248	0.0609330329501897	-0.311519447202927
KEGG_VASOPRESSIN_REGULATED_WATER_REABSORPTION	-0.493870155346288	0.256418188235871	0.197889455546186	0.108125327183212	-0.242473720015809	-0.048948958247719	-0.298848350101329	-0.160785412391614	0.152276402256084	0.313986829542692	-0.281494455604336	-0.00116756889726566	0.132402293669028	-0.0813981031188818	0.0429790335118455	0.122502850585229	0.245456489882181	0.171839189203874	-0.0829000306557308	0.00164416002980686	0.131945712362258	0.168907710835021	0.179517625350613	-0.242074219999999	0.157185773195228	-0.504485686517313	-0.209389905007429	0.1818811816624	0.00695699149303503	-0.413726722449157	-0.351402301355944	-0.380720435729151	0.101798541428445	-0.329470277058503	-0.534316972761569	-0.343281505188146	-0.299519909861908	-0.00680717848712459	0.143463575049564	0.0393115202604649	-0.0302408365040227	-0.363202254328928	0.298267086530231	-0.394112585456967	-0.43956009561187	0.197704342735718	0.303938971010002	0.179962002015186	-0.140986754286987
KEGG_VEGF_SIGNALING_PATHWAY	-0.133814593657459	0.104420080938689	0.0514451261790036	0.037856612260064	-0.317199589227054	-0.150242780616916	-0.0759920951416009	-0.114837279957009	-0.0957288881260028	-0.085372819216872	-0.364629890361268	-0.0488650867582011	-0.0122599822751868	0.203838310346096	0.0474744354273652	-0.0877104776955487	-0.0263977477362631	-0.136920019020906	-0.24569439387804	-0.159589856237653	-0.0383221992580316	-0.091206294642535	0.224853337600848	-0.155296776436001	0.0942991915439486	-0.462389774432176	-0.206313159728715	0.118088658805758	0.015490166391443	-0.425760295369541	-0.0813481813981652	-0.469590935680301	-0.125279929769238	-0.273246982461214	-0.417134321558425	-0.377296276331566	-0.335954229436796	-0.0884838425399518	0.0015026205162503	0.0851882395598911	-0.324668450864757	-0.378182844668842	-0.133002970128393	-0.449945500192363	0.130169303889378	0.199244105751797	-0.167959159236745	0.0804495047804523	-0.154064397830646
KEGG_VIBRIO_CHOLERAE_INFECTION	-0.519644938776881	0.143238983912782	-0.116062757504169	0.152558475404925	-0.0897366793050385	-0.203624618362154	-0.204300391781562	-0.197904203565043	-0.00745837933255533	-0.170407635082676	-0.197793921548624	-0.464171479187859	-0.00709582787798677	-0.0521644130380892	-0.0454625434771425	-0.289061807717928	-0.0631936082419482	-0.0713272441516621	-0.260784999109106	-0.404078141591292	-0.117575961119149	-0.516205930175801	-0.387567349360511	-0.240764801236049	-0.034606280043948	-0.468658052330002	-0.158346376084896	-0.141514519388797	-0.120074956271892	-0.140229622887546	-0.0623136963420383	-0.25004777195877	-0.102816476951202	-0.30669837529151	-0.547797240740647	-0.414941115198835	-0.395194955155572	-0.341397942525548	0.106606862837261	-0.255205322384552	-0.282096566148893	-0.351431621535745	-0.0210095134960405	-0.158952155813865	-0.156627541115393	-0.283122225165028	0.122559344200281	-0.0622601396854919	-0.233074910832265
KEGG_VIRAL_MYOCARDITIS	-0.655639618895361	-0.622953945431959	-0.571951520607041	-0.539320985704055	-0.70658441999391	-0.778141735480494	-0.572881773976568	-0.578336457278159	-0.781157122212191	-0.60998296586211	-0.755950069748358	-0.691681564031232	-0.586612865308183	-0.56592599475523	-0.576531937212739	-0.6256761612146	-0.664915174171018	-0.624081095339861	-0.717541638229914	-0.460298680425636	-0.453125340254204	-0.457793855295295	-0.526019383853522	-0.623187503578351	-0.594603662258296	-0.56231520866138	-0.626034533889933	-0.628967768552726	-0.571940385668543	-0.694416530032277	-0.597602463689038	-0.715520767261686	-0.620015665248828	-0.580389934108151	-0.665531569652631	-0.645922776603393	-0.598777971440374	-0.613326025398191	-0.588196406252544	-0.59105574275358	-0.694759233163205	-0.623500175218212	-0.616655399092836	-0.626095554434407	-0.515562324226458	-0.585523899287771	-0.666836406578738	-0.740676996039213	-0.598260372357165
KEGG_WNT_SIGNALING_PATHWAY	-0.165534026010373	-0.0339853247572738	0.212800195397306	-0.0575145387923043	-0.383296189192997	-0.331212223647291	-0.143830660137767	-0.30312549999083	0.082820193663634	0.157711610586912	-0.226421005714194	0.00781136070813757	0.187429823797088	-0.177307393442785	-0.191335318566755	0.277112443936194	0.0333599133336221	-0.120307854449712	-0.0942114979322426	0.0857787952344305	0.154650327274491	0.153301234338546	0.197069214719591	-0.197308207920171	0.202053227051999	-0.490301460528491	-0.407152450614305	0.143139444139961	-0.00338629065300189	-0.416184200707869	-0.318366461966835	-0.280348852425922	-0.247583338754961	-0.459873387969265	-0.367893625863181	-0.449829720335938	-0.33052187832438	-0.141772978727436	0.169743081258271	-0.0458320382951816	-0.153200527475238	-0.41716008389744	-0.107161179265382	-0.448731641714796	-0.212296428949134	0.111867814798908	-0.151062262918893	0.163376464447769	-0.377468968367296
[truncated: 447 more columns]
