# Supplementary material for: Immunological biomarkers and gene signatures predictive of radiotherapy resistance in non-small cell lung cancer
Source: Front Immunol. 2025 May 29;16:1574113. doi: 10.3389/fimmu.2025.1574113 (PMC12159018; doi:10.3389/fimmu.2025.1574113)
Supplement: Supplementary file 1 [file DataSheet1.zip › Supplementary Material/Supplementary Tables/Table_S1_GSE197236_差异分析结果.txt]

symbol	logFC	AveExpr	t	P.Value	adj.P.Val	B
KRT6A	3.59409380791843	10.7691866871177	30.5938335920839	1.41022448230612e-09	4.89122259443055e-05	10.8538174727203
AC093159.1	2.76578646898089	9.57886701623481	23.9832224473417	9.70506966009442e-09	0.000168305318045357	9.7985995249277
TIMP3	2.4296951616259	7.46687840183024	21.6580132857857	2.17041575907648e-08	0.000237428832237285	9.2819318235241
C3	2.36301518204421	7.17361266664469	20.634038183132	3.1782650270853e-08	0.000237428832237285	9.02179533752976
AC002401.4	2.18944901665241	11.1486582236827	20.440596230662	3.42274293964487e-08	0.000237428832237285	8.97013581123903
FGA	2.03157231821797	7.72578726631589	19.6329410295542	4.6990008051684e-08	0.000262570806355236	8.74518756592378
KCNV1	3.00187311716822	7.87384586342994	19.3346831080702	5.29926088250102e-08	0.000262570806355236	8.65816418748412
GLIPR1	2.35988703422927	9.86729194805447	18.7479271126738	6.74881313523318e-08	0.000292594793478035	8.48036174413455
CRCT1	1.86661050807306	6.47176327234102	17.4453021987399	1.18603473962933e-07	0.000412621832564497	8.05176158088159
DACT2	2.85166802818818	5.86169084982841	17.4384917303373	1.18966045601573e-07	0.000412621832564497	8.04938931655255
AC099509.1	1.82989513138428	5.61841102891498	16.751414624887	1.62839615128415e-07	0.000468581162221499	7.80250134106777
TIMP4	2.25208665446638	8.06000304226615	16.5944047675322	1.75251405202015e-07	0.000468581162221499	7.74391276132891
SLC16A2	2.03211653271947	7.39120993503587	16.5898119066401	1.75630120772676e-07	0.000468581162221499	7.74218637864314
ITIH2	2.55007518021861	6.50146765263672	15.9262521667646	2.41378571549847e-07	0.000597998169688207	7.48502947562139
CTGF	2.24638657366547	14.1221291238101	15.7332581846422	2.65391529987326e-07	0.000613655988405361	7.4072547708633
AC103718.1	2.27197698480017	6.89351222044949	14.9950474513426	3.85439888935341e-07	0.000803239247993294	7.09656910626606
AC144652.1	-1.8216351598699	10.903421752193	-14.9540992350325	3.93699320029004e-07	0.000803239247993294	7.07869922756845
SHISA3	-1.40205145818735	5.37023697241483	-14.6918797409042	4.51540037207949e-07	0.000870067480584472	6.96261382263329
F5	1.85272559693844	6.08438189271132	14.5516555620537	4.86340821513226e-07	0.000887802371229722	6.89934202713025
AC034223.2	2.35326924158766	5.59812454843142	14.4436963683827	5.15186366529843e-07	0.000893436196836053	6.85005002860317
AC093799.1	-2.70127261047692	5.25019355841755	-14.2237665822222	5.80077622287049e-07	0.000922036731092793	6.7480467687125
PIMREG	-1.4662072466175	7.11013565931371	-14.2087045715207	5.84846271596166e-07	0.000922036731092793	6.74098198969093
PTP4A3	-1.43174864989096	10.815043557703	-14.1080526356599	6.17863619749754e-07	0.000931738338582629	6.69350791740936
BMP2	2.07322348758369	6.15042637578223	13.8176311943001	7.25454093561399e-07	0.000982531137334825	6.55391125774932
U62317.4	1.69216471270656	7.15175769689176	13.7276570580686	7.6293035762253e-07	0.000982531137334825	6.50985959720429
SPANXN3	2.02260434397592	5.55429110314941	13.6864528581485	7.80813066590342e-07	0.000982531137334825	6.48955667645177
H1FX	-1.37725333704823	11.8166023447872	-13.6646130767828	7.90481649055114e-07	0.000982531137334825	6.47876223971139
C15orf48	1.74280322342313	11.3034358641217	13.656834076482	7.9395778605605e-07	0.000982531137334825	6.47491186518809
PRRX2	-1.40032926147207	9.12445933889236	-13.5187254738182	8.58614460665436e-07	0.000982531137334825	6.40606262021221
USP30-AS1	1.67762225404835	6.57532050970764	13.4906653225804	8.72460049365229e-07	0.000982531137334825	6.39196007471756
IGFL2-AS1	1.67870930417716	9.12508686466645	13.4792372128794	8.7817048948736e-07	0.000982531137334825	6.38620537579707
FAM72C	-1.80472917768759	7.71223340366076	-13.4197240710529	9.08593200794702e-07	0.000984801455511358	6.35613259026276
GLS	2.45216193061435	8.58770001865047	13.2625758725678	9.94759670141619e-07	0.00104552255755127	6.27587210376645
SESN3	2.49696675092188	6.19707261859776	13.1756026724856	1.04635919630987e-06	0.00106740948131799	6.23091434780118
AL391056.1	1.40243154117166	10.2984171065179	13.0770092689945	1.10851050905019e-06	0.00109658956494373	6.17947965892476
FBLN7	-1.36552880172182	5.90270337401349	-13.0050411450423	1.15648920462214e-06	0.00109658956494373	6.14161595530958
AC104794.2	-1.41416568854682	7.93165570385492	-12.9831412662621	1.17154725775065e-06	0.00109658956494373	6.13004017155271
CEACAM8	1.24614437816716	6.66318469887239	12.8902472957558	1.2379073644094e-06	0.00109658956494373	6.08065680400479
CITED1	-1.46191748722224	9.53889789987056	-12.8389534493624	1.2763468395709e-06	0.00109658956494373	6.0531916935342
ERICD	1.34088409954991	8.57913827095188	12.744634188855	1.35056813218264e-06	0.00109658956494373	6.00231955204501
NPPB	1.40500024470152	4.94177789137999	12.7059341267712	1.38240997611226e-06	0.00109658956494373	5.98130673788221
CLTCL1	1.35272970473259	7.71613182524901	12.6921737066422	1.39393369093956e-06	0.00109658956494373	5.97381561097143
ACTBL2	3.13999272599233	5.28321359219142	12.6382066105273	1.44017808454488e-06	0.00109658956494373	5.94433595439845
AC087741.2	-1.68863992353305	8.59562779330488	-12.6231421333533	1.45339164965313e-06	0.00109658956494373	5.93607835009299
LBH	1.6600364782982	11.5568785036248	12.5964828976197	1.47710928951277e-06	0.00109658956494373	5.92143435397725
PCDH7	2.07152811223124	7.65131404873273	12.5881403240974	1.48462010365643e-06	0.00109658956494373	5.91684367266861
KCNQ5-IT1	1.74063995027761	4.82354788492454	12.5588391590024	1.51134067437348e-06	0.00109658956494373	5.90068946165279
RP11-782C8.2	1.94973548672445	8.78962919744415	12.5333515530419	1.53502185126968e-06	0.00109658956494373	5.88659886517327
AC017002.3	2.14602631569899	10.3436489962874	12.47379371437	1.59199485032357e-06	0.00109658956494373	5.85353117104981
RTN4RL1	1.83719316137505	10.9861265206249	12.4540809136533	1.61137044296333e-06	0.00109658956494373	5.84254232374172
AC037198.1	2.00036140030243	6.19748216201698	12.4032421498495	1.66256909955848e-06	0.00109658956494373	5.81410102910738
HIST1H1E	-1.84881814973008	12.9940382033157	-12.3963878565623	1.66961015979569e-06	0.00109658956494373	5.81025524196298
AC023310.4	2.67686920416312	8.1141728859929	12.3365595779236	1.73250568359786e-06	0.00109658956494373	5.7765732445634
CAMTA1-DT	-1.52688144462807	7.80559519778804	-12.2685277120952	1.80726862618213e-06	0.00109658956494373	5.73802337795921
ZBED2	2.27797391089949	10.0497481945718	12.2675660840229	1.8083509603169e-06	0.00109658956494373	5.73747656358004
PRICKLE2-AS1	1.53466624773583	5.14271425353338	12.2519575525979	1.82602054331798e-06	0.00109658956494373	5.72859353575355
MSMB	1.56151826266031	5.73573373063266	12.2230494028921	1.85925854446748e-06	0.00109658956494373	5.71210418669909
LCE5A	1.46855287315011	6.79414929738305	12.2218617100048	1.86063853652539e-06	0.00109658956494373	5.71142568200032
SPINK6	2.13855295628339	5.6907516217253	12.2046379407836	1.88078038324847e-06	0.00109658956494373	5.7015768580515
KRTAP5-10	1.78346177282286	13.6216649314649	12.1668149495868	1.9258732898322e-06	0.00109658956494373	5.67988827995173
HIST1H2BC	-1.70635429720495	13.6018825636698	-12.1645501371515	1.92861156330203e-06	0.00109658956494373	5.678586926342
AP002008.1	2.19257096574298	5.86213980049785	12.1277980382389	1.97366125297278e-06	0.00110410430480819	5.65742717332048
XLOC_002342	1.77623716677268	6.29962983491858	12.0484263031827	2.07502666652239e-06	0.0011156790157486	5.61145730409232
SLC2A4	-1.80604274174645	6.77423367921156	-12.0135590090965	2.12138660509051e-06	0.0011156790157486	5.59114473307665
AC069148.1	-1.58019404136506	8.276760805125	-11.9726816315479	2.17721955951128e-06	0.0011156790157486	5.56723818893346
CRISPLD1	2.71954098306196	9.17300521226176	11.9605642826625	2.19408470725189e-06	0.0011156790157486	5.56013223260683
F13B	2.9311605332717	4.49556827077511	11.9409126317558	2.22174786196442e-06	0.0011156790157486	5.5485891235368
AC233992.3	-1.51431699074762	7.21520502489036	-11.9358339351005	2.22896032264907e-06	0.0011156790157486	5.54560217366593
ACTRT3	2.24025027991973	8.26715515553767	11.90832805344	2.26848050215667e-06	0.0011156790157486	5.52939791935557
AL031587.4	-2.58219017713991	4.24758741162911	-11.9034704246426	2.27554102207183e-06	0.0011156790157486	5.52653142759883
CDH23	-1.79079742301171	5.8970802858012	-11.8766357180551	2.31499079782294e-06	0.0011156790157486	5.51067038086616
CSF2	1.406507063387	7.57327214582525	11.8759414927948	2.31602148350533e-06	0.0011156790157486	5.51025946690674
CATG00000033216.1	-1.61653174122571	7.89270002457606	-11.833835646113	2.37950459155245e-06	0.00112850708522062	5.48528184541812
KCNB1	1.26945748732823	5.0302472263358	11.8155200400836	2.4077247233977e-06	0.00112850708522062	5.47438294227195
DEC1	1.73263662473544	5.22503617122605	11.7513522784734	2.50958652229669e-06	0.00116056665252451	5.43603617417562
THBD	1.21314468573276	8.03890658685286	11.7266874951626	2.55001541802878e-06	0.00116374650998566	5.42122863688007
AC109449.1	1.39468166013014	6.35978319032733	11.7059259758402	2.58461151190827e-06	0.00116421643738995	5.4087350920171
ARSI	-1.37683829300067	5.81432416124405	-11.6778398536273	2.63225147447391e-06	0.00117047448898273	5.39179104178852
RND1	1.50307194243344	9.85406069229119	11.6200252193729	2.73344066503471e-06	0.00120008425349448	5.35675634884404
FGFBP1	-1.98432291484659	12.8572394817083	-11.572516402672	2.81985429022953e-06	0.00122254782752901	5.32780891978445
AL589986.2	3.81499964093498	8.94888558095582	11.5030623201012	2.95173585497744e-06	0.00126392600486466	5.28523171985583
C1RL	1.39285271397486	10.4820269763421	11.4086638164553	3.14217902032841e-06	0.00132257044303301	5.22686618730124
TBX18	-1.28884877995089	7.61915971870949	-11.3978036475858	3.16495637099931e-06	0.00132257044303301	5.22011446049558
AC112236.1	1.66978632286421	6.02391094283519	11.3410802994905	3.28696504827935e-06	0.00135669955584088	5.18472473394621
PPP2R3B	-1.3219300043463	12.8881530097289	-11.3143978315932	3.34616929380471e-06	0.00135669955584088	5.16800462927721
HIST1H2BD	-1.65747741104537	13.7255559548074	-11.296761320325	3.38595619265035e-06	0.00135669955584088	5.15692729302333
TFF1	1.08793294657659	9.50471821832256	11.289236478007	3.40309253137343e-06	0.00135669955584088	5.15219476049989
G089854	2.02845512059358	7.04417470624409	11.2368179709395	3.52519100430642e-06	0.00138940596356096	5.11912362684162
LINC00858	1.68488742147186	5.75197493260073	11.1923446517685	3.63263067676817e-06	0.00139877461592618	5.09092180697608
AC142293.3	-1.30317306879058	7.57096142321491	-11.1753111768082	3.67474606824019e-06	0.00139877461592618	5.08008535006641
ABCC6	1.13839201377248	9.56068615176055	11.165844732704	3.69838771012024e-06	0.00139877461592618	5.0740545145667
HIST1H4B	-1.72286501070625	11.9486379118554	-11.1550338621207	3.72559514158646e-06	0.00139877461592618	5.06715981044154
TCN2	1.25447501707833	11.0164201268896	11.1451731350331	3.75060659904091e-06	0.00139877461592618	5.06086420586457
MYCL	-1.12375659107685	9.74824367023152	-11.0549506620257	3.98837555251958e-06	0.00144564010912461	5.00295595945172
LOC390705	-1.40126878272168	9.70499746500893	-11.0544519271076	3.98973588363399e-06	0.00144564010912461	5.00263431430225
AL022334.2	-3.05913438326809	5.53267759520582	-11.0502160574512	4.00131041621388e-06	0.00144564010912461	4.99990182382245
CATG00000072514.1	2.5066576436923	7.9388564472338	11.0130123627724	4.10459774672945e-06	0.00145835681558908	4.97584958814981
CDKN2D	-1.28574725115824	12.5553034460371	-11.0073413296828	4.12060223525919e-06	0.00145835681558908	4.97217492232591
MPZ	1.74033801773046	6.4954213260928	10.9871718667627	4.17809115786515e-06	0.00146376680524641	4.9590877715959
AC005021.1	-1.99545383554348	6.64501267875632	-10.9641266128756	4.24487687647364e-06	0.00146734209300332	4.94410031477596
MMP7	2.32031824602067	11.444730668608	10.954574470433	4.27290829758202e-06	0.00146734209300332	4.937877331536
MT1A	1.17383302052362	5.71443777176547	10.9128734173181	4.39773006227866e-06	0.00149540068117719	4.91063603557527
IFNB1	1.66659240735442	11.0392539893099	10.8872221111363	4.47653274162009e-06	0.0015074180738869	4.89381915701678
AC064836.3	-1.0634843191837	9.05975450205354	-10.8558023639933	4.57521475499755e-06	0.00152583412079168	4.87315783541658
AFP	1.37725011742337	8.72035003473674	10.7092337734601	5.06885104541745e-06	0.0016705015249002	4.77585508160251
DEFB1	1.93236626281706	12.4763488264298	10.6754755198768	5.19080507614e-06	0.0016705015249002	4.75322693753022
HIST1H2BB	-1.71491254542406	10.7951181318375	-10.6744896314965	5.1944156008645e-06	0.0016705015249002	4.75256486547106
CXCL1	1.16389417073587	8.85179352664913	10.6725154419754	5.20165392368879e-06	0.0016705015249002	4.75123889061167
CPE	1.26213873778394	8.3279672573901	10.6140198340275	5.42132618351555e-06	0.00171541203378386	4.71182224593294
CARD6	2.00767356938048	10.1603066743792	10.6090624711502	5.44041413090256e-06	0.00171541203378386	4.70847038284627
SOX21	-1.55649761481836	7.96642178197872	-10.5770467660979	5.56551139353397e-06	0.00172771536057923	4.68678025581942
LOC100270746	-1.38121277652183	10.4479048439704	-10.5736276191192	5.57906009643851e-06	0.00172771536057923	4.68445942057135
BIG-lncRNA-1366	1.59477819900014	5.44157705838498	10.5246114058227	5.777397477435e-06	0.00176571308310364	4.65109428842347
CACNG1	-1.00326181491581	6.26305290766458	-10.4870011787177	5.93492627491923e-06	0.00176571308310364	4.62537336997767
CCR1	1.1486241146391	4.97525146869155	10.4686685806674	6.01344634263377e-06	0.00176571308310364	4.6127981572771
FBXO32	1.72943330549411	7.47826146853716	10.4657989183986	6.02584205786429e-06	0.00176571308310364	4.61082746296792
AC062015.1	1.64631137376706	5.23003191559417	10.4614645133329	6.04461897931084e-06	0.00176571308310364	4.60784972164562
AL031432.3	-1.34003541365781	8.59757444796766	-10.4520042310899	6.08582892767781e-06	0.00176571308310364	4.60134565108674
G080188	-1.55141272814114	5.40530503313527	-10.4479528298802	6.10357313125866e-06	0.00176571308310364	4.59855822424673
HIST1H4A	-1.50341050604579	15.5947870224919	-10.4467097224338	6.1090292345876e-06	0.00176571308310364	4.59770270228889
CAHM	-1.07295509108172	8.84433348642417	-10.421598417642	6.22041968995187e-06	0.00178304988864703	4.58039614393821
AP000873.3	-1.00087710995191	8.30204512261117	-10.3903557873893	6.36218721297086e-06	0.00180873853520231	4.55879816141663
LINC01802	1.53526697356605	6.39246078529273	10.3365685311112	6.61478721293722e-06	0.00186526243653264	4.52144341130115
CENPV	-0.921523410991885	8.54197973886555	-10.2622729829901	6.98231929800383e-06	0.00195302227848359	4.46948585040503
CXCL10	2.95048237128507	11.6444873185463	10.2217747478861	7.19222527827855e-06	0.00198592467163462	4.44098667253061
AC104695.2	1.41839995110352	7.74166281863448	10.2110355108459	7.24906309541917e-06	0.00198592467163462	4.4334082082523
KLHL6-AS1	1.04670644374283	4.72466907497878	10.1969707020521	7.32426157755106e-06	0.00198592467163462	4.42346952731445
CENPVL3	2.30219945336295	7.39175349192493	10.1960934854822	7.32898045119455e-06	0.00198592467163462	4.42284915059819
AC087645.1	-1.23418689180864	9.58983354358944	-10.1752118209719	7.44231894597445e-06	0.00200100302575332	4.40806387977243
HIST1H2BJ	-1.59641204207625	12.8292627167814	-10.1521082484186	7.57000304467505e-06	0.0020196768123193	4.39166607224938
AP000919.3	1.81910708655397	7.22601739300724	10.1183028940605	7.76126199519988e-06	0.00204726709863961	4.36759794751531
WNT9A	1.32272384258409	11.5271728856885	10.1130491402665	7.79146744955682e-06	0.00204726709863961	4.3638494824045
RSAD2	1.10691166143702	7.70585056066588	10.0901556374331	7.92463005391881e-06	0.00206660051721895	4.34749017933315
NTF4	1.32093034697202	7.60959352416302	10.0543999945448	8.13771943009388e-06	0.00210633328890579	4.32185763752311
UPP1	-1.01116244314476	10.0803726745608	-10.0414886027289	8.21623185757279e-06	0.00211090211665226	4.31257699741919
OTUB2	1.446802004991	6.3444504586603	10.0175741668664	8.36389572949941e-06	0.00213303940795557	4.29535267593818
RAB33A	-1.44683419977043	7.70254312606932	-9.98173263857163	8.5907841574018e-06	0.00214636497849858	4.2694530792141
AC104389.4	1.04071978834236	7.16624694248273	9.98041291083541	8.59926860809559e-06	0.00214636497849858	4.26849747739974
G022468	1.50598662925015	5.2967093393182	9.97817855536433	8.61365447503998e-06	0.00214636497849858	4.26687928667984
KLF2	-1.0382436609114	8.77911486756511	-9.96216524940083	8.71754550168219e-06	0.00214636497849858	4.25527030654474
HS3ST6	-1.57407075152943	9.13165480806238	-9.96093817632958	8.72556400554432e-06	0.00214636497849858	4.2543798862291
EVA1C	-0.942253406154178	8.41397235119322	-9.93279309933724	8.91176126395455e-06	0.00217672906816197	4.23392350043883
HIST1H1C	-0.983430113613904	12.5487299906168	-9.89517203818599	9.16761080185023e-06	0.0022221190679391	4.20648060370414
G046246	2.06500775074691	7.27986399752738	9.88678954478745	9.22572787980713e-06	0.0022221190679391	4.20035043198331
RGS22	1.73207634767607	6.55331694150158	9.87298250111911	9.322352671946e-06	0.00222990675912948	4.19024088975129
GBP3	2.82772365336428	7.2561100785535	9.84901450321911	9.49277959052066e-06	0.00225512032409328	4.17265486475772
AL445228.2	-1.19318104719293	4.80791599909722	-9.83032623920552	9.62807782591732e-06	0.00227170238989195	4.15891040960773
POC1A	-1.07088574403516	9.94240482735339	-9.80723037860064	9.79826778695209e-06	0.00229623729677464	4.14188508799769
HSPB8	1.18219462365491	6.8022819123011	9.7981447632517	9.86613616919398e-06	0.0022966246100156	4.13517562052263
PRDM2	-1.71318624115887	7.12719558449041	-9.73909906335193	1.03201932564592e-05	0.00235798622857351	4.09140726248984
MPZL3	1.71372161352369	7.98927853758627	9.73820827658282	1.03272195391146e-05	0.00235798622857351	4.09074476122507
ZNF775	-1.02054810135808	8.91791845839134	-9.7334030516839	1.03652140071357e-05	0.00235798622857351	4.08716986203864
AL365181.4	-1.6740955604457	6.62939494087972	-9.72880949474305	1.04016806876873e-05	0.00235798622857351	4.08375065443243
ANXA10	1.2130074368159	5.17048840825512	9.68366797013449	1.07677596031795e-05	0.00242512320829012	4.05005675672712
AC104187.1	-0.921260720790723	7.68678263874896	-9.67468557006933	1.08423049998854e-05	0.00242615810720017	4.04333207313293
EGLN3	1.12166304753368	8.10811695590873	9.66415071659948	1.09304688003556e-05	0.00242786358147278	4.03543658708184
PRR15L	0.989294967496503	11.3710919834449	9.65709948294852	1.09899256801761e-05	0.00242786358147278	4.03014677909818
BIG-lncRNA-251	1.4394969000936	8.29055288811867	9.64690551997093	1.10765212941711e-05	0.00243150673776601	4.02249197251689
RP11-353N4.1	1.9190702500537	5.18043629747966	9.63056752562366	1.12169012468264e-05	0.00244683649588004	4.01020539927613
IL1A	2.12817188744296	5.96540915841727	9.56956926066204	1.17588266548896e-05	0.0025490196481137	3.9641351932399
AL157813.1	-0.975938756693023	6.06403225729396	-9.54329936473393	1.20011617989761e-05	0.00256931926656936	3.94419758905773
AC006058.3	-1.35933449548768	10.9827401634884	-9.53355560759223	1.20924582606445e-05	0.00256931926656936	3.93678766454626
LINC00313	-1.02756275374077	5.95964816705588	-9.53188160665711	1.21082210492938e-05	0.00256931926656936	3.9355138099414
BRE-AS1	1.0475585321081	7.10827881632569	9.52758518698479	1.21487821392393e-05	0.00256931926656936	3.93224329859114
LOC105373562	-1.01020608442022	8.49434779238812	-9.51563124378096	1.22624350102126e-05	0.00257763815693464	3.92313548000297
LAMC2	0.866592440457232	9.52394731157317	9.50009950052202	1.24118792044582e-05	0.00259333505016522	3.91128351408169
AC097478.1	1.07468184719455	6.62736633834277	9.48206231840186	1.25879850347131e-05	0.00261434632901623	3.89749384161863
AC012146.1	-0.857792467234905	9.46843071693813	-9.47444491367278	1.26631929210797e-05	0.00261434632901623	3.89166186961934
LEFTY1	-1.26643957578898	7.05864828152666	-9.44383993181848	1.29704528711152e-05	0.00263874892326422	3.86818015275916
AD000090.1	-1.24693260373793	5.21165645834247	-9.44161734741251	1.29930883327718e-05	0.00263874892326422	3.86647173474056
AL591721.1	-1.32726932009796	6.1384233597014	-9.43999567724173	1.30096316998668e-05	0.00263874892326422	3.86522494867565
JUN	1.54111311209382	13.057563461958	9.42895191597159	1.31229205662487e-05	0.002646252191394	3.85672816314876
AC110285.6	-0.956282779311618	10.4201539463444	-9.40243551684672	1.33994489998767e-05	0.00265597601177321	3.8362841210936
FGG	2.47166205561459	7.49241174888906	9.39852931307863	1.34407315451077e-05	0.00265597601177321	3.833267310849
VGLL4	1.05354993348218	6.07720918706805	9.39844542327485	1.34416196850174e-05	0.00265597601177321	3.83320250719397
AC104248.1	1.13701626074161	5.57188514007928	9.39506645862489	1.34774471823343e-05	0.00265597601177321	3.83059179882779
CAPS	1.42710233144501	10.5169102712262	9.38243710396987	1.36123033188611e-05	0.00266212414963468	3.82082513833348
AL031055.1	1.03915927496915	6.89308233463858	9.37662801721536	1.36748373319611e-05	0.00266212414963468	3.81632814441026
BCO1	1.00630198410613	7.94138282087534	9.37070698730862	1.37389062041462e-05	0.00266212414963468	3.81174147159988
AC025166.1	-1.02451402018136	8.50156553452077	-9.3505855594428	1.39591454234303e-05	0.00268977222147921	3.79613176504405
LOC644762	-1.06162650104076	10.2503969586296	-9.34079188558857	1.40677641638968e-05	0.00269572559259998	3.78852129193491
AC116351.2	-1.32134029286031	8.27097448040597	-9.31961289297843	1.43058910829712e-05	0.00272629410066908	3.77203481646449
NR0B2	0.899286772983571	8.91887050918429	9.29611083048005	1.45754118607558e-05	0.00276247860643964	3.75369392464528
SNAI1	-1.14352703354485	12.6284411629663	-9.26297831208137	1.49650407710589e-05	0.00281434459864436	3.72775485535591
INSIG1	-1.28585992584249	9.55482927990897	-9.25910419333184	1.50113525184294e-05	0.00281434459864436	3.72471552084437
GRAP	-1.70979117098837	7.9880997244311	-9.24087644398738	1.5231404528626e-05	0.00284024749823045	3.71039759591061
HIF1A-AS1	1.0505702041482	5.83901890710106	9.22289514237916	1.54520100286844e-05	0.00286597602050744	3.69624436709565
AP001269.4	-1.17539418300882	8.94874018648175	-9.21485557846192	1.55517945612804e-05	0.00286914065193324	3.68990705838037
PI4K2A	1.29197413426411	9.81291199546704	9.17788757147632	1.60199696620404e-05	0.00291740027574731	3.6606922444046
TGFB2	1.31179769187284	7.63700404570668	9.17539612197605	1.60520827299566e-05	0.00291740027574731	3.65871892363553
LINC01023	-0.9883733384248	11.1853934895151	-9.17042198329261	1.61164107810949e-05	0.00291740027574731	3.6547775565284
CKS1B	-0.977640642793338	12.8141662432964	-9.16784625176903	1.61498343023724e-05	0.00291740027574731	3.65273574770671
G010589	-1.18767070621131	9.96840422989067	-9.14307272819589	1.64752782261738e-05	0.00296076968910162	3.63306709580993
PWAR6	2.33852424566243	7.64982078235381	9.11257622737163	1.68859823090838e-05	0.00301893510519724	3.6087788435343
RASSF10	1.23855118021887	10.1135941739896	9.09135718061667	1.71784739397532e-05	0.00305452653225195	3.59182980280269
CDC42EP3	1.11270105588806	8.32241169400702	9.08329183244738	1.72911271028545e-05	0.00305452653225195	3.58537677240818
CATG00000021966.1	-1.75592782839844	4.09962719888845	-9.07915272228777	1.73492597985709e-05	0.00305452653225195	3.58206280415241
LRRC23	-0.86878035729189	10.1889445437431	-9.0713896720075	1.74588779670196e-05	0.00305830163337429	3.57584313666098
CMA1	0.868643758515701	5.86829760795109	9.05911263242779	1.76338148030595e-05	0.00306017290341984	3.56599571361606
AURKB	-1.33662015767571	8.16366422192676	-9.0582610969356	1.76460206632444e-05	0.00306017290341984	3.5653121869454
AC124016.1	-0.819283168698984	8.86998671519445	-9.03574602236968	1.79721905830941e-05	0.00306259639763579	3.54721534538578
LY6K	-1.07552124381769	7.16133218635677	-9.03371826221668	1.80018943903243e-05	0.00306259639763579	3.54558322708765
GSE61474_XLOC_014637	1.30018872292762	12.3301181227745	9.03062574776741	1.80473007180885e-05	0.00306259639763579	3.54309337694088
CATG00000106225.1	1.30247967159567	8.15995210859607	9.02698860525792	1.81008670055949e-05	0.00306259639763579	3.54016391428515
HYAL4	1.56175126707058	5.71066211112156	9.02436481436636	1.81396190701774e-05	0.00306259639763579	3.53804988263383
PTENP1-AS	-0.990809164390568	7.26832946867131	-9.02097679371563	1.81897952344878e-05	0.00306259639763579	3.53531916497795
SH3BGRL2	1.86948978261854	8.29957485525298	8.98495381634124	1.87329621263976e-05	0.00309994370662124	3.506219731001
GBP4	1.6952610147747	5.92643621912301	8.98167261654349	1.87833283108035e-05	0.00309994370662124	3.50356323570528
TEAD4	-0.835068237262243	9.58116091223437	-8.98031867997876	1.88041550960484e-05	0.00309994370662124	3.50246678441517
AC108676.1	1.45212861177178	6.12962362080731	8.96195796057688	1.90891417877254e-05	0.00309994370662124	3.48758110759838
HSD17B8	-0.902331466641796	9.60165120304277	-8.9610920172732	1.9102700888526e-05	0.00309994370662124	3.48687828761447
AC106738.1	-1.30517108234755	6.95345109857262	-8.95461287479663	1.92044936416656e-05	0.00309994370662124	3.48161746063563
AC004854.2	1.25288084630843	6.71141752976419	8.9516437693543	1.92513425619802e-05	0.00309994370662124	3.47920535661938
GABBR2	1.25115383000951	6.0640846336972	8.95077638115367	1.92650529263974e-05	0.00309994370662124	3.47850053548416
G077303	1.02945292788647	6.18440904681757	8.95040001376525	1.92710053580099e-05	0.00309994370662124	3.47819468568925
HIST1H2BI	-1.62607263513012	10.6995816550506	-8.94822898952354	1.93053811737455e-05	0.00309994370662124	3.47643017632873
AC133785.1	-1.29852319710269	5.11126514603363	-8.92616193582446	1.965869174697e-05	0.0031421293297323	3.45847026548096
GBP2	1.92231666651055	5.48343514829089	8.91172932626419	1.98936630163096e-05	0.00316510003696185	3.44669937833809
AC239798.4	-1.73793643237347	12.9312932380297	-8.90366470044024	2.0026321186345e-05	0.00316625092469696	3.44011361124627
CNTNAP3C	-0.808821239054443	7.66766564579641	-8.90020857374554	2.00834737467804e-05	0.00316625092469696	3.43728939760195
G031545	1.31156271381005	6.6253106666782	8.89039211757221	2.02467977973352e-05	0.00317302273044748	3.42926168271772
CASP1	2.02041069542583	5.85004713721532	8.88170382199097	2.03925865908963e-05	0.00317302273044748	3.42214903963148
THOC6	-0.857538733900645	9.23047974289157	-8.87151136195355	2.05651075454919e-05	0.00317302273044748	3.41379600715135
CATG00000049364.1	-0.986576403356803	10.7143132013277	-8.86771029736115	2.0629861293316e-05	0.00317302273044748	3.41067842528905
CIB2	-0.941290402222322	11.3792115218331	-8.86539016046431	2.06694980180853e-05	0.00317302273044748	3.40877481407306
AC007029.1	-1.18780562441228	6.1442609850429	-8.86504921802802	2.06753297509264e-05	0.00317302273044748	3.40849503720731
AC006262.1	1.07745550988901	7.99209464756825	8.84693705365873	2.09877842901224e-05	0.00320678550801148	3.393616520728
AL137796.1	-2.05945666198603	7.59976212541519	-8.81289367952995	2.15894038469579e-05	0.00325671606878734	3.36556743758928
PRPH	-1.49872636071018	9.69561108125243	-8.81239110161932	2.15984281641091e-05	0.00325671606878734	3.3651525327043
AC112220.2	2.34464917380255	6.07119165049073	8.80670604696003	2.17008023814003e-05	0.00325671606878734	3.36045755213854
AC004923.4	-1.15998751394083	6.60467122288971	-8.80305559998932	2.17668230452114e-05	0.00325671606878734	3.35744123113218
AC091849.2	1.13620824675533	4.69198496531393	8.80210488795024	2.17840539718217e-05	0.00325671606878734	3.35665546185518
BIG-lncRNA-1622	1.57465637859665	9.20657908659283	8.79111876889365	2.19842748035818e-05	0.00326350666853492	3.34756915112362
TPM4	0.906491162746124	8.41174891118759	8.78744554355437	2.20516754266545e-05	0.00326350666853492	3.34452857495925
PFKFB4	0.907459134733541	8.66708541649472	8.78417079403521	2.2111958417374e-05	0.00326350666853492	3.34181676368809
RNF157	-1.02671754102053	9.17100760351771	-8.77490570825305	2.22835105272051e-05	0.00326350666853492	3.33413884976701
G072579	1.82708738158579	7.41646656624072	8.77402262492341	2.22999388894815e-05	0.00326350666853492	3.33340661841632
PRKAG2-AS1	-0.789737941269888	8.46829375651136	-8.76823354956293	2.2407970040746e-05	0.00326553795333292	3.32860461877333
AL035413.1	-1.01171096504466	7.82913445625939	-8.75619296174574	2.26345335923488e-05	0.00326620119024901	3.31860680426181
EBP	1.18312031259182	4.98655544642735	8.75314253356613	2.2692336637555e-05	0.00326620119024901	3.31607170818691
LINC02274	0.937576398862166	5.41208295479868	8.75286902920185	2.26975273392331e-05	0.00326620119024901	3.31584436561544
XLOC_000494	-1.14853204893767	4.69554690660615	-8.73930366274336	2.29566441916903e-05	0.00326620119024901	3.30455958140927
AC022240.1	1.30439824079307	4.72617864425937	8.73826326088138	2.29766528652375e-05	0.00326620119024901	3.3036933634677
AL033527.3	-1.27090898497788	7.38426562895357	-8.73821701597071	2.29775426831034e-05	0.00326620119024901	3.30365485846911
ZFAND2B	-0.938974619067563	12.146127624731	-8.73092074791092	2.31184150577549e-05	0.0032673912538365	3.29757718750711
AC010980.2	1.22077691996441	7.67042957972879	8.72803874928636	2.31743238508759e-05	0.0032673912538365	3.29517512570086
PHF7	-1.1542139429806	6.76140439429414	-8.7099181399874	2.35293193240974e-05	0.0033040117871943	3.28005387848932
AC009118.2	-0.903168439353193	10.193888201944	-8.68422904021468	2.40430081965377e-05	0.00336253103342224	3.25856280561095
XLOC_006779	1.02265436225084	7.04109420276996	8.67014369611657	2.43299557389397e-05	0.00337406294218642	3.24675223833013
LINC01914	1.48223990811071	5.49602195733451	8.65875621515969	2.45647306268135e-05	0.00337406294218642	3.2371898133228
AL021578.1	1.1779893190605	7.23458401549265	8.65326734148085	2.46787943243249e-05	0.00337406294218642	3.23257615066166
AC010913.1	-0.894193934249097	5.54576335288383	-8.65261008893711	2.46924921033183e-05	0.00337406294218642	3.23202350256707
AC068234.2	-1.55322209756312	5.29071594530702	-8.65214161514537	2.4702260716938e-05	0.00337406294218642	3.23162956275377
GSE61474_XLOC_003076	-0.81940264895348	4.49613062188777	-8.65181158622907	2.47091450615659e-05	0.00337406294218642	3.23135202852514
ATP5MC1	1.08904914149116	10.2603024705667	8.64156754563019	2.49238996965319e-05	0.00338710072027493	3.22273216176951
AL133279.2	1.35754281414757	6.50401963236211	8.63796405562039	2.49999361201241e-05	0.00338710072027493	3.21969757728005
AMN1	-0.805830343733336	7.62859504576728	-8.63322375035437	2.51003537943705e-05	0.00338747342803092	3.21570373274335
CATG00000117745.1	-0.958444732442111	8.00594812759295	-8.61737840407388	2.54392914338695e-05	0.00339882864994371	3.20233770821916
ATP6V1E2	-0.995159319076835	9.01919887618032	-8.61137997177235	2.55689269351602e-05	0.00339882864994371	3.19727147088611
SLC29A3	1.08086367140885	11.3697409326625	8.6105102984901	2.55877828972485e-05	0.00339882864994371	3.19653665926388
HIST1H2AB	-1.07872123688768	9.74393753049392	-8.6060601994033	2.56845110084459e-05	0.00339882864994371	3.1927754896751
PHTF1	1.44837435817979	5.42531246972126	8.60524224467676	2.57023344572617e-05	0.00339882864994371	3.19208395406121
FBXL2	1.42873927184975	6.56665704309031	8.59868037187132	2.58458186711829e-05	0.00339882864994371	3.18653388842822
EFEMP1	0.859180863293551	9.61922151590728	8.59443220622259	2.59391859367966e-05	0.00339882864994371	3.18293852498626
MTRNR2L7	1.09161576374541	8.32285977402294	8.59310437474339	2.59684463220818e-05	0.00339882864994371	3.18181437529962
TENT5C	1.72150304441819	6.225565166668	8.5721170531345	2.64358411216604e-05	0.00344699516339726	3.16402346832515
LINC00973	1.62515317814239	10.284352097102	8.55943319648807	2.67228504347669e-05	0.00345125171965388	3.15325045183614
E2F1	-0.891977301740321	12.0239616249446	-8.5581748878012	2.67515119216302e-05	0.00345125171965388	3.15218084742717
AC006262.2	1.23170127442288	6.68496741790107	8.55749544105879	2.67670024387872e-05	0.00345125171965388	3.15160323029332
BIG-lncRNA-1502	1.47206392012379	8.8611046640451	8.54639503144903	2.70214967145076e-05	0.00347116145202215	3.14216002310538
OSBPL2	0.98939403193501	10.1822016761465	8.52788569981276	2.74518631548169e-05	0.00351235693116762	3.12638699124945
VAMP1	-0.941293794180403	7.15569030461677	-8.51995171280384	2.76386701725396e-05	0.00351235693116762	3.119615559918
CMC4	-0.929724049837805	10.1287125383347	-8.51964213570899	2.76459878390255e-05	0.00351235693116762	3.11935121859802
STOM	0.998773472414449	10.3740669885146	8.50920630521892	2.78939320041814e-05	0.00352015036698424	3.11043473755193
GLIPR2	0.857241642146012	7.18577071034846	8.50812752568306	2.79197034628909e-05	0.00352015036698424	3.10951240243381
AL844175.1	-1.88386744548594	4.34200631125948	-8.50221322597354	2.80614645805766e-05	0.00352015036698424	3.10445374469481
SRSF4	-1.17322109899837	9.15108694377282	-8.50005899448778	2.81132986868479e-05	0.00352015036698424	3.10261031185886
FAM49A	1.60513146983397	5.11841844758859	8.49511978009989	2.82325464327572e-05	0.00352236561321493	3.09838195807949
ADRA2C	-0.968766100965246	13.6055231112754	-8.48452430205466	2.84902572348544e-05	0.00354177807144692	3.08930323059341
ATP6V1FNB	1.05849732135766	7.87215530482022	8.47727608109223	2.86680613580556e-05	0.00355115371479572	3.08308617104855
AC010883.1	-1.27988855512108	7.46039460292217	-8.46215306511487	2.90430296114865e-05	0.00358479871546191	3.07009777750205
KPNA7	1.66005684861855	8.75323731454385	8.42294851000128	3.00407550210225e-05	0.00368089403393245	3.03632062758788
CTB-178M22.2	-0.816710777325029	6.19430225916888	-8.42069389781185	3.00992821335603e-05	0.00368089403393245	3.03437345945058
C8orf48	1.90516102919418	5.41434547246898	8.41774011132136	3.01761510700954e-05	0.00368089403393245	3.03182168599431
PNPO	1.03253599628002	11.9771567562474	8.4146192393304	3.02576056003125e-05	0.00368089403393245	3.02912461577524
AL356234.3	1.75620406543617	6.35443978758154	8.40532660836283	3.05015948189594e-05	0.00368089403393245	3.02108809090226
AC079834.2	0.783895803369495	5.7958634556778	8.40432165280082	3.05281120367387e-05	0.00368089403393245	3.02021845719404
RCCD1	-0.925371742169457	9.0501174547729	-8.40167862352025	3.05979747325044e-05	0.00368089403393245	3.01793083881582
S1PR1	1.09904512446162	5.73169688660641	8.39893896568517	3.06705793970268e-05	0.00368089403393245	3.01555884351125
AL136307.1	-1.35464616220849	4.59337586345205	-8.39226420052737	3.08482734514633e-05	0.00368945350479501	3.00977666870116
CATG00000053156.1	0.779359465344067	11.1110463061724	8.37923694451342	3.11983907714687e-05	0.00370445206884477	2.99847855816014
TESC	-0.884752530888383	12.1286199459991	-8.37841185229545	3.12207141575888e-05	0.00370445206884477	2.99776240605635
AC009570.1	-1.27962252999169	6.75005739865162	-8.37200369781564	3.13946969799433e-05	0.00370445206884477	2.99219800353127
BIG-lncRNA-250	1.50695066962364	9.40875389497496	8.37177585933263	3.14009026709827e-05	0.00370445206884477	2.99200008779123
AC008403.3	-1.25397268070196	10.1331352699767	-8.35804837433729	3.17773316118152e-05	0.00373615243940406	2.98006578576242
LOC441052	1.72762291557667	6.04260642568043	8.3454438553669	3.21273920646059e-05	0.00376454887286754	2.96909094802454
CATG00000095804.1	-0.840697702492188	9.02272918497675	-8.34123624722871	3.22452016894372e-05	0.00376563156699138	2.96542376725711
CATG00000061698.1	1.05027563289191	6.69821273014909	8.33613743836821	3.23886086964311e-05	0.00376968625512421	2.96097744214404
ELMOD1	0.921379150476223	6.0097190162138	8.31996102796634	3.28482965436791e-05	0.00380550904973557	2.94685359171465
ECSIT	-0.966532042007719	12.5363044438873	-8.31760568657493	3.29158319375122e-05	0.00380550904973557	2.94479488792604
ZBTB25	-0.907807009084595	8.12113102179569	-8.30631333732078	3.32417733982732e-05	0.00383042414799238	2.93491686741425
G035763	-2.00271344754556	8.75778583817387	-8.29914319820251	3.34505944740881e-05	0.00383320408382669	2.92863800725752
ELOVL4	0.902689332603953	5.74900186206992	8.29790050240481	3.34869345346409e-05	0.00383320408382669	2.92754924971385
ST6GAL2-IT1	-0.892189695843959	5.70180276282546	-8.28135080267226	3.39751059897102e-05	0.00385883707833299	2.91303457142305
TCN1	1.60434016075712	4.669367460423	8.27807905935437	3.40725477218219e-05	0.00385883707833299	2.91016181453448
CATG00000040069.1	1.06172464619183	11.2047141526015	8.27712871676826	3.41009098265385e-05	0.00385883707833299	2.90932715975852
MREG	0.902191103875813	7.52072652182352	8.27528888023367	3.41558927184935e-05	0.00385883707833299	2.90771102833007
CIT	-0.998750339252018	6.42682459078749	-8.27157366236784	3.42672215787978e-05	0.00385884517285397	2.90444648388944
AC108673.2	1.42018542385143	6.22786909518292	8.26643913707948	3.44217457593515e-05	0.00386370171494288	2.89993246858116
MESP1	-0.895826519528946	12.0622935990034	-8.24236837891935	3.51565663177838e-05	0.00393345272956779	2.87873453361573
AC006033.2	1.1823503420718	4.92760159395484	8.23149662444169	3.54941595342495e-05	0.00395845475654633	2.86914074429385
G002110	-1.00237558917315	5.54044023714653	-8.20919352937249	3.6198064901154e-05	0.00401681480511745	2.84942113445822
EVX1	0.990039524813657	12.3690482120444	8.20759595691599	3.62490783647146e-05	0.00401681480511745	2.84800664123769
CXCL8	1.31026634331938	9.30824773114871	8.20107539050916	3.64581228327777e-05	0.00401977410685103	2.84223057763654
PPBP	1.63828166390173	6.99999622069984	8.19404100739944	3.66851442605721e-05	0.00401977410685103	2.83599441789582
CATG00000043919.1	-1.10795540972209	5.81699351677116	-8.19251176065524	3.67347055509469e-05	0.00401977410685103	2.83463802192367
AC006483.2	-1.03582549086086	8.19079328214283	-8.19028673991576	3.68069491731048e-05	0.00401977410685103	2.83266406144936
MND1	-1.25024686029179	9.56701627256205	-8.1888012389432	3.6855269460807e-05	0.00401977410685103	2.83134589066072
RRBP1	0.95303314613629	9.54646452058217	8.18451225127123	3.69951776780112e-05	0.00402238477299104	2.82753873707869
HIST1H2AK	-0.760463700363584	11.6400625861088	-8.18015513473336	3.71379132543552e-05	0.00402528557285643	2.82366914949813
BIG-lncRNA-248	1.17171483859118	6.94977089427777	8.17092062165056	3.74424569515768e-05	0.00403692542907737	2.81546137754721
AL353740.1	1.05967531675986	5.02840833297247	8.16984567469019	3.74780875378535e-05	0.00403692542907737	2.81450537158206
G014085	1.1771933861722	8.4815519219039	8.16626918621758	3.7596906789968e-05	0.00403718611487074	2.8113237482354
CATG00000056970.1	-0.886700571586027	7.23839149394223	-8.15932813995666	3.78287015470256e-05	0.00404953914955876	2.80514522677198
ZNF738	0.786167270868904	7.89973494191949	8.14062204177159	3.8461338073351e-05	0.00408465513746026	2.78846907454415
ZNF613	1.00905834894617	5.05961375915118	8.13843098749767	3.85362055088329e-05	0.00408465513746026	2.78651339419512
CD300C	1.62069299518126	5.93367437435102	8.13498009101234	3.86544500144816e-05	0.00408465513746026	2.78343219063518
AC003984.1	1.38519897423323	4.58779344679972	8.13407004650913	3.86856997420622e-05	0.00408465513746026	2.78261943089361
CDT1	-1.02941893593625	8.93484301341026	-8.13232864527807	3.87455754879606e-05	0.00408465513746026	2.78106394544867
DDIT4L	1.54397422548188	8.75193974972952	8.12747361619648	3.89130539034191e-05	0.00408987988359451	2.77672557116206
MBOAT4	0.982631112252819	5.04860617509649	8.11627327203147	3.93024979809066e-05	0.00411833184280895	2.76670769325489
AC022816.1	1.60784445248352	4.78127941213246	8.10365217593839	3.97465433916481e-05	0.00415231659938531	2.75540326211507
CALHM3	1.02360008341385	8.0693753120585	8.09207557966043	4.01587485854352e-05	0.0041827808887004	2.74501962222738
FUT7	0.906531219554456	10.4501886133098	8.08223619090473	4.05128353523812e-05	0.00419042999403823	2.73618306279815
PXN-AS1	-0.746138136763184	6.48696879652504	-8.08182187293607	4.05278212315647e-05	0.00419042999403823	2.73581074784302
CCDC167	-0.770850052623651	11.3207534701469	-8.07997660216805	4.05946395455208e-05	0.00419042999403823	2.73415232800899
TRPV3	1.0900811222077	12.7151261341966	8.07251154324507	4.08662061727182e-05	0.00420594508870789	2.72743950383202
PTPN18	-0.943098846329626	11.792917172397	-8.06869295343452	4.10059004521223e-05	0.00420783624639471	2.72400342532542
G038218	1.31644271222031	10.4881834528681	8.04424694479147	4.19128768338134e-05	0.00428477396296105	2.70196959550818
LRRC66	1.52383248027149	6.11834622990111	8.04185681898796	4.20027432651008e-05	0.00428477396296105	2.69981190968896
TGFBI	0.963890864728867	9.89246234544152	8.03743831845055	4.21694390939246e-05	0.00428916371124246	2.69582151037338
HIST1H2AI	-1.47891183364452	7.63785536970969	-8.01999718031175	4.283465425547e-05	0.00434408522864538	2.68004993373983
ASPRV1	-1.11711160091541	7.62848416453675	-7.99275183372843	4.38972721347868e-05	0.004438871681408	2.6553477348974
NOTCH3	-1.10246858034319	6.95563547063698	-7.98528018544225	4.41937752924913e-05	0.00445586308792083	2.64855963961975
AL158206.1	2.34511858313067	10.1430819707437	7.97320309460494	4.46777573973602e-05	0.00449160387701461	2.63757478360801
CCL4L2	1.37445865087794	11.4937042948214	7.94580210501997	4.57978270160635e-05	0.00458829207506158	2.61259379053715
XLOC_011052	-1.10186301286418	8.3671465529753	-7.94324135184066	4.59040869001951e-05	0.00458829207506158	2.61025506732969
MAFB	0.881024414308535	6.99328666746697	7.93841656074319	4.61050394327969e-05	0.0045951355968021	2.605846687916
G046000	1.83803230127318	7.78372856095695	7.93356850320848	4.63079460391032e-05	0.00460213409862537	2.60141451973722
DHRS2	-0.902346067884277	6.66097031286729	-7.91817912853654	4.6958642814114e-05	0.00465046288608603	2.58732849244705
AP003059.1	1.60038330347143	6.3308024246997	7.9157469921885	4.70624055188616e-05	0.00465046288608603	2.58509999267755
AC010999.2	-0.984116786273196	6.86693539743318	-7.91214404541795	4.7216587256326e-05	0.00465244350113185	2.58179753410527
RGS2	1.70620443168509	9.5227179438931	7.90708754236559	4.74339187034323e-05	0.00466061766660013	2.57716037465067
SLAMF7	1.35497095431585	4.46037038564386	7.90201797978458	4.76529277435739e-05	0.00466586040031698	2.5725084556957
NUP85	-0.773275991437024	7.23580958782572	-7.89904571295245	4.77818542623831e-05	0.00466586040031698	2.56977975518499
MAFK	-0.856323738546401	9.79278324184775	-7.89653983109601	4.78908517619896e-05	0.00466586040031698	2.56747847602168
G041095	-0.837851710540092	7.59633677227441	-7.87348198064655	4.89068586170654e-05	0.00475149995595041	2.54627123633205
XLOC_012978	2.96803373707613	6.10759767013197	7.86727444583922	4.91844585239765e-05	0.00476512223308828	2.54055202483783
XLOC_008100	-1.56460646217072	9.47861064401665	-7.8576511230267	4.96182786306977e-05	0.00479376149311175	2.53167742247205
ANAPC11	-0.775645217828105	8.87046088034109	-7.85107704872922	4.9917081691076e-05	0.00480139480026643	2.52560901403029
CATG00000058339.1	1.07945499820964	14.8741459227717	7.84982637448265	4.99741530070402e-05	0.00480139480026643	2.52445400450202
WDR34	-0.778831409194819	10.0725110355022	-7.83493972338249	5.06590621548005e-05	0.00485375389993674	2.51069289611413
STMN1	-1.20057179142734	10.9875634977243	-7.82794104772555	5.09846572260653e-05	0.0048640590671678	2.50421498221023
TEX22	0.986221197921088	6.08343094208204	7.82660458382419	5.10470966569335e-05	0.0048640590671678	2.50297735178687
CATG00000030638.1	-1.18325843825939	7.06610680877532	-7.80251985192754	5.21870158036385e-05	0.00495905330447506	2.48064008764435
LINC00634	-0.994314803300723	8.52214593858475	-7.79496856318379	5.25502147633275e-05	0.00497992253784495	2.47362353784852
AC018635.2	-1.05322222545905	5.28152864456852	-7.77959723154175	5.32982447975562e-05	0.00503704720043172	2.45932128247634
FGF19	-0.990071855439173	4.7812243617311	-7.76291832874052	5.41233109691848e-05	0.00509809098893653	2.44377285647834
LINC00592	-1.12661933057145	9.13317488560872	-7.7606194762504	5.42381378998264e-05	0.00509809098893653	2.44162740250707
RNF26	-0.79050573358092	10.4760230187563	-7.74893016185475	5.48262163133295e-05	0.00513943915300411	2.43070903085221
CCND2	0.893234675018581	5.07631305733601	7.74464372757559	5.50436342455346e-05	0.00514591215679817	2.42670149878682
AL136162.1	-1.31402554037908	7.88613561004456	-7.73422117178636	5.55762957593506e-05	0.00517242567081627	2.41694858125239
DQ592442	2.05034491293257	9.06016135341452	7.73326403378905	5.56254980744571e-05	0.00517242567081627	2.41605233268405
ZNF256	0.968920025084813	4.58554692214841	7.71842475095941	5.6394542313303e-05	0.00522991525560054	2.40214401580059
CHST3	1.01320416852741	12.2009843805139	7.70494374482995	5.71034385327678e-05	0.00528153509885472	2.3894874728112
ENC1	1.16174096611808	8.38420752957447	7.69924977908067	5.74058220204156e-05	0.00529520833356438	2.38413563664398
SAPCD2	-1.24119081704563	13.5983717439742	-7.69642278574302	5.75566123213519e-05	0.00529520833356438	2.38147716001767
FAM84B	1.18027139318755	8.29869003494962	7.68996197500934	5.79028821941198e-05	0.00530194869315597	2.37539811945363
BX537318.1	-1.31457001830129	10.6472874827325	-7.68935362570735	5.79356058905003e-05	0.00530194869315597	2.37482547682104
AC090515.4	-1.32478421557299	5.90864497757498	-7.68514097593804	5.81627725661332e-05	0.00530560157515599	2.37085894812607
AC010904.2	-1.48863505078045	4.21617622932686	-7.68072837396167	5.84017826074986e-05	0.00530560157515599	2.36670201627073
C15orf61	-0.885030771089669	10.9798562858076	-7.67762530722743	5.85705142403843e-05	0.00530560157515599	2.36377743621353
AL031777.3	-0.85638050981799	11.3200000653302	-7.67731530384158	5.85874006252089e-05	0.00530560157515599	2.36348520469484
IRX3	-0.92081082283065	7.03003924470779	-7.66920713814577	5.90309906452382e-05	0.00531155302412044	2.35583803250395
RP11-292F22.7	-1.23984436120024	7.75459428971762	-7.66675948788669	5.91656309801434e-05	0.00531155302412044	2.35352809350781
CABCOCO1	-1.13476639776175	6.05503626596263	-7.66657042525843	5.91760451117072e-05	0.00531155302412044	2.35334964003065
G037470	1.00782130720336	8.51848699380328	7.66494458891338	5.92656850517418e-05	0.00531155302412044	2.35181487080817
TM7SF3	1.10197520638079	10.9611441558939	7.65509126955568	5.98121802233068e-05	0.00534447712563365	2.34250709964413
C19orf73	-0.899262263162996	9.74571263942247	-7.65146322826145	6.00148096955625e-05	0.00534447712563365	2.33907717933343
LINC01273	-0.780840019238553	7.78190655695582	-7.65002548001167	6.00953200033768e-05	0.00534447712563365	2.33771753380804
IGFBP7	0.920258521968469	9.4687026993152	7.62252612545889	6.16585252810846e-05	0.00546947388963974	2.31166713678948
ENPP4	1.80437192162708	6.75328267919248	7.61711285527869	6.19715308946789e-05	0.00548212356018896	2.30652902761949
AC141002.1	-1.07541092184865	6.5677012604015	-7.61344960812231	6.21843473247001e-05	0.00548212356018896	2.30305010413392
RND3	1.4484559613494	7.23564371860742	7.61188817790363	6.22753051180501e-05	0.00548212356018896	2.30156677836966
MMP10	1.46089735727644	5.08305868620527	7.59823373158746	6.30770379688328e-05	0.00553864299977467	2.28858356393166
CRIP3	0.828496771117623	7.43345050939642	7.57478818140277	6.44805250545175e-05	0.00564758214896688	2.26624115475964
CFHR3	2.06469576606446	7.01327235814302	7.56825118640916	6.48779934559954e-05	0.00566808142324369	2.26000057644719
AL606970.1	1.19328161194421	5.10757305352436	7.55987572932488	6.53912248192687e-05	0.00569856593374753	2.25199777703501
AC125232.2	-0.933477012220219	10.5676145471674	-7.5567929136517	6.55812667456625e-05	0.00570080364863799	2.24905011184178
AC089999.2	1.18479295883243	8.1562762807859	7.54835100909807	6.61048174100345e-05	0.00571854971741126	2.24097274093632
NAP1L5	1.72942711597751	9.57565125140301	7.54641361642264	6.62256240825745e-05	0.00571854971741126	2.23911785793441
LINC00460	0.811677500916677	6.11619135983265	7.54245299566862	6.64733528151135e-05	0.00571854971741126	2.23532457551347
PEMT	-0.799108385840684	7.03273459688068	-7.53731249272524	6.67964155358308e-05	0.00571854971741126	2.23039858324385
ID1	-1.19312404212814	10.929617840659	-7.53730625136975	6.67968088407649e-05	0.00571854971741126	2.23039260049728
CLRN2	0.751670465239371	9.19598372783931	7.5360882378728	6.68736123238946e-05	0.00571854971741126	2.22922496963905
G042394	0.964523951887411	12.0897626097698	7.53504385731687	6.69395451870883e-05	0.00571854971741126	2.22822365408095
FOS	-0.981844497377527	7.87815399133772	-7.52691651657704	6.74551047054306e-05	0.00574648590753371	2.22042717067615
AC139530.3	-0.864622059648289	8.71642958113773	-7.52083982110684	6.78434600206934e-05	0.00574648590753371	2.21459290059165
AC005899.4	-0.967185078688933	7.01578331334121	-7.52018692323561	6.78853334309701e-05	0.00574648590753371	2.21396579735372
EPHX4	0.969829441873823	5.59403823388334	7.519502147226	6.79292821499487e-05	0.00574648590753371	2.21330802280641
AC092687.3	-1.13507317772506	9.94900543910211	-7.51210627479342	6.84059641631791e-05	0.00577273104874867	2.2062003437418
SERTAD4	1.62625196799831	5.45847662747025	7.49615316778988	6.94468695557374e-05	0.00584634763026989	2.19084744997584
RPL39L	-0.751758897508365	10.2044490599357	-7.48818157140204	6.99735740857317e-05	0.00585473534792168	2.18316478537009
TOP1MT	-0.786205827622567	12.3940510993303	-7.48758810995194	7.00129625577722e-05	0.00585473534792168	2.18259254080912
TP53INP1	1.37504048311197	5.49543072135497	7.4869865878848	7.00529111229241e-05	0.00585473534792168	2.18201248232352
AKR1C1	1.91581452850919	10.1044326436866	7.47944420099114	7.05559720904603e-05	0.00588260417304212	2.17473567735919
GNB1L	-1.13335055809721	7.87487887560626	-7.47620104839228	7.0773514502619e-05	0.00588659131177179	2.17160470170011
AL450344.3	1.12377385899696	5.05623721246862	7.4689160234091	7.12648936752815e-05	0.00589992800025762	2.16456722272832
SOX17	0.821740677081525	8.10363509769123	7.46878051381432	7.12740696605911e-05	0.00589992800025762	2.16443625959409
AP000894.4	-0.939057829774268	8.43769496478782	-7.46374143559818	7.16162214843355e-05	0.00591413577610165	2.15956473729928
AC024560.1	0.932715646962197	6.54278861315706	7.45727631456293	7.2057872629538e-05	0.00593647328808289	2.15331028219214
AP000569.1	1.14490576551067	6.66643914086811	7.43636517735024	7.35071938865807e-05	0.00604152491175869	2.13304732461492
FBXL12	-0.699293233647515	5.10663148215909	-7.4260536285659	7.42337537947626e-05	0.00608681682415496	2.12303668988773
LAMB2P1	-2.25359865071518	7.77748944812368	-7.41723563911788	7.48613981439247e-05	0.00611136845146245	2.11446620608541
BCL2L15	1.0496940685043	5.34275686197975	7.41689748775533	7.48855838966538e-05	0.00611136845146245	2.11413736557254
IFIH1	1.76247429507075	9.93246541916558	7.41294848491193	7.51686727340624e-05	0.00612007099790662	2.11029610932944
AL157888.1	-0.876069131074543	7.76143023147126	-7.40837617838389	7.54979275726175e-05	0.0061218477831929	2.10584628243615
AC078850.1	1.46663360500815	9.5185735062049	7.40774502579664	7.55435028026341e-05	0.0061218477831929	2.10523184498393
NDUFC2	1.27541257361847	11.1299530296621	7.40127442326625	7.6012506085962e-05	0.00613697202518723	2.09892992255937
DUXA	1.49812462679751	8.33505697263024	7.40029174430903	7.60840148434583e-05	0.00613697202518723	2.09797243276684
CATG00000092822.1	-0.909754102376048	7.58413545663154	-7.39744408046049	7.62916587858291e-05	0.00613944290795289	2.09519712583768
CCL4L1	0.770336214455046	8.38722697157523	7.3886252782447	7.69386995073925e-05	0.006161317516441	2.08659638376538
TNFAIP6	1.58811990183317	9.68225277057887	7.38719923993287	7.70438993148414e-05	0.006161317516441	2.0852047515093
AC012640.3	1.04495743913073	7.00794962748422	7.38593111184363	7.71375839991024e-05	0.006161317516441	2.08396701946289
LINC01022	1.53957363475054	9.67431325457843	7.38408695514999	7.72740491192433e-05	0.006161317516441	2.08216672952537
THSD1	1.46743091550776	6.46109707537335	7.36665015570406	7.8577666038769e-05	0.00625088937818501	2.0651249817719
HIST1H4F	-1.51577322773105	11.3213711801874	-7.3588630240997	7.91677134094149e-05	0.00628341641165251	2.05750274302448
GOLGA2P10	-0.701375446166182	10.9063478228934	-7.34905077148364	7.99182159159163e-05	0.0063285009151316	2.04788810750026
SKA1	1.02242945707744	12.463388159197	7.34480451538818	8.024543919551e-05	0.00633993807074503	2.04372385514132
IER5L	-1.18906241936948	13.110839519028	-7.33337085765652	8.11339452239933e-05	0.00639556762761132	2.03250043452535
FLOT1	-0.729338628802365	11.1089296138009	-7.32401578077527	8.18690426307361e-05	0.00639662918690966	2.02330589467893
G036740	0.923065484939274	12.5082674585813	7.3232945165856	8.19260235724562e-05	0.00639662918690966	2.02259657822637
CATG00000053667.1	-0.882190967012471	5.39787777954113	-7.32276440529286	8.19679311879942e-05	0.00639662918690966	2.02207520900453
GPR87	1.74374564814754	5.37490099000487	7.32133733141986	8.20808657855641e-05	0.00639662918690966	2.0206715038699
HAR1A	-0.876808975436279	5.30713824105619	-7.31959908052119	8.2218659174428e-05	0.00639662918690966	2.01896139192405
AL023803.2	-1.1493698509544	8.10543248578793	-7.31915418598166	8.22539677477138e-05	0.00639662918690966	2.01852364192376
TNFRSF9	0.901088082015048	5.59778613313845	7.31379429205499	8.26806739079993e-05	0.00640131376194348	2.01324798123179
PEX26	1.06987004468074	7.01107659943113	7.31376104367975	8.26833284901014e-05	0.00640131376194348	2.01321524475687
LIN7B	-1.12282768191484	8.32933141246049	-7.3025253503182	8.35858324578881e-05	0.00644923961277742	2.00214503865888
AL606491.1	-1.2197381971239	4.82217416365862	-7.30143178996326	8.36742540003989e-05	0.00644923961277742	2.00106678587274
TK1	-0.959558522169164	9.16104168311797	-7.29662346572443	8.40642709979826e-05	0.00645944206083735	1.99632408470359
AC008972.1	1.13426691035736	6.4359685550718	7.29521254093159	8.41790973214878e-05	0.00645944206083735	1.99493189520361
ALKBH7	-0.795416762203851	13.4455593878442	-7.29063719432517	8.45526539870965e-05	0.00647378421829681	1.99041567717124
AC022733.2	0.831224349319054	5.52344756343214	7.28664800447994	8.48798536671578e-05	0.00648452168412269	1.98647601126596
ALDH1B1	0.88871772030277	6.94145191307397	7.26339177688838	8.68155364609276e-05	0.00660377207072352	1.96347080105606
UBE2T	-1.15190466713478	9.70934076830655	-7.26331993881903	8.68215910578342e-05	0.00660377207072352	1.96339963853729
MEOX1	-1.79973475604026	4.16204312958866	-7.2600396919062	8.70985534106548e-05	0.00661034185228699	1.96014958249053
EPHA10	1.10701197337406	9.36444116892149	7.25501634892341	8.75245915449086e-05	0.00662817234310832	1.95516998436596
PINCR	1.60656462680047	4.64294912843409	7.24445505883224	8.84278665238085e-05	0.00668198719501476	1.94469083406154
MXD1	1.0045490481641	7.94211955464415	7.23118050845961	8.95778863155155e-05	0.00674543621718119	1.93150059990661
CMIP	-0.763191797096705	8.23115517154096	-7.23027996954684	8.96565014450619e-05	0.00674543621718119	1.93060501650839
SLC30A7	1.08922271525853	9.01405275225876	7.21967337745813	9.05882114740878e-05	0.00678732917635679	1.92004947278747
APOBEC3B	-0.935046470094392	10.0625607877185	-7.21948676433413	9.06046998227769e-05	0.00678732917635679	1.91986363697956
RAP2B	1.45307261604803	7.68649692289417	7.21298803240673	9.11809804539301e-05	0.00681577828893127	1.91338936619671
KCNH1-IT1	1.13553270207462	6.24328433739046	7.20814185085669	9.16133640273462e-05	0.0068322813513709	1.90855812269725
GJA3	0.94473189612231	6.75159953586806	7.20610547362372	9.17957303003933e-05	0.0068322813513709	1.90652717993875
LOC105376306	-0.970212969269204	9.42288111476841	-7.20120883447048	9.22358942913151e-05	0.00685034209336183	1.90164156648351
AC005730.2	-1.11585701848356	9.37449661455898	-7.19699212604748	9.2616813502455e-05	0.00686044388816327	1.89743204011594
AC026124.2	1.48172427240291	6.74586201508994	7.19532928781247	9.27675061569766e-05	0.00686044388816327	1.89577144541018
SPANXN5	1.72023845909703	5.01222820014641	7.19281900780787	9.29955121593846e-05	0.00686267307177893	1.89326392129693
DDIT4	-0.802979787037838	16.8636581532484	-7.18566821284717	9.36484225333284e-05	0.00689618235062837	1.88611681309628
SPP1	1.65702710406848	11.8005038199987	7.18186829943809	9.39974431583389e-05	0.00690721889513522	1.88231634927058
AC026740.1	0.709614415908639	7.03232569639061	7.16976878221463	9.51184171830126e-05	0.00697481433736915	1.87020346461283
NOCT	0.701670999779409	8.39288757846525	7.16598657663456	9.54718569805414e-05	0.00698596178800232	1.86641345039487
AC007250.1	-0.993685483421845	7.07548268823088	-7.16322203033571	9.5731119085384e-05	0.00698654483817128	1.86364210174007
COPZ2	0.774486959175778	9.92049997935182	7.16160961195847	9.58826935465786e-05	0.00698654483817128	1.86202528883918
AHNAK	0.929250164543625	9.25035271277903	7.15349005592266	9.6650020122011e-05	0.00701445349627065	1.85387881914178
ANKRD20A3	1.49644639164954	6.71751231688011	7.1519187981929	9.67992938882232e-05	0.00701445349627065	1.85230143076304
TRPC1	-0.803015000196571	7.91282180930347	-7.151149987741	9.68724260383359e-05	0.00701445349627065	1.85152951156443
G063552	0.769003571362148	4.5486493862748	7.13120384127599	9.87913421317087e-05	0.00713849773020039	1.83147764092549
TIMM10B	0.861982485065207	8.53984038600881	7.12811021416725	9.9092719236715e-05	0.00714032836169376	1.8283632863824
CD82	1.94156112352382	12.7746127041209	7.12512612084046	9.9384391133747e-05	0.00714032836169376	1.82535809641585
LOC100134868	1.1792829429715	9.82144699312681	7.1246166708006	9.94342808989184e-05	0.00714032836169376	1.82484493643458
MYO1B	1.55752435412505	7.70776877938429	7.12062493060646	9.98261485174576e-05	0.00715113462613748	1.82082303384766
MOB3B	1.09020650124266	5.07253189674764	7.11888872037196	9.99971252934113e-05	0.00715113462613748	1.81907309900497
AC002464.1	1.02415159657336	9.89478702179419	7.11133866454254	0.000100744414517422	0.00717720504683212	1.81145908939023
LINC02361	-0.683061028179464	6.99134062459115	-7.10559219103533	0.000101317335626633	0.00717720504683212	1.80565928149023
MED30	-1.07773785778589	11.8643804730883	-7.10521562042211	0.000101355005386813	0.00717720504683212	1.80527907517628
TNRC18	0.679688433298757	10.9785812296059	7.10242745318691	0.000101634399345168	0.00717720504683212	1.80246345033004
CETN3	-0.914109323187294	7.18245818286548	-7.09882493574342	0.00010199666109109	0.00717720504683212	1.79882405012342
LOC101927881	0.803686324442071	8.31592269290699	7.09661204692051	0.000102219893699228	0.00717720504683212	1.79658771967259
ZNF697	1.23552784265053	9.99201022932347	7.09625071820254	0.000102256395325762	0.00717720504683212	1.79622250649406
RNF112	-1.59300795971753	6.69548576754964	-7.09387804521878	0.000102496443069743	0.00717720504683212	1.79382392972128
AC025162.2	-0.96057885917963	6.39292051493059	-7.09375821169266	0.00010250858339998	0.00717720504683212	1.79370276965176
MACROD1	-0.772795432494422	8.03282558244908	-7.09153130122072	0.000102734481721709	0.00717720504683212	1.79145088807684
STAC	0.690932870591224	8.64885502085448	7.09136243001761	0.000102751634537502	0.00717720504683212	1.79128009852917
ZC3H12D	1.2612192104868	5.00980267663022	7.09044522291297	0.00010284485377337	0.00717720504683212	1.79035241121622
EN1	1.30284603436492	5.99826311008634	7.0664126130164	0.000105321078866272	0.00732248778143071	1.7660084917277
RPS20	0.772299703643306	7.53439053906524	7.06614612387858	0.000105348904478547	0.00732248778143071	1.76573815368654
CAPN14	0.968308173696348	9.42247153885777	7.0622674482838	0.000105754821651226	0.0073333042996769	1.76180247158661
PXDN	1.1783948834715	5.72910367572229	7.06062353044619	0.000105927385945627	0.0073333042996769	1.7601338350414
ST18	-0.910077950534422	7.81905122168394	-7.0566420022962	0.000106346626232907	0.0073476621200441	1.756091063108
GRK6	-1.39675459738269	7.42729306319016	-7.05085101905605	0.000106959679648485	0.00737532709528443	1.75020752525688
XLOC_001349	-0.9015893187438	5.29841282038362	-7.04157856210696	0.000107949461554171	0.00741390460011058	1.74077827953915
KHDC1	-0.771374326574396	5.52888085879211	-7.03983582530676	0.000108136618903109	0.00741390460011058	1.73900489293232
SPRY4-AS1	-0.799406959054432	5.3751776725123	-7.03961451313013	0.000108160411937953	0.00741390460011058	1.73877966172904
LAD1	-0.970535370168114	5.91038109079055	-7.03391514554319	0.000108775146518481	0.0074413356643925	1.73297728983144
CATG00000086610.1	-1.05087124686446	5.88221878339002	-7.02463510055265	0.000109784389938849	0.0074948573584794	1.72352095600118
INCENP	-0.718375529787345	9.16322423125287	-7.02275892391851	0.000109989689639777	0.0074948573584794	1.72160784686561
AL137060.1	-0.834961995849079	5.12323579614416	-7.01927724900738	0.000110371797701217	0.00750614790484123	1.71805648332537
HIST1H3B	-0.860560547301468	13.6967126846976	-7.01357867901519	0.000111000382403519	0.00753412380290342	1.71224061953585
ACYP2	-0.791033612545312	7.04927853893521	-7.00989053435772	0.000111409318455746	0.00754505766095438	1.70847442148494
IFIT1	0.821526058738232	6.60030140748999	7.00645893100978	0.000111791308296584	0.00754505766095438	1.70496868266351
IFI44	1.56633258662231	7.77173950633517	7.00625474931267	0.000111814082508665	0.00754505766095438	1.70476004394011
CATG00000066009.1	0.67689999341947	13.7603735785995	7.00292095124321	0.000112186658538185	0.00755549915483189	1.70135274319158
CD33	1.83701165716795	6.18182739354602	6.99747430507487	0.00011279832183858	0.00758197091986302	1.69578304923513
ADAM28	0.813713183087378	10.8986850226084	6.99362800951326	0.00011323248880437	0.00759643257580418	1.6918476453581
C11orf86	-0.896261068737328	13.9465807070785	-6.98982422723398	0.000113663677471319	0.00761063897570505	1.68795393545129
C17orf97	0.948470928684842	8.22682377051686	6.98612622395889	0.000114084618843532	0.00761909269557897	1.68416678435782
SLC39A14	-1.21449884514845	10.1854160909122	-6.98298354258331	0.000114443705262467	0.00761909269557897	1.68094700798982
GNGT2	-1.29063071336022	6.46633065696647	-6.98293774421663	0.000114448947480009	0.00761909269557897	1.68090007704962
GAS1	-1.13141245606763	4.47348104197912	-6.97944479208669	0.000114849545694042	0.00763111425833747	1.6773199780597
NEBL-AS1	-0.648099314921262	7.12008241556747	-6.97226690903472	0.000115677642027222	0.00766336804303322	1.66995825210469
ATP2C1	0.681529847904583	7.12979168718127	6.97098795830461	0.000115825884483828	0.00766336804303322	1.66864587189878
FLJ22447	0.787894116445365	7.46000569006539	6.96950690675978	0.000115997815205641	0.00766336804303322	1.66712585405902
RFLNB	-0.726132488757971	13.8242242551719	-6.96757410432053	0.000116222613432132	0.0076636219092777	1.66514178928711
HIST1H4G	-1.90271974858065	8.54568968630998	-6.95672578677596	0.000117493332626143	0.00773217912050187	1.65399711723643
DUS1L	1.00885386122464	13.2303153763027	6.95490443011622	0.000117708181744464	0.00773217912050187	1.65212456706187
FAAP24	-0.711399393618104	9.84747491456823	-6.95122404833618	0.000118143652077349	0.00774182194065791	1.64833947701045
AP001362.2	-0.838657471237829	11.6426387669336	-6.94805901905904	0.00011851957153399	0.00774182194065791	1.6450830500296
NKAIN3-IT1	-1.58754040508718	4.71680327370829	-6.94801670327734	0.000118524606460885	0.00774182194065791	1.64503950381132
CYS1	-0.854461847954207	10.1113648060427	-6.94113512784218	0.000119346567234675	0.00777715075794251	1.63795485508944
ZNF599	-0.667978622084852	7.94926129228287	-6.93974032238482	0.000119513935935398	0.00777715075794251	1.63651816842002
UBE2Q1	0.658454126545564	14.9874870542586	6.93308747774172	0.000120315822818229	0.00781467040941474	1.62966221586572
C11orf71	-0.823120612180404	8.92836951218373	-6.92922066020968	0.000120784637450793	0.00783026682323976	1.62567480290042
CYGB	2.17806229279041	6.99237517419872	6.92608320995219	0.000121166509446306	0.00783026682323976	1.62243812920523
KC877982.1	1.71976583483527	4.61449017505418	6.92553617442914	0.00012123322811901	0.00783026682323976	1.62187366725579
AP003730.2	0.806267997264711	5.96708934446011	6.91628325243033	0.000122367935649284	0.00788563364762675	1.61232030408031
VGF	-0.727660739976169	6.26704827669857	-6.91484661448478	0.000122545165957526	0.00788563364762675	1.61083605639405
AC093227.1	0.663591803902527	6.87210457135913	6.90963115570535	0.000123190961171388	0.00789918337787169	1.60544558333028
LOXL4	0.839301849859513	5.92979659526359	6.90674425668311	0.00012355004548762	0.00789918337787169	1.60246034167369
OTUD1	0.840395843728455	8.77316889694713	6.90432335179274	0.000123852060760625	0.00789918337787169	1.59995616176843
KIAA1217	0.89972531231703	6.12732522965331	6.90417691284335	0.000123870355658303	0.00789918337787169	1.59980466196408
XLOC_002865	0.807707230043036	6.32335308971065	6.90398393874564	0.0001238944688491	0.00789918337787169	1.59960501466787
SESN2	1.27587147855576	13.4556575855983	6.89303869989842	0.000125270679330552	0.00797227200348785	1.58827362175747
ESAM	0.736103549506811	5.08744638433112	6.88520192127166	0.000126266437526753	0.00801310301187457	1.58015110187903
ZFP57	1.03214986175359	5.42653676625771	6.88435688014988	0.000126374332473054	0.00801310301187457	1.57927478748713
AC005674.2	1.25232298353974	6.67142869602428	6.87993674409928	0.000126940361253072	0.00803059203971917	1.57468960546302
RPP21	-0.719241429474163	8.9940798326149	-6.87859120738098	0.00012711322309439	0.00803059203971917	1.5732933382662
GRIN2C	1.74341082519725	7.13564477531116	6.87313371272599	0.000127817026504229	0.00806037408595035	1.56762774076789
RASSF9	1.65320031821886	7.39942759848481	6.87044386354733	0.00012816549759165	0.00806768079576916	1.56483394151564
LTBP2	0.754291511448808	7.43849494707844	6.85894778056661	0.000129666715188635	0.00814410243949731	1.55288329586192
PRRG4	1.17970268459892	9.89388073064087	6.85611707665441	0.000130039341738263	0.00814410243949731	1.54993810242005
ARID5B	1.60172072446959	9.51408465915352	6.8557785810696	0.000130083979687507	0.00814410243949731	1.54958584837
SAA2	0.847724539186417	7.31128589802617	6.85374025822528	0.00013035313528464	0.00814624890849093	1.54746436971509
TRPA1	1.09347226213395	6.32703224863935	6.84936106739764	0.000130933483543851	0.00816780025761677	1.54290474722542
PLOD2	1.59135484617576	10.4601119690371	6.84735236540756	0.000131200640965333	0.00816977204890773	1.54081247077239
CKLF-CMTM1	-0.928744428418231	11.9650388444999	-6.84017841793032	0.000132159711691021	0.00818543383761917	1.53333587213199
DTX3L	1.17610465009069	6.68995171064797	6.83988855444811	0.000132198625682009	0.00818543383761917	1.53303364299827
TNFSF9	1.1830745313528	12.357093719419	6.83759547925087	0.000132506916843753	0.00818543383761917	1.53064236931861
QPCT	1.32482807611364	12.3140368963348	6.83755345303358	0.000132512574452544	0.00818543383761917	1.53059853715468
CCND1	1.25174081257396	15.3352924732991	6.83666560853271	0.00013263215940324	0.00818543383761917	1.52967248795696
CFHR4	1.92184652999833	4.51308466883596	6.83472153047867	0.000132894427069079	0.00818705205766242	1.5276444055947
AC011462.4	-0.927450836611079	8.24180322516972	-6.82069138840118	0.000134804278779122	0.00828101624237505	1.51299379796249
FBXO10	0.804448469859532	10.8753452970595	6.82001445536995	0.000134897191123916	0.00828101624237505	1.51228629633882
FZD9	-0.744171501513843	9.96082067025899	-6.81128502204325	0.000136101717814463	0.00832725072497355	1.5031574449265
CATG00000033638.1	-0.976223030129331	11.9257288420393	-6.81107729204316	0.000136130525921462	0.00832725072497355	1.50294009212423
ABCD1	0.792209126650143	12.3124905382405	6.8035609140112	0.000137177453244564	0.0083638928051844	1.49507183395295
IFI27L2	0.699002533632322	6.67859784832077	6.80253710818965	0.000137320743215292	0.0083638928051844	1.49399954193032
AARS	-0.613080947592977	7.42396199468359	-6.80159337874943	0.000137452972522059	0.0083638928051844	1.49301100035263
ANKRD1	1.83357500171158	9.99900687891585	6.79443396918639	0.000138460702974861	0.00840055999888781	1.48550793639845
AC034198.2	0.8035747025975	6.53789738875364	6.79296855828498	0.000138667974576081	0.00840055999888781	1.48397137957714
DDX58	1.87047193497079	8.64749420033236	6.79216221182673	0.0001387821727414	0.00840055999888781	1.48312576806083
NDUFA12	-0.757472928570509	12.139851218133	-6.78586953580654	0.000139676950328054	0.00843153833368292	1.47652382018101
KITLG	1.20607080087899	5.43215889682136	6.78469962416692	0.000139844006678453	0.00843153833368292	1.47529585264836
FN1	0.841842099064859	8.48794419773222	6.78315325708668	0.000140065157850053	0.00843153833368292	1.47367248020866
P2RY1	1.26956919685033	5.49876652455294	6.78174888847988	0.000140266336597135	0.00843153833368292	1.47219791280017
FAM122A	1.07960398780034	4.53858728120331	6.77862723892703	0.000140714665351068	0.00844385372497656	1.46891932191452
AC243830.2	0.909975077959838	6.92256616364261	6.76680526443294	0.000142426952862528	0.00853184185334013	1.4564917030463
ARHGAP30	1.01774630465185	6.0605994432785	6.76331777064814	0.000142936472166905	0.00854760103558093	1.45282212766796
LMO1	0.680452651484865	9.6700761536364	6.75903324885408	0.000143565198385049	0.00857042227329956	1.44831177918802
HIST1H4J	-0.879780492429079	10.0173626161858	-6.75673300899192	0.000143904005415633	0.00857254295716926	1.4458893289229
ARL14	2.10465219703195	8.50230125467557	6.75543863562018	0.000144095045093694	0.00857254295716926	1.44452588805727
LSM4	-0.795820932130063	9.3218826066562	-6.7432624334823	0.00014590595491259	0.00864027724782193	1.43168944680762
TSPAN12	1.61374421263855	6.45355872623781	6.7430663476421	0.000145935323040505	0.00864027724782193	1.43148257276994
CATG00000110054.1	0.908203968776036	5.31042333782486	6.73997164598569	0.000146399688937366	0.00864027724782193	1.42821695363283
TSPAN2	0.868452278500683	5.64760096865863	6.73905456646447	0.000146537612190063	0.00864027724782193	1.42724898834461
NAP1L2	1.71205821260133	9.15809420166668	6.73839498718849	0.000146636897798291	0.00864027724782193	1.42655274434227
TOMM34	0.856168834250205	11.0491755457713	6.73778841834098	0.000146728269489307	0.00864027724782193	1.42591240816783
AJ003147.2	-0.795673321320792	6.5168776379258	-6.73072684858596	0.000147796649287521	0.00868843895574303	1.4184542444373
XLOC_013461	1.06736187156243	6.13379038323297	6.72877013705565	0.000148094210045374	0.00869120064503174	1.41638650473642
AC128687.2	-0.822054021587365	8.09212559591454	-6.71870030570071	0.000149636063805217	0.00875953146738108	1.40573749412165
S100A6	-0.616089473099139	7.99223873279276	-6.71787223849787	0.000149763642029667	0.00875953146738108	1.40486121841464
PSCA	-0.73275283341145	6.18113743187278	-6.70441214652295	0.000151854363244998	0.00886686318988134	1.39060510623241
PMCH	1.14260966526149	5.85429290074163	6.69869135836176	0.000152752715043003	0.00890432801437231	1.38453891387125
CSTA	1.43685753576034	8.88532221860131	6.69312299470066	0.000153632778160205	0.00894060281494722	1.37863028787921
ZNF280A	1.23516878841623	6.38393777184749	6.68956968569488	0.000154197297556022	0.00895716020117642	1.3748577538339
SAMD9L	0.890901895748514	5.12519578503721	6.68688535805329	0.00015462528145594	0.00895716020117642	1.37200673083842
RABIF	0.791086282101078	8.3815714964834	6.686467342996	0.000154692047067947	0.00895716020117642	1.37156267335761
HPS3	1.13011490828184	5.91696742096172	6.68176796424319	0.00015544483210417	0.0089857475945017	1.36656896584186
BC094870	-0.871607777909457	8.23818954036741	-6.67843235362934	0.000155981615239394	0.00900177428113667	1.36302270584425
AC090589.2	-1.04424235331501	4.43063904574489	-6.67676876656307	0.000156250093685416	0.00900228945080558	1.36125352175345
SEC22B	0.764783789813457	8.41884947217796	6.66591690256073	0.000158014011828683	0.00907747892558335	1.34970402621664
IKBKE	0.746783083081758	7.01599955425314	6.66552224975877	0.000158078574300898	0.00907747892558335	1.34928371456823
SPC24	-0.82178182879704	7.0026596287874	-6.66223093353793	0.000158618148146524	0.009093408017048	1.34577762190882
COL5A2	0.62149662686407	7.65766753499593	6.65776768552793	0.000159353102363682	0.00910759406933278	1.34102087530708
ZNF26	1.51177047994371	6.77670055514318	6.6575395266778	0.000159390773846298	0.00910759406933278	1.34077764344348
OIP5	-1.03500166394065	8.92259285889859	-6.65432619622132	0.000159922376387174	0.00912294030034988	1.33735131002471
Z98752.4	-0.859831109754002	7.16594890642343	-6.65048497759405	0.000160560428204437	0.0091442986729765	1.33325370618251
AKAP3	1.26508555704515	10.840615504186	6.64247168672921	0.000161900567483269	0.00919562505242639	1.32469938346097
C2orf81	-0.723760138150817	8.32979101971068	-6.63972259864986	0.000162363168691362	0.00919562505242639	1.32176276014627
XLOC_009118	0.614623834045274	8.09987327896005	6.63928016688563	0.000162437755050224	0.00919562505242639	1.32129005495832
AC091053.1	0.635558710765481	6.13618256124999	6.63877983916806	0.00016252214730531	0.00919562505242639	1.32075546156331
RP11-73B2.6	1.31035759323012	8.18764922359742	6.63290324795803	0.000163517011343382	0.00923684694044602	1.31447396207621
AC026471.1	0.93285870947151	7.70793513624701	6.62621432133812	0.0001646575978338	0.00928615304596344	1.30731867701943
LOC100133050	-0.774410059049421	7.54340894492254	-6.62292449788164	0.000165221798007692	0.00929930453833367	1.30379734248107
SP100	1.34793843053911	8.04341310720725	6.62108411395387	0.000165538353141213	0.00929930453833367	1.30182683106177
CCL2	1.09646898288903	9.4276338932816	6.62017403376917	0.000165695139104204	0.00929930453833367	1.30085223869001
KLHL4	1.44647492834536	5.43956543591366	6.61262598213513	0.0001670018395826	0.00935749887573975	1.29276496412338
RNF183	0.729983943461443	11.1446940734428	6.61075493938026	0.000167327508851231	0.00936062470483244	1.29075910494765
DBX2	-1.14049385708812	8.02285070486395	-6.60870777981469	0.000167684636972312	0.0093654975020091	1.28856391461435
AC106897.1	-0.928370265306127	7.60213566732345	-6.60596008534822	0.00016816529867657	0.00937724311784268	1.28561667189663
NMI	1.41902951411535	9.95174529651111	6.59922417054444	0.000169350085736929	0.00942815148266398	1.27838738907846
CTH	-0.860892515283672	5.89002816429394	-6.59317546426546	0.000170421864131893	0.00947261528133106	1.27189058574219
DLX6	-0.632290633156007	5.12995651546671	-6.59057593710312	0.000170884779164536	0.0094831482888684	1.26909700880785
AC006111.2	1.37399346223833	7.06138040194712	6.58672953260375	0.000171572285261771	0.00950609128118093	1.26496185212245
PLGRKT	-0.868417342822621	11.3424851018234	-6.58502609688047	0.000171877733413376	0.00950620775704018	1.26312991834509
LINC01824	-0.87093812901891	5.12748281395251	-6.5836632156689	0.000172122548478296	0.00950620775704018	1.26166395453907
SIK1	-0.76362401863974	13.6334728168078	-6.57879292810988	0.00017300055493577	0.00953299998699844	1.25642330678454
GDA	1.48377687677695	5.85779170250346	6.57687506246804	0.000173347661514128	0.00953299998699844	1.25435874272528
AP000350.5	-0.995495964164462	8.70650531928493	-6.57514967766776	0.000173660589486662	0.00953299998699844	1.25250096963855
AC010616.1	-1.15995294630684	6.35495576041621	-6.57489369588546	0.000173707069305242	0.00953299998699844	1.25222531313236
TRIML2	1.52712816738805	7.86285116266217	6.5626264185779	0.000175950693703173	0.00964087497693656	1.23900507749633
EFR3B	0.819093207219818	5.69947526652115	6.55547278963436	0.000177273826397892	0.00968705617722875	1.23128659436639
MARCH2	0.688269649633712	8.39847530561151	6.55419543889749	0.000177511239597936	0.00968705617722875	1.22990767428196
G006265	0.73235594998258	8.35275979999965	6.55354962203679	0.000177631407240154	0.00968705617722875	1.22921042307666
AP001554.1	1.50303985239789	5.36200195253075	6.55138624066161	0.000178034604613482	0.00968844935106477	1.22687434463399
ACHE	1.22197152440122	8.05371571718811	6.55041673227315	0.000178215623514569	0.00968844935106477	1.22582724279235
BUD31	0.757450780142975	8.278012565404	6.54564672612069	0.000179109207858246	0.00972178993013368	1.22067367026436
HCCS	0.83632644253362	9.27658029113201	6.54071813445834	0.00018003770378056	0.00975691830925775	1.21534560776838
PRKCG	0.689239344451629	14.2691691271239	6.53824599783139	0.000180505430594882	0.00976700523362382	1.21267189303979
TTLL1	-0.917731220397628	6.22587118369165	-6.53530298778387	0.00018106399765552	0.00978196837178201	1.2094878578383
AC008569.1	0.950879148908998	8.34812677840581	6.53343414686782	0.000181419684561619	0.00978594142975922	1.20746536972382
CATG00000004404.1	0.66956740186386	10.0936880683456	6.5299461136317	0.000182085610826191	0.0098066107544963	1.20368933273583
LOC105374727	-0.89990789497312	8.83501622367596	-6.52846695492425	0.000182368823018254	0.00980663605824052	1.2020875557459
GSE61474_XLOC_004639	0.779862874000941	5.31543033635011	6.52581106786073	0.000182878563739308	0.00981882369153894	1.19921077686638
AC055878.1	0.675673793044179	4.93291458707661	6.52266509043381	0.000183484404383844	0.00983225545048596	1.19580193963386
HIST1H2BL	-1.52742500933498	10.5383134804349	-6.52157060286063	0.000183695696341682	0.00983225545048596	1.19461569599885
CATG00000066791.1	-0.861298799758278	7.91873877188736	-6.51305975488965	0.00018534792620743	0.009905404426161	1.18538593348333
LINC01782	0.82038549861681	11.1447014386808	6.51091898216384	0.000185766098659088	0.00991247902444893	1.18306281907662
AC025031.2	-0.698566620496008	5.1235573805934	-6.50703503970176	0.000186527440228696	0.00992509931440188	1.17884650902889
FZD2	0.861394078590157	11.1660904281177	6.50679337119498	0.000186574926565276	0.00992509931440188	1.17858409371381
TMEM160	-0.658082265976573	10.3642525332304	-6.49850720635742	0.000188211212176178	0.00999681115332089	1.16958189095956
NT5C	-0.859516857612306	15.3006938411935	-6.49621230142863	0.000188667190155396	0.0100057076809629	1.16708706398754
LINC01173	0.895705732270614	5.24490742317043	6.49421502723238	0.000189065024696934	0.0100114981932648	1.16491522701489
PPP1R3C	1.37018848855028	12.1578940170068	6.49054450567698	0.000189798569780156	0.0100197103350808	1.16092251867214
AC100810.1	-0.63550759419026	9.80619966962427	-6.49025578137316	0.000189856403879688	0.0100197103350808	1.16060837513881
CKS2	-0.987126356731268	15.7221913549481	-6.4888457805696	0.000190139119630505	0.0100197103350808	1.15907407903155
GLCE	-0.632214811916691	10.5385048999731	-6.48716194522553	0.00019047735066746	0.0100197103350808	1.15724146301707
AC026979.2	-0.962121726488911	10.0072333382322	-6.48533092565861	0.000190845900937522	0.0100197103350808	1.15524823015281
MFSD13A	-0.786676252613791	9.19913218993701	-6.48479747269101	0.000190953423235163	0.0100197103350808	1.15466743379539
ANXA8L2	0.901623003108231	7.6676466663936	6.48118260191728	0.000191683798645667	0.0100428411967165	1.15073075006135
AC022382.1	-0.699543714443775	8.78651949041044	-6.47781826130659	0.000192366328072491	0.0100507038414513	1.14706533827492
LINC02574	0.816560413598065	4.76364538751234	6.47694662690326	0.000192543595504501	0.0100507038414513	1.14611545661821
ASB2	0.766227264242891	6.43698083535798	6.47489533345746	0.000192961486796834	0.0100507038414513	1.14387961806681
AL365181.3	0.820977431411782	11.9061899001195	6.47212764564593	0.000193526910997995	0.0100507038414513	1.14086204676897
AL121652.1	0.606014322400409	8.69868059645728	6.47059337246131	0.000193841143210886	0.0100507038414513	1.13918881071422
AC021016.2	0.814529076316026	8.67689022901098	6.4689158574186	0.000194185357604826	0.0100507038414513	1.13735900021035
GMDS	-0.64839304786788	5.48322914319341	-6.46835721016149	0.000194300137924482	0.0100507038414513	1.13674955219867
SRPRB	0.74384552710637	9.60259217439584	6.46787095079596	0.000194400106340051	0.0100507038414513	1.1362190408446
AC097534.2	-0.984053811310303	8.37026926262144	-6.46766782443454	0.000194441883220328	0.0100507038414513	1.13599741965825
CARD19	-0.607071663203607	9.84792511005905	-6.45988387797894	0.00019605029745484	0.0101046969684167	1.12750059490958
SHMT1	-0.824968433200715	9.41052782564799	-6.45979324538804	0.000196069111398467	0.0101046969684167	1.12740161431931
AC012301.1	0.633171767019578	5.77715495793992	6.45766711348641	0.000196511036485568	0.0101124462751713	1.12507933400379
AC084033.3	-0.674567499233778	9.94957935504594	-6.4531602046923	0.000197451457490241	0.0101304662721239	1.12015464135443
AAMDC	-0.818335344482345	6.10105970172915	-6.45062715206151	0.000197982190445052	0.0101304662721239	1.11738558822264
SIRLNT	0.873101754299965	8.85048329798306	6.45028477911199	0.000198054046252582	0.0101304662721239	1.11701125119905
TGFBR2	0.769862472687571	8.95914168881833	6.449222453502	0.000198277186103224	0.0101304662721239	1.11584964680178
AL590093.1	0.592715519620826	7.70123668852434	6.44781170700767	0.000198573940477379	0.0101304662721239	1.11430682712064
TATDN3	-0.793364897467907	8.82641465756462	-6.44762293954948	0.000198613685418183	0.0101304662721239	1.11410036720625
CATG00000080173.1	1.0490349934017	7.84929521063308	6.4432720318812	0.000199532207012593	0.0101623716123712	1.10934034589114
TCTA	1.08477235544631	10.422513655953	6.4387517842198	0.000200491448969704	0.0101914972863779	1.10439238151087
KCNJ11	1.7403860053565	9.29602911529423	6.43781091868386	0.000200691749700038	0.0101914972863779	1.10336214545111
AC073195.1	-0.878523700932268	9.44532367141333	-6.43113961325037	0.000202118357321513	0.0102489372885078	1.09605375161608
TMEM61	-1.37174534704742	8.05885312319607	-6.4238799730373	0.000203683510876665	0.0103132246587536	1.08809406879331
TARSL2	1.35574039509681	6.98218562057332	6.4195876546541	0.00020461521251865	0.0103452974212782	1.08338452289683
AGPAT4	-0.717446725926094	5.57397341727696	-6.4176357368156	0.000205040456476687	0.0103516779546998	1.08124205518194
TNFSF15	0.830484239789442	5.42283082834491	6.41627115082728	0.000205338324092764	0.0103516779546998	1.07974395228327
THRA	-0.695281543362249	7.69190388624083	-6.41469657719026	0.000205682622551967	0.0103526559999777	1.0780150052569
EIF4EBP1	-0.777122557513882	9.09774779843913	-6.41182416549853	0.000206312351240385	0.0103526559999777	1.07486012139799
RANBP3	-0.658258086426081	11.4909464146475	-6.41080023539264	0.000206537345365161	0.0103526559999777	1.07373523058175
DMRT1	1.14060654136428	4.81865366840167	6.41073510916888	0.000206551665090086	0.0103526559999777	1.07366367807581
AC099522.2	-1.06245320195583	9.31239315715844	-6.40167326094964	0.000208554880959436	0.0104379761777735	1.06370210549014
RPL27A	1.05893176259953	7.73323046054015	6.39347383151926	0.000210385945904442	0.0105144468987747	1.05467906885118
SPATA17	1.5536191434608	7.09101495693288	6.38699095724989	0.000211846241946176	0.0105721943246923	1.04753860794111
MCTS1	1.07452485205798	6.79379782579724	6.38123509905278	0.000213152155688511	0.0106063272458744	1.04119416533184
STK16	-0.663067394574337	6.43108964039181	-6.38036731118031	0.000213349812884038	0.0106063272458744	1.04023725176745
ACYP1	-0.778897320800644	8.42302407604121	-6.3799383356136	0.000213447595941078	0.0106063272458744	1.03976418101312
GAS5-AS1	-0.910668504847798	7.28505443763847	-6.3737865474776	0.000214855323825636	0.01066100436562	1.03297731076285
AC068620.2	-1.53773608497503	4.80598980677477	-6.36515897437833	0.000216846886352193	0.0107444534374849	1.02345046754092
CATG00000052051.1	-0.724482880114866	9.67699386123202	-6.36249225433763	0.000217466579683511	0.0107597872321582	1.02050375690613
CDC25C	-0.729393733511335	6.03589181204996	-6.35777378252866	0.000218567854565796	0.0107988710366952	1.0152875186729
AC068792.1	-1.07123504071446	9.30113218230581	-6.35351040730991	0.000219568206826257	0.0108069275518226	1.01057179914112
SDC2	1.9188464115738	4.81443896113436	6.35306016290127	0.000219674146198856	0.0108069275518226	1.01007364031965
BIRC5	-0.617435786672139	8.52885709208432	-6.35009327266804	0.000220373647099692	0.0108069275518226	1.0067903320251
TIMELESS	-0.831428356964462	7.68144026638899	-6.34942791852202	0.000220530854266784	0.0108069275518226	1.00605385459029
AC055811.1	1.06929061911612	12.4682400565324	6.34875085957258	0.000220690954066337	0.0108069275518226	1.00530435968255
RPL27	1.30792704492194	10.1136542674802	6.34784132476051	0.000220906227891097	0.0108069275518226	1.00429741958314
CCDC92	-0.628526584840889	6.63879520332323	-6.3478169721448	0.000220911994990261	0.0108069275518226	1.00427045742139
LINC02478	-1.21541143014714	8.97111809906859	-6.34508947680037	0.000221558963397672	0.0108233113894153	1.0012501848018
CLDN1	0.621022907037954	8.89570817269421	6.3409403380763	0.000222547162784787	0.0108562950689557	0.996653734309337
PPP4R3B	0.603439423324913	15.3987720082644	6.33531729663049	0.000223894172925179	0.0108954990824827	0.990420760947534
LINC02541	0.795426137023349	5.86675589395416	6.33496405481444	0.000223979092544407	0.0108954990824827	0.990029059931958
BIG-lncRNA-572	-1.18841687050993	4.76698527547432	-6.33086350956654	0.00022496747247271	0.0109282518420777	0.985480830051993
G016159	1.51305028244612	7.05897447660377	6.3284029334004	0.000225562870551746	0.0109314574959029	0.982750521403803
FAM83D	-0.859747669619328	8.74556531013265	-6.32798649814236	0.00022566380945296	0.0109314574959029	0.982288354565075
AC004982.2	0.774326891088606	7.09010967830193	6.32377757524355	0.000226686804367375	0.0109389479048479	0.977615900665986
TCFL5	-0.696590989803954	7.85472533988808	-6.32341535189416	0.000226775083025731	0.0109389479048479	0.977213673113981
AC103691.1	1.25009802453239	7.75569412869651	6.32281748384999	0.000226920874433663	0.0109389479048479	0.976549737145437
WDR37	-0.635443428908268	6.18916176222725	-6.32216544507912	0.000227079993411674	0.0109389479048479	0.975825588954198
AL360181.4	-1.09270895575294	6.31963686714024	-6.31542117590153	0.000228733060173845	0.0109852777017245	0.968332079705202
AL354836.1	0.671785072753412	9.19186286657246	6.31527441911764	0.000228769178581072	0.0109852777017245	0.96816895061056
ANKHD1	-0.632605104510711	8.78859712708952	-6.31436993499106	0.00022899192072272	0.0109852777017245	0.967163496875386
ZNF350	0.792585431816916	4.97193019886105	6.30906767403835	0.000230302501316494	0.0110311640016939	0.961267096190381
LOC105369532	0.699729453745071	11.8110522101745	6.30782329801824	0.00023061127634837	0.0110311640016939	0.959882729059114
AL161772.1	-0.636756030079768	5.46542899172209	-6.30556203393516	0.000231173548291378	0.0110311640016939	0.957366535882872
CATG00000039284.1	0.672519208684038	6.29315210959847	6.30537297470819	0.000231220627068144	0.0110311640016939	0.957156131098938
CADM1	0.563458378811813	11.7644103677174	6.30173905323363	0.000232127590714338	0.0110557057785695	0.95311098001642
AC009268.2	1.32447882482098	7.54736394781896	6.30076026544481	0.000232372549664894	0.0110557057785695	0.952021121349647
SMAD5-AS1	0.990471913544798	7.64933514078992	6.2934234560006	0.000234217823760405	0.0111169318079031	0.943847592208405
KRT34	1.25043087765	7.32790096785866	6.29262322421031	0.000234420065208773	0.0111169318079031	0.942955655278605
G059360	-0.917556584184541	5.96617428427824	-6.29182899414394	0.000234620980376688	0.0111169318079031	0.942070321586897
LINC02560	0.680793479385046	5.79843576969683	6.28768426038241	0.000235672554836722	0.0111445307432184	0.937448763572627
UCP3	0.8515375529188	8.01004793360832	6.2870022659232	0.000235846083655931	0.0111445307432184	0.936688085790983
G040741	1.58858000209508	5.67492270363506	6.28149790635642	0.000237251801639715	0.0111957027048597	0.930546353266734
PADI3	0.995058356040644	9.64459798791072	6.27750145056947	0.000238278218950755	0.0112288610680543	0.926084540915766
TCIM	1.30299162697893	8.03084680316016	6.27607122191815	0.000238646736799211	0.0112296677991504	0.924487243439085
AC005592.1	-0.57673162058009	5.62652117056383	-6.27492364757551	0.000238942879592118	0.0112296677991504	0.923205415931529
LOC101927691	0.983283316133003	8.42556131255814	6.26973182442591	0.000240287756037585	0.0112775920573851	0.917403960902281
AL008721.2	0.727086142524514	6.31907496886971	6.26725416929524	0.000240932503049193	0.0112925715348084	0.914634077601002
INKA1	0.631450719204684	14.0216272668932	6.26202169633867	0.00024230040188012	0.011341359161687	0.908781700849209
SERINC5	0.99676229968976	9.62295831010137	6.25982001119455	0.000242878536174986	0.0113530985831445	0.906318057555659
UBE2S	-1.12752654620176	10.4645116350822	-6.25587809531176	0.000243917437638372	0.0113863154872803	0.901905472891547
PIM3	-0.668460903061758	6.94318167348434	-6.25203973754139	0.000244933758384022	0.0114183904244508	0.897606767548731
AC005363.2	-0.699302795320621	8.31943174472259	-6.24380155931155	0.000247130872175517	0.0115014973554766	0.888373742935793
GABRQ	1.29934305087678	7.3512352731381	6.24287371630687	0.000247379685941227	0.0115014973554766	0.887333270447558
NCAPD2	-0.894431194297944	10.640682442412	-6.23967704594495	0.000248239034873068	0.0115260009177209	0.883747657184005
MANCR	0.886953627005903	5.54447001012842	6.23577027223041	0.000249293752134686	0.0115400715442897	0.879363638356067
TMEM92-AS1	0.965151385101766	6.78523411335081	6.2351174746852	0.000249470470281433	0.0115400715442897	0.878630891951573
AHNAK2	0.711883045368008	8.88715226916515	6.23442062362208	0.000249659266590414	0.0115400715442897	0.877848632215976
HIST1H2AC	1.26421587049522	10.8640814106234	6.23363257931934	0.00024987295957103	0.0115400715442897	0.876963921963531
G002089	0.673908659086134	6.59602179507675	6.23062968940673	0.000250689100366886	0.0115514842496631	0.873591899414033
TMEM179B	0.597635322881688	10.1477442305203	6.23027323855335	0.00025078617345163	0.0115514842496631	0.873191549362057
BCL2L12	-0.693177706926717	7.33184777507097	-6.22873706962329	0.000251204996468389	0.0115554298375459	0.871465991814731
BX322234.1	-0.88769714684187	5.57400239295472	-6.22176517761906	0.000253115541770388	0.0116151603493539	0.863630487025957
CATG00000014382.1	-0.654496959958895	8.99969721288178	-6.22155547156561	0.00025317325637503	0.0116151603493539	0.863394701078503
AL451064.1	0.791384380939119	5.64687621070741	6.21210636763611	0.000255788928577934	0.0117196607645932	0.852764193724738
AC010809.2	1.55640332093129	6.6729560265408	6.20982160978507	0.000256425853170048	0.0117230838154392	0.850191932954529
PYCR1	-0.798564310039637	7.50602345144542	-6.20941412243282	0.000256539632565976	0.0117230838154392	0.849733093861415
AL139289.2	-0.830425803343061	9.26225324476936	-6.20131250224308	0.000258813378712314	0.0118114252990235	0.840605757691863
CTSO	1.52810174353286	7.25706930237069	6.197445221907	0.000259906571830385	0.0118339450045232	0.836245667076918
ZNF70	0.695171570875704	8.7236444628878	6.1971535766178	0.000259989219624226	0.0118339450045232	0.835916773632109
CATG00000118225.1	1.07560524178094	8.76492698735859	6.195508817156	0.000260455862085779	0.0118396476023371	0.83406173035427
LINC01556	-1.1776960000888	8.98704849797752	-6.19030552725671	0.000261938204843327	0.0118824488871787	0.828190738779079
G008341	0.754360191016858	6.32551380716289	6.18978711128721	0.000262086402958923	0.0118824488871787	0.827605593541776
ASB7	0.87570221324038	8.05660118550501	6.18860314776504	0.000262425206077121	0.0118824488871787	0.826269094003054
RNASEH1-AS1	-0.621712015769113	8.11392029056258	-6.18547806947732	0.000263321800641088	0.0119075010866174	0.82274046684007
AC123912.1	1.30437005413213	13.3024697287544	6.18320310288886	0.000263976619834643	0.0119181983900956	0.820170880413402
MCUB	-0.906624133468124	11.7405123075814	-6.18227039968394	0.000264245604947051	0.0119181983900956	0.819117180807972
AC093635.1	-0.597136851866845	7.25671277044068	-6.17953835898013	0.000265035247067277	0.0119382889730928	0.816030030391962
MTRNR2L11	1.08831136223819	12.7543328198274	6.17320800218325	0.000266874927958821	0.0120055642040515	0.808872892789598
RFX8	-0.930813964834436	6.9210822910706	-6.17042834328874	0.000267687176098461	0.0120265052018122	0.805728444331065
UBE2C	-1.04773380210822	9.46721786534172	-6.16695834602742	0.000268704976224577	0.0120421848213265	0.801801561066754
GJE1	-1.03052525880328	6.24044071847406	-6.16595786829055	0.000268999222575992	0.0120421848213265	0.800669043512854
AC105429.1	-1.2855616979553	6.80678986205921	-6.16569101387844	0.000269077766016838	0.0120421848213265	0.800366947120667
AC074387.1	0.692108257158937	5.85667438857327	6.16369390928931	0.000269666378442354	0.0120529750900704	0.798105783174022
DCPS	-0.632603800673767	6.83221216613943	-6.16225957423541	0.000270090000006896	0.0120563726644005	0.79648145816099
PRRT3-AS1	1.04230787151623	7.63168021011872	6.15940122401736	0.00027093638467404	0.0120786086967023	0.793243645647911
ZNF319	0.758292290009114	13.0407280142649	6.15659153081686	0.00027177121211098	0.0121002730691363	0.790059846970708
AC010551.2	0.614974274000796	9.77727064177254	6.15368268789904	0.000272638487968469	0.0121233247649979	0.786762544822226
G008228	-0.595247543338189	5.21566719812963	-6.15135934783842	0.00027333338704561	0.0121386622231625	0.784128093822498
PLEKHG6	-0.897748723539292	9.96883259262573	-6.14964468241496	0.000273847486844716	0.012145941475348	0.7821833432548
UQCR10	0.794545637191803	8.24338974789086	6.14557918605793	0.000275070689819965	0.0121813815259536	0.777570682586973
CDCA4	-0.666232920373298	7.52868500284712	-6.14465711652214	0.000275348953879242	0.0121813815259536	0.776524195261225
ACOX1	0.628816155280725	7.99672869268866	6.13678162157314	0.000277738320225158	0.0122714342658463	0.767581227567503
HCLS1	0.948001581856548	6.00102287650574	6.13386346146598	0.00027862946375731	0.0122951454465121	0.764265343277546
Z83851.2	0.635394782990756	6.55707306267759	6.13097760102028	0.000279513844120089	0.0123008438315297	0.76098499760291
CATG00000096926.1	0.843633639593767	9.74914319664652	6.13053254312403	0.000279650508576555	0.0123008438315297	0.760478999145175
ADD2	-0.676484964213298	11.4535487820825	-6.12997257520099	0.000279822563230218	0.0123008438315297	0.759842317243978
ID4	-1.19083244102518	8.8077200256368	-6.12279408751216	0.000282038577136419	0.0123676815271648	0.751676536856794
CATG00000006181.1	0.620833391387777	7.65674754834783	6.12273735717428	0.000282056166762409	0.0123676815271648	0.751611975581294
POLR2L	0.793554313720062	11.505528914301	6.11183839838515	0.000285457999268494	0.0125010419780662	0.739200240128448
SPAG5	-0.786012650648771	6.26329002715819	-6.10898954742984	0.000286354632580518	0.0125244944217184	0.735953242121171
AP003306.1	1.05673232078946	8.73600976653124	6.10688768484215	0.000287018152168308	0.0125264772024829	0.733556904614993
LINC01433	-1.30663619168392	13.0099029438855	-6.1065583005767	0.000287122286240742	0.0125264772024829	0.733181317202769
XLOC_007918	0.79852454638047	6.17294328843416	6.10148026321203	0.000288732976158463	0.0125809227953268	0.727389063618867
ZNF511	-0.556508693432942	8.92900121494674	-6.09760041684091	0.000289970325418635	0.0126051113102839	0.722961101477348
FAM71E2	0.916615553677505	7.41110658230655	6.09746080549648	0.000290014958643943	0.0126051113102839	0.722801727750074
CRNDE	-0.83934414192049	9.72205392861131	-6.09140737521998	0.000291957517426727	0.0126736602433399	0.715888801856391
CATG00000006748.1	-0.751899944264398	9.25865253360053	-6.08427465037899	0.00029426484570977	0.0127578523857471	0.707736773082608
GK5	-0.964516727191455	9.32633910269348	-6.0794879880269	0.000295824521999582	0.0128094603258845	0.702262086408399
AIP	-0.828891238612433	11.0232186235167	-6.07759618780691	0.000296443451817016	0.012820255215488	0.700097480041868
AC079466.1	0.722952797900968	10.4281148150343	6.07616461681657	0.000296912759355292	0.0128245605796749	0.698459137452027
AZIN1-AS1	-0.637615924831117	9.25225579951981	-6.07320997408868	0.000297883961351598	0.0128371107115733	0.695076829262923
LINC01767	0.627607152606404	6.37475904289151	6.07302903298848	0.000297943550998053	0.0128371107115733	0.694869658428236
COL7A1	0.822207583323892	5.758922747851	6.06996422390967	0.00029895488778322	0.012864703880736	0.691359870087127
CATG00000095763.1	0.678410243716553	7.27476695779434	6.06455571769151	0.000300748845647989	0.0129194089311938	0.685162896672734
CEACAM3	0.646635923710471	5.81820576717043	6.06330195007653	0.000301166401539253	0.0129194089311938	0.683725766582797
IGFL2	0.722137960445524	5.12663756562752	6.06277043177291	0.00030134361161734	0.0129194089311938	0.683116447724152
CATSPERE	1.36634235183054	5.13674223095565	6.06001443784671	0.000302264313778206	0.0129428832828189	0.679956412928039
LRRC28	-0.561503200008207	8.42160304545266	-6.05872188951778	0.00030269718602783	0.0129454367449929	0.678474004769325
ALKBH2	-0.583379786840362	7.32012103416369	-6.04990919331834	0.000305666808701701	0.0130563394002584	0.668360588421197
ADHFE1	0.705901810872744	4.8215612795429	6.04535417424153	0.000307214288046613	0.0131062981139099	0.663128996465244
AC093864.1	0.824088218580937	6.93675812287124	6.04349629887167	0.000307847941368464	0.0131171965582602	0.660994328480558
AC132872.1	-0.962030304788954	9.06325285622514	-6.04231911282489	0.000308250181519268	0.0131182199948641	0.65964151049846
C6orf226	-0.776650777168593	11.901459132157	-6.03941112531066	0.00030924631400632	0.0131357241269869	0.656298827784217
ZNF850	0.709462829973407	7.76621431130558	6.03793222092753	0.000309754273229039	0.0131357241269869	0.654598396572963
PLP2	-0.5758012607567	10.7597174103795	-6.03780600095495	0.000309797668546745	0.0131357241269869	0.654453255735223
GPX7	-0.587103851975232	4.59795210991898	-6.03436620208864	0.000310982877605163	0.0131605134154637	0.650496956094535
ZXDA	0.936527317822477	6.21967214845756	6.03390783275938	0.000311141189040486	0.0131605134154637	0.649969635099075
LINC02096	0.661807315764762	6.57375160567549	6.03260467146583	0.000311591759587958	0.0131635183794747	0.648470280331567
AC009509.4	0.912735516724913	6.4994593511646	6.03149701686824	0.000311975298410997	0.013163687652174	0.647195678535073
ACO1	0.81726557327738	6.584392171028	6.02948245586614	0.000312674198232995	0.0131771468912676	0.644877038124521
RGS9BP	-0.604252258178671	4.85807332598348	-6.02426487429301	0.000314492333764573	0.0132264350244245	0.638869257943803
AL450311.1	0.571996200009146	9.16731196115592	6.0236335112414	0.000314713129242259	0.0132264350244245	0.638142015770029
SLFN5	0.991608851705703	6.2273494814852	6.02263847030583	0.000315061454045778	0.0132264350244245	0.636995753564618
G053790	-0.702826419152054	6.5907531513029	-6.02127253395266	0.000315540306524163	0.0132264350244245	0.635422002269463
SPC25	-0.778325594457993	9.11415726633476	-6.02067384956906	0.000315750438248861	0.0132264350244245	0.634732150684546
NOM1	-0.637515085405935	8.14943022551029	-6.01610310921664	0.000317359808054814	0.0132705788633279	0.629463718686838
CXCL11	1.67432142144538	5.94443849836431	6.01550945417783	0.000317569497652005	0.0132705788633279	0.628779230543186
G007296	-0.795801705030142	6.11043594183884	-6.01279562996239	0.000318530014154353	0.0132946991707937	0.625649541478482
RPS13	-0.669501769286468	10.1764776775594	-6.01070902768296	0.000319270710949377	0.0133072250550886	0.623242484071107
BNIP3	1.18039606366789	8.48489390556971	6.00979022984216	0.000319597464850906	0.0133072250550886	0.622182385063283
G074362	1.08090530577901	9.03470998609464	6.00586349213339	0.000320998094907721	0.0133439263811155	0.617650416984112
LOC642423	-0.693796805379575	7.51542593301421	-6.00507008342064	0.000321281916418836	0.0133439263811155	0.616734455806828
U62317.1	0.841895001600676	7.22378754396646	6.00408943406308	0.000321633100409773	0.0133439263811155	0.615602209563796
PTX3	1.03116889607248	6.33993680863409	5.99099483682921	0.000326363190180935	0.0135239915032683	0.600470342618956
LOC100129138	-0.577387543936748	8.10977756426479	-5.987175038006	0.000327757388893215	0.0135654769677516	0.596051696232848
AP001830.2	0.89997273433019	5.21592879845335	5.98596452092699	0.000328200586331236	0.0135654769677516	0.594650970754793
LOC101928697	-0.64492886311079	6.89580991913855	-5.98368689478035	0.000329036266350857	0.0135654769677516	0.592014900285436
CATG00000096655.1	-0.686740820464285	9.64538394051505	-5.98130117308426	0.000329914120787727	0.0135654769677516	0.589252936525992
GDF7	-1.2332367423419	7.01985700029998	-5.9811760417802	0.000329960235453637	0.0135654769677516	0.589108049091322
HSD11B2	-0.759768484559828	6.8999143203565	-5.98070251404161	0.000330134808992123	0.0135654769677516	0.588559739243377
AC008752.2	-1.07133093670639	4.34167017534565	-5.98019822243257	0.000330320835955738	0.0135654769677516	0.587975772273373
KLF7-IT1	0.667645031242216	5.10005798779299	5.97973110050275	0.000330493254461714	0.0135654769677516	0.587434815518804
SOX4	1.05859663531756	12.9246583714464	5.97697782539022	0.000331511526269683	0.0135782573480666	0.584245721914488
LINC01180	-0.578439139625341	7.08586277981462	-5.97677253262379	0.000331587590064942	0.0135782573480666	0.584007890222701
CATG00000039288.1	0.690483370641774	16.0815024691952	5.96920463176993	0.000334405057347655	0.0136774823219883	0.575236315597403
TOM1	0.881892513231736	7.04449592134911	5.96501498196535	0.00033597615739783	0.0137255559990416	0.570376816888689
HIST1H1D	-2.34263152151684	11.4429275356233	-5.96159778318246	0.000337263609937559	0.0137619424083227	0.566411429753979
AC016590.3	1.04689700354279	7.98929932109328	5.95858184320129	0.000338404398834639	0.0137922657687199	0.562910297356091
POLE	-0.760096674546703	7.03201012398714	-5.95712729648759	0.000338956103715124	0.0137985369733044	0.561221288279064
SLC37A4	-0.576394324555842	10.7588298607329	-5.95576752060422	0.000339472757995027	0.013803368274677	0.559642055226736
AP001453.2	0.744880062044778	9.2954996172979	5.95027578964666	0.0003415682104001	0.013869872525271	0.553261334864358
AC104333.4	-0.562719792000534	6.96351337381773	-5.9493884734575	0.000341908113513629	0.013869872525271	0.552229980544504
ACTG1	1.08964467150738	13.8124290558542	5.94665243082954	0.000342958552474809	0.0138962318154629	0.549049092690011
G053015	0.841184301955167	6.79564263471404	5.94012359351204	0.000345479527870056	0.0139820442761319	0.541454458845773
PLCG2	-0.749306439694331	8.36775375815723	-5.93903260449903	0.00034590277648552	0.0139828576918692	0.540184781861663
HEMK1	0.593372149402574	6.30906939874939	5.93654201876812	0.000346871138366389	0.0140056793516878	0.537285641401573
ATP2A1-AS1	-0.541930735981587	7.27762668522397	-5.9347764828579	0.000347559401850349	0.0140171515043924	0.535229953999398
CATG00000044521.1	1.14605897375651	12.2877516203761	5.92847603108602	0.000350027804910529	0.0141003070679638	0.527890463638609
TRIM52-AS1	-0.56811291636632	7.64706389138373	-5.91976016704123	0.000353474391138441	0.0142104006181537	0.517727919362451
LINC02019	-0.63904955482906	4.841497010116	-5.9192722140301	0.000353668447579366	0.0142104006181537	0.51715865528947
FAS	0.916755186744131	6.36896240469888	5.91846454105425	0.000353989912757607	0.0142104006181537	0.516216319594215
FAM228B	0.725466975847292	8.64248979234959	5.91715412068511	0.000354512162849023	0.0142149131286191	0.514687216291556
AC009806.1	-0.677806980015639	12.7461786544077	-5.91560302763354	0.000355131425966029	0.0142205974550716	0.512876960967676
PMAIP1	1.72979637308791	12.3178901543748	5.91474640731308	0.00035547393592282	0.0142205974550716	0.511877066599659
FCHO1	-0.535249679753181	7.6518418114055	-5.91220022067756	0.00035649414811451	0.0142287261263223	0.50890440065306
AC010542.5	-0.834661451250092	5.89995318151412	-5.91219160165183	0.00035649760707456	0.0142287261263223	0.508894336396222
LINC01251	0.891622523475807	8.6221148443872	5.90919667827333	0.000357701759549945	0.0142603768140578	0.50539658613935
C12orf57	-0.602529755277814	12.9751628345666	-5.90460481430154	0.000359556687335619	0.0143150969802178	0.500031298424916
AC018816.1	0.613782152040589	5.76438917669189	5.90375830507589	0.000359899797219178	0.0143150969802178	0.499041880650863
ELOVL3	0.557812427128715	8.74902481317253	5.89600382842544	0.000363059689655154	0.0144242408659787	0.489973530694604
AL023803.3	0.596870554441964	6.42506441905364	5.89351988273873	0.000364078325918841	0.0144270029417363	0.487066906034995
PIWIL2	1.06840919808507	6.83347863731172	5.89351189609289	0.000364081606214466	0.0144270029417363	0.487057558926979
TFAP2C	-0.741507591573272	6.35363349176238	-5.8927928253829	0.000364377078104054	0.0144270029417363	0.48621596288663
TM4SF1-AS1	-1.6075278942711	9.12489676614375	-5.8832632341162	0.000368317885194515	0.0145664053934852	0.475055615493021
FBXO6	-0.619436193610644	10.3951815724136	-5.8726158540585	0.000372776495848195	0.0147196926229583	0.462570851952915
CATG00000032125.1	-0.953579219970164	9.44660971443212	-5.87198480219169	0.00037304260799159	0.0147196926229583	0.461830392784081
PARTICL	-0.854322253530208	10.3711883680163	-5.86998636439952	0.000373886721520489	0.0147362352832007	0.459485104207845
DIO2	0.760564887134678	5.20769185977095	5.86812915489926	0.000374673066414065	0.0147504661015953	0.457305043467152
TRAM1	0.973977864216081	10.977616060416	5.86683836130772	0.000375220661833166	0.0147552760034258	0.455789571839175
AC006504.8	1.35221806574399	9.97656498556928	5.86435104972313	0.000376278342880296	0.0147801110356288	0.452868641576249
PRKN	-1.28762666956332	4.67482605979852	-5.86242493315839	0.000377099640230077	0.014795615296086	0.450606132365941
LOC392452	-0.718263927717867	6.30207916423662	-5.8600296356945	0.000378123749182727	0.0148190329001737	0.447791759728459
MCM7	-0.831354739143331	9.8351368928763	-5.85693061469699	0.00037945327799243	0.0148278908375215	0.444149322708145
SUSD6	0.887564797263241	6.71894517489742	5.8554518973037	0.000380089482820001	0.0148278908375215	0.442410826133719
AC024257.4	0.591266345240459	11.5242520446274	5.85528767890892	0.000380160208670754	0.0148278908375215	0.442217738735293
SPATA45	-0.62462875696612	7.08179063979152	-5.8545331933557	0.000380485337880833	0.0148278908375215	0.441330567678286
DCUN1D3	0.762608454012433	7.06652294117419	5.8545285531819	0.000380487338409472	0.0148278908375215	0.441325111220879
AC010997.4	-0.59239454129499	8.14791760191528	-5.85265619335395	0.00038129551832681	0.014842709043375	0.439123120421301
AC005544.2	-0.729164055573245	4.99849898608153	-5.85014986908943	0.000382380298147134	0.014868249171452	0.436174768674859
GPX2	0.819582708277727	11.8851190302405	5.8487266101024	0.000382997819956258	0.0148755838604287	0.434500096000912
G070660	1.29035342758099	8.64211982569303	5.84531067006705	0.00038448440476245	0.0149166186742515	0.430479557143503
MT4	0.634278715729894	7.49013225228011	5.83493833562834	0.000389037382932287	0.0150714126136712	0.418261129962739
AC103740.2	1.03113031455763	7.6811833706353	5.83424603094888	0.000389343377403107	0.0150714126136712	0.417445057546375
CACNA1D	-0.559074334492401	7.59820378923947	-5.83081323051356	0.000390864570413093	0.0151016871542752	0.413397536712747
MAP4K4	0.726319077611946	7.42323439789892	5.83051669378233	0.000390996282566575	0.0151016871542752	0.413047818974884
G037800	0.627041982180371	4.91937938069702	5.82702100560967	0.000392552641024664	0.0151449341504999	0.4089242606391
G000671	-0.689483910940149	8.78655657150908	-5.82492855407147	0.000393487506506028	0.0151641340840612	0.406455138102801
AL359091.4	-0.849913395030962	6.42785518834589	-5.82149456761025	0.000395027054478311	0.0152065686543016	0.402401621515374
DRAM1	0.982227554095858	7.65186978373375	5.81649797620795	0.000397279006117893	0.0152752540053634	0.396500560093487
MGRN1	0.802861096358837	13.0531833711306	5.81558469220778	0.000397692145278606	0.0152752540053634	0.395421567659941
HAVCR1	1.05875216378295	10.3954755422265	5.81000284165151	0.000400227480040873	0.0153394843651416	0.388824324653148
RETSAT	0.949509136450683	8.24001886851999	5.80995581698993	0.000400248914498131	0.0153394843651416	0.388768726705962
AL031775.1	0.918223529908812	5.37210718700037	5.80122047386833	0.000404252584216307	0.0154509101086178	0.378435279573608
SLC40A1	0.887488222269288	7.81125281205333	5.80093615546503	0.00040438363382216	0.0154509101086178	0.378098761327434
PPP1R3B	1.07133343292899	11.0603444158045	5.80030932806858	0.000404672719631058	0.0154509101086178	0.377356809519582
IER5	1.09970676851852	7.36554041246322	5.79973407070812	0.000404938221910207	0.0154509101086178	0.376675849391724
BCL10	0.948232346412311	8.47436831074652	5.79866262447284	0.000405433244282909	0.0154527985106686	0.375407399238843
OR2B6	-0.728625313310616	7.32171628806987	-5.794927031533	0.000407164349348845	0.0155017434608291	0.370983659008029
TKT	-0.659071356568447	10.9819383066777	-5.79199210710863	0.000408530119736562	0.0155366871413848	0.367506670325912
IFIT3	0.616352380934774	4.90699418506491	5.78844832066387	0.000410185942525108	0.0155825730893109	0.363306710831599
COG4	1.10158599206572	7.46082090704646	5.78618009923412	0.000411249634289394	0.0156058887480233	0.360617551204298
CTTN	0.781168451456962	10.5548163229659	5.78424194092498	0.000412160944950853	0.0156233772837982	0.358319119927298
XLOC_004680	1.10443113256771	7.87827002587796	5.77908551332462	0.000414596297301427	0.0156847643771295	0.352201554134004
CDKN1A	1.24777470617577	7.25890315883737	5.77889867116647	0.000414684838364312	0.0156847643771295	0.351979813259071
ITGA2	1.5684328213784	11.3608887989005	5.77564360960233	0.000416230693026603	0.0157167485045258	0.348115956501348
PIGU	-0.692129458853623	12.0081569674675	-5.77521074743395	0.000416436739581918	0.0157167485045258	0.347602020713038
TRIM25	0.579769150282754	8.69304854045452	5.76477082497949	0.00042144036958578	0.0158883019333839	0.335198535772132
CTSS	0.603445871416321	4.64439259554886	5.7625901247669	0.000422493855785019	0.0159107240977716	0.332605695798951
PSMB8	0.628704379774677	7.99517194996143	5.75902841300737	0.00042422073358963	0.0159469488238764	0.328369362083714
AC069061.2	0.848830919569808	6.90450188493781	5.75791452283362	0.000424762389264745	0.0159469488238764	0.327044113864878
CATG00000060081.1	0.72504778370412	9.48736302923701	5.75776510919945	0.000424835103023348	0.0159469488238764	0.326866335690055
RPS23	1.04033090899712	7.34972144410506	5.74929897560879	0.000428977678598888	0.0160661898879215	0.316787721311806
XLOC_011766	-1.18868475041357	5.68015094635475	-5.7488282404733	0.000429209314287612	0.0160661898879215	0.316227024285443
CATG00000011651.1	-0.741507277101337	5.55022501281378	-5.7484380991284	0.00042940139620872	0.0160661898879215	0.315762298959124
BC017209	-0.547123568701419	7.32368625815128	-5.7438724241551	0.000431656294591767	0.0161331540103673	0.310322157591834
RIN3	0.586175548357053	8.60417896861777	5.74277699625356	0.000432199239203351	0.0161360585710754	0.309016472568033
AC021755.3	-0.714841526674284	4.93891935794955	-5.74099636952694	0.000433083402529022	0.0161505680914184	0.306893700196742
PTK6	0.880405360650629	7.41376304453843	5.73935520810667	0.000433900075830671	0.0161505680914184	0.304936784335603
ATRAID	-0.543315597169406	7.34333666258963	-5.73918510537804	0.000433984818971339	0.0161505680914184	0.304733932034283
PDIA3	0.888749189756165	8.59457733933226	5.7370993495969	0.000435025397965054	0.0161719409464308	0.30224626842066
LOC729681	0.657795470998529	7.56429743276018	5.73488188991195	0.000436134692296745	0.0161861383619341	0.299600830957547
C1orf56	-0.641116441951816	9.4126786510311	-5.73427137678476	0.000436440649847585	0.0161861383619341	0.298872361406547
SFRP5	-0.721836071388294	5.03165440903344	-5.73354031192784	0.000436807332106167	0.0161861383619341	0.297999977373339
HIST1H3E	-0.707790789329609	7.25061639531281	-5.73046074990682	0.000438355678458128	0.0162261775364373	0.294324266730352
AC006449.2	-0.896196494688107	10.4161057041241	-5.72773244118397	0.000439732461655233	0.0162389867207505	0.291066656461361
TUBB2B	-0.556467949345112	10.0714198832333	-5.72706867418981	0.000440068135934778	0.0162389867207505	0.290273952975923
EMC3	0.779498973972453	10.5881345614052	5.72699320860477	0.000440106317538503	0.0162389867207505	0.290183824181441
CATG00000093532.1	-0.604499200819677	4.98812943232808	-5.71903255647567	0.000444154510893228	0.0163587717552601	0.280671748460736
TEX19	-1.13256030765857	8.04852520384975	-5.71875573638109	0.000444296015265108	0.0163587717552601	0.280340814328857
NAT14	0.842741021072294	8.58672676422855	5.7114439997503	0.000448051610689833	0.0164795568029334	0.271595716547458
BRK1	1.10999570659269	13.3994564042679	5.70573472547058	0.00045100837656995	0.0165707357340595	0.264761819176594
LIN9	-0.539132018198194	5.32647460211715	-5.70404953638879	0.000451885209743967	0.0165853826611214	0.262743772663557
APOL1	0.805881689955124	6.0618578233956	5.70142321249237	0.000453255468686285	0.016618089509424	0.259597875590587
MACO1	0.850952573395151	9.21108448198466	5.7000002238819	0.000453999805766417	0.0166278028122517	0.25789295398178
XLOC_003865	0.595072839734812	15.8564734616328	5.69861255813504	0.000454726959917605	0.0166368669596859	0.256230069944379
ARL13A	0.832488310711228	6.23990359996561	5.69632422224737	0.000455928873310168	0.016663263479336	0.253487272194646
PCDHA4	0.589625382705851	5.66901141213646	5.69158094729698	0.000458431338119023	0.0167370868750739	0.247799559015946
CHTF18	-0.581054228207233	8.89076321583113	-5.69005877254305	0.000459237605298204	0.0167488928519063	0.245973608279699
CATG00000041025.1	-0.536943910520829	11.5169066193885	-5.68603690684855	0.000461375418246622	0.0168091859311616	0.241147486933984
FAM229B	0.5049495766747	7.23215733240813	5.68429758580634	0.000462303334976151	0.0168253188565717	0.239059622661818
DCLK1	1.16818013562267	6.33566618334376	5.68334231440973	0.000462813838375681	0.0168262423167947	0.2379127365361
AP005137.2	0.727476027197284	6.26758409504971	5.68215111196518	0.000463451292798523	0.0168317744915434	0.236482408446443
AC090192.2	0.832569189319092	6.12110224967465	5.67925446237426	0.000465005420710144	0.0168350800188723	0.23300341365861
DBNDD2	0.617747947138318	6.53166284085786	5.67905249039582	0.000465113997276484	0.0168350800188723	0.23276079143124
FBXO22	1.45459965839354	9.25131938277674	5.67890232938097	0.00046519473923651	0.0168350800188723	0.232580404139122
AC122710.3	1.25201311701885	8.50907712614642	5.67836489241248	0.000465483846675658	0.0168350800188723	0.231934758236287
CALR	0.716157177389473	7.55254108925405	5.67724916395758	0.000466084669212334	0.0168384619302253	0.230594251712277
AC026401.1	-0.618640906803832	6.38286039257071	-5.67585033503849	0.000466839146073024	0.0168384619302253	0.228913354022819
TCEAL6	0.770510869106101	10.1264209596585	5.67548983917773	0.000467033801662921	0.0168384619302253	0.228480119242852
PLEK2	0.603116919742506	8.5074865093214	5.6745109358548	0.000467562826360131	0.0168400301863705	0.227303602466748
AC002094.4	-0.713808918183536	5.33579455176694	-5.67190879552052	0.000468972294069059	0.0168732728708415	0.224175482616737
TMEM187	-0.848744276105936	13.1853124083722	-5.66964349214563	0.000470203112724746	0.0169000256598395	0.221451481557295
IFNAR1	1.37704509237076	8.67000997775976	5.66850886968869	0.000470820926348074	0.0169047132603071	0.22008682980062
FAM53A	-0.682201979235273	5.67335703085251	-5.66580446676017	0.000472297100639411	0.0169401785300696	0.216833388404768
MT-ND3	0.620376994704252	15.6461979852307	5.6631083774437	0.000473773799497566	0.016975589320014	0.21358888590077
EMP2	-0.724880109222585	10.0302424236491	-5.65303215844123	0.000479337800705199	0.0171572262947979	0.201453661034845
ECI1	-0.695349933176981	15.1404460148523	-5.64916191956399	0.000481493959518754	0.0171995363100941	0.196788622830346
ARIH2OS	-0.581346674402635	6.21474356982944	-5.64887281973959	0.000481655447762481	0.0171995363100941	0.196440065065729
RRM2	-0.57234658596491	7.25555300178014	-5.64824287692435	0.000482007533543174	0.0171995363100941	0.195680522258057
SOCS2-AS1	-0.539537959702987	9.51268466999809	-5.64643044902422	0.000483022108095517	0.0172180254852877	0.193494894667326
NRCAM	0.604117618431846	4.74245907952051	5.64310453673806	0.000484890019480039	0.017265989952757	0.189482889543989
IFNE	1.36352206191193	7.16318333779834	5.63992383775343	0.00048668379973099	0.017265989952757	0.185644540011697
ADGRE1	0.887173348396505	9.19117017370365	5.63932029870394	0.000487024992332566	0.017265989952757	0.18491604443183
AC083900.1	0.720354333517579	7.85690654934772	5.63916005174849	0.000487115627246886	0.017265989952757	0.18472261104543
IRGQ	0.756524931948919	12.1957556117473	5.63907090918252	0.00048716605387619	0.017265989952757	0.184615005824758
FGF14-AS2	-0.709621071294484	7.76015763232442	-5.63873783495688	0.000487354519771339	0.017265989952757	0.184212937046595
AL662890.1	-0.88687748000706	8.04996676257065	-5.63665329118359	0.000488535853244761	0.017290181157083	0.181696222446265
SLC25A38	0.536703945604694	9.3886789309364	5.63327986346056	0.000490454279645335	0.0173190051653501	0.177622063291329
FBXL16	-0.720259181898967	5.02998109410792	-5.63270206796529	0.000490783693915696	0.0173190051653501	0.176924080522243
AX747988	-0.930790583253103	10.6384250885282	-5.63068984898791	0.000491932803454289	0.0173190051653501	0.174492918290595
CLTA	0.634616790818979	7.64116857874865	5.63053027968335	0.00049202405440378	0.0173190051653501	0.174300101347291
CCND3	-0.563752457622467	10.162155445522	-5.63007496287407	0.000492284533080518	0.0173190051653501	0.173749894864198
AC000068.1	0.742711796265213	5.86851439887116	5.62905271659924	0.000492869893916672	0.0173190051653501	0.172514498179908
RER1	0.722358072762672	11.3230027654951	5.62780997131704	0.000493582547087327	0.0173190051653501	0.171012419753505
LINC01164	2.53965341340431	4.79797871151655	5.62770678507806	0.000493641770171542	0.0173190051653501	0.170887690685277
APOH	0.739235300314341	9.00610240853878	5.62709758496554	0.000493991575772549	0.0173190051653501	0.170151272318791
MBIP	0.75685683585766	7.90165620839364	5.62648491428242	0.000494343648763021	0.0173190051653501	0.169410603808914
CXCL16	-0.555832159785284	8.39814278792784	-5.6234214907848	0.000496108192600658	0.017363286127307	0.165706351772908
AL021707.6	0.65958288251217	8.82473094529646	5.61988929215241	0.000498151342992484	0.0174117074707133	0.161433556324997
AC093702.1	-0.646059191910235	6.86453402706909	-5.61929550177457	0.000498495719017941	0.0174117074707133	0.160715086289564
SIK1B	-0.66238625153566	6.38012514600442	-5.61421215463032	0.000501454590500057	0.0174974356306881	0.154562260947603
APH1A	-0.744061615564382	10.4187686112024	-5.60849119613208	0.000504807683025651	0.0175949308306114	0.147633146555745
AC244093.5	0.587546936233919	8.41911984149388	5.60771711392434	0.000505263265692797	0.0175949308306114	0.146695224423138
BTG2	1.41908340870019	13.4142048404795	5.60506017002121	0.000506830435764398	0.0176318022407747	0.143475250993093
XLOC_004261	-0.93713184309639	14.3221561468518	-5.60373182212323	0.000507615948220289	0.0176414344169063	0.141865026224119
C1QTNF1-AS1	0.762893689880395	5.39955982248587	5.60083668855961	0.00050933260781998	0.0176833755451733	0.138354644884751
RGS16	0.76845527985977	5.57149134778711	5.59807114713237	0.000510978380335511	0.0177227741435569	0.135000246426401
ZNF567	0.900733924964161	8.92266050505443	5.5949244323392	0.00051285809370848	0.0177701999222626	0.131182146864428
LINC01843	-0.523075237408841	7.01237820932541	-5.59348478564015	0.000513720607424768	0.0177823209061084	0.129434851523653
AC087477.2	-0.555565871532457	6.0696268483715	-5.59051268570528	0.000515506278672359	0.0178263407472304	0.125826658753939
CATG00000082579.1	1.69548953757196	9.06460026386158	5.58858803459674	0.000516666265494999	0.0178407229528213	0.123489398894769
AC009133.2	-0.557847446788784	6.49854182603148	-5.58801132888928	0.000517014403648722	0.0178407229528213	0.122788952418782
EFCAB14	0.856165698965371	8.34722498332002	5.58710480922556	0.000517562160258811	0.0178407229528213	0.121687826710158
XPR1	0.877908367844284	7.81478118831339	5.58641449676986	0.000517979702845435	0.0178407229528213	0.120849241236862
SVEP1	0.85620323061949	4.86561736063803	5.58389681604653	0.000519505684724608	0.0178755309216154	0.117790191363894
TECPR2	0.531555641310001	7.1164374529127	5.58119702835254	0.000521147528454341	0.0178981320078754	0.114508841236765
FLVCR1-DT	-0.636645153533149	9.04719455694394	-5.58102237711737	0.000521253936520174	0.0178981320078754	0.114296531397181
AC010776.2	0.681893350621453	6.39810617341809	5.58027323600465	0.000521710629107428	0.0178981320078754	0.113385808287624
LIG3	-0.573150826365297	6.67822249056504	-5.57733102985649	0.000523508516367096	0.0179420646063996	0.109808200080273
TMSB15A	-0.861597683732791	6.56450043506721	-5.57114323570383	0.000527311912243775	0.0180545768650179	0.102279927885629
DKK1	-0.978778770083318	11.3395610153386	-5.56892806566158	0.000528680855421046	0.0180704541515275	0.0995835102403397
TBX1	-0.578238316912735	9.08642259859868	-5.56870707517336	0.000528817638213599	0.0180704541515275	0.0993144697579993
KIFC1	-0.712150071662423	9.85653123411797	-5.56524498194353	0.000530965591229997	0.0181113170804579	0.0950986745459987
ACCS	0.656990714137395	6.461002999248	5.56509666908085	0.000531057821209368	0.0181113170804579	0.0949180343722524
DNAAF4	1.0687386060892	6.4405668629939	5.56363238978646	0.00053196934376485	0.0181245822388409	0.0931344166550421
AL031282.2	-0.55020569802708	6.93739736006069	-5.5622611245042	0.000532824521867535	0.0181359035490222	0.0914638116884117
AL354811.1	0.769483452653643	6.52674845963725	5.55998674113581	0.000534246250803108	0.0181502210619708	0.0886923323252828
SNHG17	-0.512657431902525	8.65034924250555	-5.55991403460794	0.000534291768661981	0.0181502210619708	0.0886037222746152
LINC01731	-0.903927818997962	8.1101550542835	-5.55853528166465	0.00053515574194638	0.0181617825378359	0.0869232392623909
AC009804.2	-0.919796362070599	11.3817561773912	-5.55542369344314	0.000537111209174593	0.0181979472646478	0.0831296733153417
TLNRD1	1.01049647113669	6.45814358932528	5.5551704086425	0.000537270729990756	0.0181979472646478	0.0828208124048952
AL121601.1	-0.562512952957791	8.97321135238768	-5.55302755963305	0.000538622396387229	0.0182084257051399	0.0802073980911633
AC090004.1	0.663505024783325	7.40055317129773	5.55285619792608	0.000538730648986223	0.0182084257051399	0.0799983764772128
HAS2-AS1	-0.579470823489974	9.27869966630595	-5.5509742253745	0.00053992110091856	0.0182084257051399	0.0777025208276978
TM4SF19-TCTEX1D2	-0.66411994011337	11.0110739249372	-5.55017900593058	0.00054042498872863	0.0182084257051399	0.0767322599395586
RP11-435B5.5	1.24685251497005	7.11002782802482	5.54987911423064	0.000540615147974221	0.0182084257051399	0.0763663327232713
TSPAN1	0.806453312938913	7.85716529447261	5.54969808062005	0.000540729975674493	0.0182084257051399	0.0761454294778234
ZNF284	0.901256249043902	9.21705662517779	5.54666577698968	0.000542657318191204	0.0182556027392277	0.0724445932076314
COQ2	-0.657720516869052	10.0419099033678	-5.54321020481468	0.000544862887862992	0.018312039149845	0.0682255172295365
MRPS34	-0.588114836338862	8.44784030660132	-5.53931861467575	0.000547358537379851	0.0183592901195728	0.0634719769362535
GTPBP6	-0.785996665740848	6.89261640418187	-5.53889878585965	0.000547628519419685	0.0183592901195728	0.0629590265076416
FA2H	-0.651394271448159	6.74271721312694	-5.53854398002404	0.000547856800650382	0.0183592901195728	0.0625255014333659
FAM20C	-0.509738049228321	7.05662501830266	-5.53464245208507	0.000550373933765513	0.0184170972615949	0.0577571329873203
AL731566.1	-0.819569910130456	8.45778169681593	-5.53422531163777	0.000550643808680484	0.0184170972615949	0.0572471794326761
RP11-14N7.2	0.704350975801169	8.1353850085866	5.53191776036137	0.000552139337582764	0.0184493263821971	0.0544257374713712
GXYLT2	0.843046106060831	9.05423937519617	5.52956972938617	0.000553665677832938	0.0184825220115088	0.0515539940251681
SAMD9	1.22635886631029	4.92609834467343	5.52752429790241	0.000554999086823175	0.0185092195455529	0.0490516793287634
SEC61A1	0.572806529913253	7.55696765430761	5.52587732156511	0.000556075305454507	0.018527296728515	0.0470363726821992
LACTB2	1.66894844471641	11.6807539243704	5.52341019606261	0.000557691738290927	0.0185544305329197	0.044016748784153
AP000864.1	-0.595070132075524	7.83673233827521	-5.5226680240164	0.000558179009285295	0.0185544305329197	0.0431081956847148
ARHGAP23	0.656618886260956	10.004320559564	5.52218777475204	0.000558494564536045	0.0185544305329197	0.0425202401724452
AC138904.1	0.673479061647945	6.69706351227884	5.51992419285365	0.000559984524087747	0.0185861274961334	0.0397485423722452
AL133346.1	-0.640321765340913	4.95716542044514	-5.51825674258377	0.000561084881021388	0.0186048451370419	0.0377063080723605
G044578	0.886222467506161	4.84581270864189	5.51742853615892	0.000561632299276573	0.0186052098071716	0.036691797297439
FAM19A5	-0.700647807536528	11.6645214857024	-5.51293009599532	0.000564615879719305	0.018686199591779	0.0311796656359196
AC104986.2	-0.869416023261115	10.2303531796265	-5.50829637512315	0.00056770737708597	0.0187553581636283	0.0254986401476822
ISCU	0.549210174401191	12.4668917277535	5.5074481059181	0.000568275328630379	0.0187553581636283	0.0244583028825067
DESI2	-0.505153481349767	11.1356868586172	-5.50727999333338	0.00056838796099938	0.0187553581636283	0.0242521130243452
HIST1H3J	-0.784028232090348	11.4321352805463	-5.5065630872555	0.000568868549998182	0.0187553581636283	0.0233727817572928
UQCC2	-0.541827913526747	11.5643570561266	-5.50188345426998	0.000572016587542041	0.0188412377229897	0.0176310436422291
TMED1	-0.663332407001626	11.56700345618	-5.49691767768197	0.000575378030735179	0.0189339768671907	0.0115346735207389
CATG00000007614.1	-0.581237286308707	7.79424036369291	-5.4936939353665	0.000577571849894599	0.0189881535940704	0.00757500467732086
AC026250.1	0.684746481639019	8.9779105500294	5.49161171553691	0.000578993717358612	0.019016873194002	0.00501663079886061
LIX1L	-0.492263450911322	8.67510876393046	-5.49015429595033	0.000579991217067285	0.019020323689105	0.0032255520533413
CATG00000006002.1	0.640157808449199	11.5759892632137	5.48985608969489	0.000580195550198163	0.019020323689105	0.00285903619055805
HOXC11	0.674206025893787	10.8454273987567	5.48378324857874	0.000584373930801583	0.0191238163254473	-0.00460776657142947
ATP5F1E	0.657001077145619	6.02301853546939	5.48295650840497	0.000584945312294838	0.0191238163254473	-0.00562469954655764
CCDC28B	-0.854413065015003	6.48783914851885	-5.48265620206594	0.000585153013463509	0.0191238163254473	-0.0059941168852653
IMPDH2	-0.537870826020086	11.993665684188	-5.48207101583717	0.000585557978826693	0.0191238163254473	-0.00671401334890476
NDRG2	1.04239660301781	12.8127413575112	5.47778534842854	0.000588533167851647	0.019178003661328	-0.0119877912783126
AL355607.2	0.632936432211597	5.052787105951	5.47734817553794	0.000588837592000818	0.019178003661328	-0.0125259125216841
AC026471.2	-0.87108474285411	8.06570987329608	-5.47729308993544	0.00058887596296028	0.019178003661328	-0.0125937200468291
NOG	0.616010470501136	8.86859333747164	5.4753146752116	0.000590255886277862	0.0192049110315773	-0.0150293444395393
EEF1A2	0.614870114225766	8.07677008174945	5.46957935015464	0.000594276297705306	0.0193175999152866	-0.0220933781414079
POLR2C	-0.621100721984361	10.4155447251492	-5.46615575235754	0.000596690517590898	0.019377915648055	-0.0263124502963352
SLX1B-SULT1A4	0.508084873433731	15.2332696986645	5.46264302490633	0.000599178773591214	0.0194405206578463	-0.0306431693551819
LINC01303	0.65720614888772	5.7978320490509	5.4617277332425	0.000599828991759307	0.0194434287384858	-0.0317719012885149
AC005696.1	-0.635450370468448	6.7262673197282	-5.46008593679084	0.000600997254656232	0.0194456055894785	-0.0337968659851375
LRP1	0.585931949697707	5.48212758642812	5.4600575881991	0.000601017448734891	0.0194456055894785	-0.0338318341857624
XLOC_006444	0.738495317695762	6.39296858842486	5.45638834195991	0.000603637522943837	0.0195121750659684	-0.0383588842154028
G063810	-1.27884276182848	7.02710502239312	-5.44938678398719	0.000608671901110781	0.0196565886574733	-0.0470028287490889
XLOC_003721	0.639123020218918	8.23652195432932	5.44572920169815	0.000611320131156875	0.0197237464456233	-0.0515212825786833
CATG00000000155.1	-0.862654347926912	5.49368667603744	-5.44489597302173	0.00061192518598837	0.0197249192851493	-0.0525509032414666
AL031008.1	0.670576120756278	5.92875297760494	5.44267315995794	0.000613542512027145	0.0197415992250152	-0.0552981381692925
XLOC_008625	0.528948714750745	4.73752243314583	5.44207163964118	0.000613980985553244	0.0197415992250152	-0.0560416997100823
MOCS3	0.770315151207879	5.24826611838039	5.44183962752648	0.000614150200778208	0.0197415992250152	-0.0563285128527404
PIF1	-0.966830096632748	6.15617098247985	-5.43971360099109	0.000615703175784692	0.0197731934712188	-0.0589570773899979
CLTRN	1.96150823523221	8.73892770845256	5.43645790839287	0.000618089677031068	0.0198314730417628	-0.0629836346643096
AC005696.4	0.554161005941332	8.28333510378525	5.43541549583765	0.000618855932653065	0.019837707179426	-0.0642731969915591
GSTA5	0.681844027358388	4.54771544659678	5.43331299611876	0.00062040460690202	0.0198689874291687	-0.066874678552149
DLGAP1-AS2	-0.559330794491947	10.8100975803778	-5.42512638333106	0.000626475368989644	0.0200449000904399	-0.0770104691451019
NUP210	0.581399723349181	15.2275453319375	5.42411215348624	0.000627231991340416	0.0200506123388488	-0.0782668747280217
AC007996.1	0.967535586316641	10.2906857976897	5.42328814551273	0.000627847444477822	0.0200518054919602	-0.0792877503876683
BTBD16	-0.616279958939733	7.82996513781235	-5.4212785083094	0.000629351224369603	0.0200813411831052	-0.0817779435093007
LINC02057	0.518764737489524	5.98846687327895	5.41819141129369	0.000631668947486153	0.0201106476273513	-0.0856044161287519
PRR35	-0.585596407427331	4.79861272007418	-5.41808503755128	0.000631748977089541	0.0201106476273513	-0.085736292221851
CATG00000083666.1	-0.520833431900311	6.75789108611765	-5.41773930171941	0.000632009166007754	0.0201106476273513	-0.0861649274077321
LSM3	0.891176547886176	7.62474098587697	5.41460952894091	0.000634369877701207	0.0201647065677729	-0.0900459564150111
AC060834.2	-1.00116200025522	5.19964193166853	-5.41371647178446	0.00063504526038547	0.0201647065677729	-0.0911536464560028
NXPE3	1.16395088557376	12.2053653757834	5.41301219627792	0.000635578431106544	0.0201647065677729	-0.0920272678021536
XDH	0.580961054113115	6.13676048725678	5.41241148224008	0.000636033588546408	0.0201647065677729	-0.0927724843063036
CD59	1.25693334340681	15.1515204954982	5.41040587650436	0.000637555813764746	0.0201945076206543	-0.0952609302491156
UNC5B	0.629263149361433	5.65196020002606	5.40734048007253	0.000639890126356189	0.0202448739801332	-0.0990654646692386
KBTBD12	-0.524639191486676	7.19687528845213	-5.40678607537332	0.000640313307467597	0.0202448739801332	-0.099753698700999
AC005609.3	0.635388875277882	7.33926158517625	5.40541895247271	0.000641358153739569	0.0202594409875257	-0.10145103106561
LIMS2	0.535438166531253	6.95518020129647	5.40409527165153	0.00064237157958166	0.0202605505889856	-0.103094693970722
NKIRAS1	0.671385863799034	6.29267713349553	5.40384736566383	0.000642561574440208	0.0202605505889856	-0.10340255694395
TRIB3	-0.522319505695572	5.57554025003613	-5.40263573640498	0.000643491052285674	0.0202645436432067	-0.104907355059622
CATG00000058811.1	-0.744900978003424	5.18585620360808	-5.40178155738001	0.000644147204766726	0.0202645436432067	-0.10596834491832
XLOC_000167	-0.849666647682981	5.85642000489348	-5.40139940413077	0.000644440999840186	0.0202645436432067	-0.106443058993996
THAP3	-0.522075016002834	8.37536158612017	-5.39938163371403	0.000645994675783002	0.0202868451861508	-0.108949911891274
G039611	-1.13382356599994	4.46287106655493	-5.39838244054654	0.000646765570411592	0.0202868451861508	-0.110191521821688
AL355001.2	-0.637651365914099	12.4614378165613	-5.39770353493587	0.000647289932966571	0.0202868451861508	-0.11103522337431
LINC01389	-0.5201832261218	8.30924590171979	-5.39744486848648	0.000647489840302989	0.0202868451861508	-0.111356695989404
PRADC1	-0.565557236326296	8.53084254805852	-5.39604629422693	0.000648571884726809	0.0203024072652208	-0.113095027469113
DGKD	-0.707923491326513	7.19542222920657	-5.39123918524502	0.000652306172671566	0.0204008902551313	-0.119072157710796
SP5	0.759750384360672	6.47085872185327	5.38708514497576	0.000655552123886919	0.0204839368152197	-0.124240043199704
DICER1-AS1	-0.563656592137693	7.98037128899823	-5.38244269113029	0.000659200680015534	0.0205513262691073	-0.130018593024525
PLK1	-1.11154964838716	13.7353144646363	-5.38192058204208	0.000659612401456588	0.0205513262691073	-0.130668673306744
AK074476	1.25854863304981	6.80877991804457	5.38174576299335	0.00065975032211069	0.0205513262691073	-0.130886350354477
LINC02315	1.07076280209319	7.74257549865546	5.3813294080903	0.000660078925838586	0.0205513262691073	-0.1314047956775
C11orf96	0.643592832183343	8.60979860561809	5.37981522919479	0.000661275488676222	0.0205701157392342	-0.13329047017691
CDH4	0.856314191667176	6.29589085750166	5.37596142117041	0.000664331654350353	0.020646665859756	-0.138091333691166
DUSP10	0.520152310946551	5.33675067568937	5.37284965813371	0.000666810655071024	0.0206931422192531	-0.141969416697924
NABP1	0.699001708198251	5.74713302273772	5.37258705003467	0.000667020326407709	0.0206931422192531	-0.142296762302514
AC068446.2	0.743210062285241	4.68721414904136	5.37033676122908	0.000668819964782915	0.0207187755145202	-0.145102209183983
ILVBL	-0.520668065387735	12.020225599873	-5.37006045477871	0.000669041303663437	0.0207187755145202	-0.145446734037845
AC027020.2	0.683495464546058	5.49926413199476	5.36778380598226	0.000670868101012205	0.0207568146436283	-0.148285907974103
IKBIP	1.38520509994244	8.43996630247941	5.36419900038992	0.000673755659670645	0.0208275769162359	-0.152758034276413
AC100775.1	-0.521465350124996	8.03606232192264	-5.36096137271996	0.000676375272998734	0.0208781939740656	-0.15679869900312
G010780	-0.493107447660605	5.3905825475287	-5.35951074522474	0.000677552615971512	0.0208781939740656	-0.158609637689253
FAM167A	-0.55223793452963	9.11854699796992	-5.3587967022774	0.000678132964442142	0.0208781939740656	-0.159501152305001
HES1	-0.534064647590085	7.18941120699314	-5.35847904994561	0.000678391315866605	0.0208781939740656	-0.159897779975509
STT3A	0.722317231849523	7.71810993843863	5.35846486575782	0.000678402854594968	0.0208781939740656	-0.159915491015465
DOCK4	0.549231597866791	5.23450088499458	5.35276041454882	0.000683060861669639	0.0210029103955229	-0.167040774636214
AC005324.3	0.711032808249368	6.96883683966734	5.3513485797353	0.000684219106326337	0.0210180254569174	-0.168805012617373
G000814	-0.591312095785531	6.05277379311544	-5.35068479267063	0.000684764409131491	0.0210180254569174	-0.169634588308845
PITPNC1	-0.732106583282436	8.11640892291337	-5.34821157396813	0.00068680036042616	0.0210618777197356	-0.172726102828149
LINC02580	-0.852129912657452	5.48117737856137	-5.34705206706517	0.000687757147926902	0.0210725873840077	-0.174175797413677
AC105942.1	-0.612210177340749	7.45618206423751	-5.34495937130875	0.000689487670628908	0.0210983157413083	-0.176792737533987
AC025038.1	0.738793356549675	6.89749422922409	5.34456604246771	0.000689813460115429	0.0210983157413083	-0.177284672940101
TMEM205	-0.550700259267092	7.20283627797098	-5.33715385223772	0.000695984525829386	0.0212683059857854	-0.186559410815795
AL133330.2	-0.673402533435023	4.48754577212402	-5.33594028463139	0.000697000638159376	0.0212806075122533	-0.188078709301854
GPR153	0.586297432424551	9.75360560729248	5.33506955003608	0.000697730699837231	0.0212841614715519	-0.189168941640066
SNRNP70	-0.656440735539558	10.2609200687228	-5.33146791948522	0.000700759373449464	0.0213568897147467	-0.193679689604678
AL136115.1	0.696932323580802	6.69959781399869	5.33077185287818	0.000701346366771322	0.0213568897147467	-0.194551680171657
HOOK2	0.549749459903724	11.7539192173812	5.32915545272033	0.000702711556385512	0.0213796908962062	-0.196576889451737
AC079385.3	0.996590103693166	6.86589825567568	5.32827807122536	0.000703453799413636	0.02138208878862	-0.197676336289673
RUNDC1	0.640811950922885	9.77200715541896	5.32760552732087	0.000704023336310806	0.02138208878862	-0.198519179202844
ZNF827	0.886005850470605	9.94692330703407	5.32657090917056	0.000704900478414447	0.0213871934960361	-0.199815911732966
ZNF264	0.537685192926133	7.91870105645349	5.3255207208922	0.000705792045035767	0.0213871934960361	-0.201132323008011
ISOC1	-0.620755659727196	9.19178394975765	-5.32487921887458	0.000706337261454241	0.0213871934960361	-0.201936527252553
CATG00000071872.1	-0.861774479996029	6.43695908232669	-5.32450216981463	0.000706657932950564	0.0213871934960361	-0.202409234903947
EFNA3	-0.504705353416602	10.4573310056215	-5.32356662621329	0.000707454279982012	0.0213926279397525	-0.20358222101068
BEX4	1.40194291972102	7.93273990631944	5.32204488587341	0.000708751705861053	0.0214131917823038	-0.205490461732814
TFPT	-0.842335857754084	7.01542786496745	-5.31663361060476	0.000713386476458344	0.0214969232267057	-0.212278935346577
ISG15	0.900730305213628	13.4505597667526	5.31637911333329	0.000713605269766132	0.0214969232267057	-0.212598311600352
SLC41A2	0.808135870981329	8.16717094722907	5.31528910498132	0.000714543190308814	0.0214969232267057	-0.21396630560741
BC042589	0.835305806589419	8.5227873815835	5.31482305936287	0.000714944620982568	0.0214969232267057	-0.214551261555506
INHBB	-0.693500928768625	11.5217825716308	-5.31429415145384	0.000715400497626551	0.0214969232267057	-0.215215158394689
BIG-lncRNA-966	-0.718422064538855	6.90722590362888	-5.31423957391651	0.000715447557249278	0.0214969232267057	-0.215283667707184
AC099568.2	-0.867359729823223	11.6069170386899	-5.31375946937489	0.000715861674744697	0.0214969232267057	-0.215886345732344
AC018692.1	-1.10432777650427	5.40650384497741	-5.31141958853975	0.000717883716039179	0.0215389955078745	-0.218824106472288
B3GALT4	-0.616066582280477	5.76513853533611	-5.31059382594494	0.000718598803042533	0.0215418158035672	-0.219861061651764
CAMTA1-IT1	-0.601858952302238	6.95996100428384	-5.30917356802017	0.000719830531429489	0.0215601054854062	-0.22164479627909
ANKRD16	-0.507876883028778	6.91484017291477	-5.3074108878256	0.000721362444320248	0.0215663991731894	-0.22385900766283
CACNG6	-0.504188684693706	6.16082583523833	-5.30658413959622	0.000722082185624438	0.0215663991731894	-0.224897697696545
OSM	-0.594738751969086	4.82410429646032	-5.30587296608404	0.000722701940380604	0.0215663991731894	-0.22579126678295
DSC2	0.822471561803932	6.09680613110666	5.30509008630552	0.00072338485745914	0.0215663991731894	-0.226775020465343
AP005329.3	-0.874130690115559	11.0138145350315	-5.3036749156394	0.000724621124751634	0.0215663991731894	-0.22855353366932
DCTN5	0.857934786653582	5.29226191845323	5.30337283465695	0.000724885316718334	0.0215663991731894	-0.228933212317525
LARS2	0.542218496746219	7.12127750155433	5.30329027528991	0.000724957539289334	0.0215663991731894	-0.229036981671828
CAVIN2	1.56323016343926	12.5177150135654	5.3029247607326	0.000725277384496282	0.0215663991731894	-0.229496411356328
NEK2	-1.36719587798856	11.4073296690026	-5.30251420133334	0.000725636830674433	0.0215663991731894	-0.230012483584948
IQGAP3	-0.542962789878919	9.91748337952974	-5.30087080944585	0.000727077580378864	0.0215907181488532	-0.232078476676278
XLOC_012065	1.12163158937249	7.39123006617643	5.29524121913655	0.000732036794869915	0.0217015815270509	-0.239158798540949
SELENOS	0.704372110883899	9.29593106713291	5.29488649032765	0.000732350520415423	0.0217015815270509	-0.23960509939741
TMEM41B	1.07319863213478	10.323516562427	5.29450504376156	0.000732688039677562	0.0217015815270509	-0.240085036186364
SSRP1	-0.672602264458543	11.4446536270638	-5.2933625374576	0.000733699994686878	0.0217130124707506	-0.24152267045749
CATG00000079201.1	0.603468152047696	6.02533108176408	5.28926941626961	0.000737337986888371	0.0218018085947349	-0.246674720104164
G013191	0.541753204436277	5.45839987280428	5.28857442973816	0.000737957654544422	0.0218018085947349	-0.247549755926669
AL158151.2	-0.521070201325158	5.10254627118388	-5.28632568463799	0.000739966603320676	0.0218425546124037	-0.250381577641334
MMP24	0.606173786787386	13.8071724347792	5.28372863348593	0.000742294170231773	0.0218926284016316	-0.253652962624582
C5	1.27117072789746	7.57431791236786	5.27689915874197	0.000748453325032472	0.022055526869521	-0.262260570834687
GAS2L3	-0.507907278262871	6.40668493078401	-5.2749082591174	0.000750259331912388	0.0220684504640741	-0.264771143644039
PHF1	-0.7203009035431	10.6779969910911	-5.27442953326311	0.000750694310149604	0.0220684504640741	-0.265374917413863
CATG00000038573.1	-0.962937977446663	8.32572042175148	-5.27431248736847	0.000750800701983839	0.0220684504640741	-0.265522542090601
DOT1L	0.542659896465448	12.5998274714564	5.27185991046395	0.000753033834980907	0.0220962062040575	-0.268616339654748
AC013509.1	0.59764235400933	6.63253793640943	5.27171841907871	0.00075316288810505	0.0220962062040575	-0.268794851223978
PCDHA5	0.749573645036651	9.55028633366339	5.26998578423224	0.000754745175083136	0.0220962062040575	-0.270981061323322
SAMD1	-0.560898218018425	7.70238005623768	-5.26943388532148	0.000755249947330846	0.0220962062040575	-0.271677533037645
SCARNA9	0.647526204070747	12.9648725588383	5.26936859580858	0.000755309686211307	0.0220962062040575	-0.271759928508347
LINC01572	-0.572515064330767	5.55449941781929	-5.26884065244734	0.000755792936173992	0.0220962062040575	-0.272426217423448
PNMA1	0.969027683103368	14.3785576586931	5.26839131998164	0.000756204496719416	0.0220962062040575	-0.272993328762913
GNAL	-0.674962214993511	7.27527061835561	-5.26626744803413	0.000758153154284586	0.0221344983191975	-0.275674320119218
CRYBG2	0.663851921620005	11.7391176474568	5.26455338690086	0.000759729817779061	0.0221618746844819	-0.277838496458847
BNC2-AS1	-0.473354564629998	10.0951888963627	-5.2606609845597	0.000763323554478735	0.0222479950954121	-0.282754690660302
LINC01465	0.690201075742337	6.75014551710959	5.25868282191376	0.000765157059694678	0.0222827098727542	-0.285254029093509
TSPYL5	0.939162500894772	11.4682588611382	5.25753558614796	0.000766222609499755	0.022290432742897	-0.286703790502244
G036506	-0.643167739923024	4.96985131521606	-5.25701399823768	0.000766707596075313	0.022290432742897	-0.287362986415968
IRF1	0.682579463562143	7.32632499539887	5.25223324783774	0.000771168553890296	0.0223969785555819	-0.293406925708901
G062245	0.874690572706182	5.33550658743145	5.25170430083813	0.000771663861547697	0.0223969785555819	-0.294075844468822
SCARA3	-0.894273935214834	9.34737962459374	-5.24847343429755	0.000774696824130372	0.0224662078997808	-0.298162587898508
RBKS	0.596758716944958	9.27106238692485	5.24419512392535	0.000778733164821016	0.0225540157159081	-0.303576667129752
RETREG1	0.93786670641714	6.47424148807327	5.24388649976351	0.000779025222801808	0.0225540157159081	-0.303967328707023
CATG00000038465.1	1.08489081661938	7.36898492105815	5.23484204183069	0.00078763765377299	0.0227843406033882	-0.315422321392593
CATG00000009093.1	0.810352262348426	8.66088819752455	5.23227817004183	0.000790097972205601	0.0228162558740455	-0.318671758829326
AC008632.1	0.519637551682521	9.14445423170527	5.23174268067562	0.000790612894389816	0.0228162558740455	-0.319350560184957
TSC22D2	0.903351581401324	7.26888411544795	5.23163712643956	0.000790714437798486	0.0228162558740455	-0.319484368794268
AC064807.2	-0.637197752161548	5.01452273474633	-5.22440776822806	0.000797703173644758	0.0229987837694886	-0.328652849378008
AL596094.1	-0.706545916013639	7.47646402332987	-5.22061746239765	0.000801394308025998	0.0230860134381841	-0.333462971201634
XLOC_005337	-0.517800527489615	4.99815065185401	-5.2188802592515	0.000803092300026531	0.0231157289079836	-0.335668308100224
ACTR10	0.92194710635903	8.18896576297488	5.21733916014041	0.0008046019095797	0.0231399773066852	-0.337625076463591
KRT6C	0.837290526628299	7.69771018404126	5.2120190462108	0.000809837223383361	0.023271246276577	-0.344382896594084
PODXL	0.669301296708163	6.60468287480101	5.20973309140558	0.000812098178636576	0.0233168983674098	-0.347287917927983
MR1	0.569868625652269	7.27937449589296	5.20701904985431	0.000814791509957297	0.0233748790168394	-0.350737980646659
AC010754.1	-1.04198300084205	6.32717627712077	-5.20385155531354	0.000817947198112649	0.023443748735843	-0.35476587309827
LINC01460	0.558704548597117	6.73146112055972	5.20325403481423	0.000818543989133486	0.023443748735843	-0.355525869891025
G076532	-0.504829681619181	5.64078198325286	-5.20251415092612	0.00081928362992931	0.0234455721290992	-0.356467015801191
ZBTB24	0.728048805649759	7.22460227802955	5.20171881978187	0.000820079515226459	0.0234490007470029	-0.357478783730495
SLC7A11	0.934388255817781	8.52095658814297	5.19680352315957	0.000825017041298256	0.0235707504616052	-0.363733817794381
AL121894.2	0.647403610212932	7.53572727346198	5.19467103017507	0.000827169285174506	0.023598301470686	-0.366448687351955
CTSD	0.53294575173574	12.4832757978868	5.19393127107246	0.000827917330018767	0.023598301470686	-0.36739063245532
LINC00333	0.662831746251355	6.61256043228756	5.19382731039156	0.000828022514410819	0.023598301470686	-0.367523013590935
C2CD4A	0.720789319007777	4.53352754615051	5.19123560672123	0.000830649454983974	0.0236281556375039	-0.370823756482324
CSNK1G1	1.0183486615674	9.70183887362509	5.1904755463534	0.000831421576875413	0.0236281556375039	-0.371791946673222
FAM43A	0.733787343365309	7.64026054770067	5.19014648626664	0.000831756102354407	0.0236281556375039	-0.372211141407583
DMRTA1	0.90777581270772	5.4167526946781	5.19010822633148	0.000831795007305739	0.0236281556375039	-0.372259882391318
AL353708.3	-0.671053051727426	7.36778336545388	-5.18911392018031	0.00083280677460857	0.0236371928638771	-0.373526649418684
G004821	-0.533784841732766	11.929677323951	-5.18845682044576	0.000833476152477272	0.0236371928638771	-0.374363890245632
LCE1B	1.68378486451527	5.18593777274313	5.18357898146896	0.000838463572711015	0.0237592079705138	-0.380581005718946
PEA15	0.520532318587632	6.65797307622308	5.18273447514293	0.000839330361240363	0.0237643544891925	-0.381657747423932
AADAC	1.07288221074537	8.02312006216437	5.18012259455565	0.00084201736470748	0.0238209871757865	-0.384988564749968
AC118553.1	-0.474365624175558	5.90812348776051	-5.17922016265241	0.000842947938047988	0.0238278779814641	-0.386139636205742
AC232271.1	-0.629913647912069	7.15139292310558	-5.17823288200345	0.000843967294640827	0.023837265185116	-0.387399074938449
HFM1	-0.777448043303548	4.6612298273332	-5.17067528440403	0.000851815238960202	0.0240205924502191	-0.397044909314143
CLASRP	-0.533718683627892	8.51458083170149	-5.1706485172153	0.000851843175924618	0.0240205924502191	-0.397079087865993
SH3BGRL3	0.595278688406795	9.3778474086242	5.16892974060784	0.000853639165850233	0.0240516822326153	-0.399273990055466
AP2S1	0.651252943866435	9.86852990574301	5.16722114737354	0.000855428619885201	0.0240825375422876	-0.401456330269623
LINC02004	-1.63571459295814	8.64974049449977	-5.16151593654135	0.000861433615777575	0.0242319250037546	-0.408746638105137
ZNF511-PRAP1	-0.506115397159386	8.80244303651582	-5.1572661329207	0.000865936684001955	0.0243388557114456	-0.414180374915324
ZNF732	-0.759297742417667	8.21012134445907	-5.1553000923966	0.000868028592132938	0.0243778977243229	-0.416695049123441
TCTEX1D2	-0.788826666590127	13.1077365893537	-5.15435240691122	0.000869038922435542	0.024386525878442	-0.417907399794779
CATG00000078055.1	-0.483235801136505	7.78664408144259	-5.15113607235408	0.000872477464895886	0.0244632242461188	-0.422022989576913
CATG00000088194.1	1.10648515674558	8.45368974366777	5.14430029498671	0.000879835017112264	0.0246495942920208	-0.430775176976179
AL592071.1	-0.870383227226016	9.66556398077401	-5.14260379391208	0.000881671500821604	0.0246726592966577	-0.432948386518471
CATG00000048453.1	0.755088053167638	6.2150751773139	5.14222603153305	0.00088208100357097	0.0246726592966577	-0.433432357522189
SYT15	0.84385771942892	11.285801666831	5.14054863844428	0.000883901847915011	0.0246987918474185	-0.435581613615606
AC245297.2	1.20371768196194	6.33776655856916	5.13982863476354	0.000884684686687146	0.0246987918474185	-0.436504290160365
CATG00000006182.1	0.662188964676957	9.94000510332985	5.13939952553864	0.000885151604957363	0.0246987918474185	-0.43705422605269
G042692	-0.643702222981002	7.94654177089247	-5.13868406531709	0.00088593070393258	0.0247006595942103	-0.437971204313557
XLOC_013995	1.04573944302662	7.80186604923371	5.13756864153149	0.000887146838304778	0.0247092829538051	-0.439400955175564
AC026785.3	0.861342066443632	10.2415406543057	5.13709406396326	0.000887664818372771	0.0247092829538051	-0.440009326051586
SLC47A1	-0.467608586060932	10.9568964658164	-5.1358971790035	0.000888972633432597	0.0247140157821139	-0.441543789140041
G085522	-0.548227107092544	4.46107303074228	-5.13563450158898	0.000889259938187006	0.0247140157821139	-0.441880582999714
LETM1	-0.489928053376084	6.64586860233145	-5.13244074287906	0.000892761259556199	0.0247736987460261	-0.44597632021472
ESX1	1.07497654340918	5.24940254537146	5.13204286970572	0.000893198502980559	0.0247736987460261	-0.446486668476052
GPC2	-1.08404765979241	10.3212454577197	-5.13172294235321	0.000893550257504287	0.0247736987460261	-0.446897053722144
FRAT1	-0.754763548036893	9.00009545058689	-5.12852353045544	0.000897076296047414	0.0248515928531218	-0.451001935523063
AACS	0.499870600718652	7.62089998751164	5.12435814763242	0.000901689731058826	0.0249375076241268	-0.456348490050803
G088758	0.800707799016296	9.77580447216319	5.12405463412953	0.000902026904464919	0.0249375076241268	-0.45673817308152
AC104841.2	0.508208618450603	10.0624329235259	5.12366840149922	0.000902456169904679	0.0249375076241268	-0.45723407991647
DANT2	0.588841869348133	9.75069636901332	5.12276622061904	0.000903459739107298	0.0249375076241268	-0.45839253107679
AC006449.6	-0.584446676287652	5.59903648317146	-5.12248523726585	0.00090377254882734	0.0249375076241268	-0.45875335471653
CATG00000043259.1	0.610810732105632	9.08839166953708	5.11582162368657	0.000911225737490228	0.0251230797622966	-0.467313909529422
HSPA4	1.0249483507945	6.8773087530761	5.11518024982638	0.000911946644583421	0.0251230797622966	-0.46813821890774
MYH15	0.886575936377227	4.91675037745148	5.10956315978253	0.000918286980599511	0.0252125054699519	-0.475360101717184
PARP14	0.777625137915432	8.3613974733602	5.10950909625706	0.00091834823883681	0.0252125054699519	-0.475429634309076
AC005332.7	-0.865080108464851	4.73079472733324	-5.10913083702685	0.000918776961325696	0.0252125054699519	-0.475916136323739
KDM4B	0.570677760519925	6.06306800638282	5.10763883254969	0.00092047014711088	0.0252125054699519	-0.477835304564857
RAI14	0.557329553115776	5.18198151965029	5.10738432173035	0.000920759316390114	0.0252125054699519	-0.478162715979916
LINC00920	1.15391604376727	8.3905669537052	5.10618431275871	0.000922124076933296	0.0252125054699519	-0.479706580690227
G001249	-0.54575815624226	7.33769215968904	-5.1059933335458	0.000922341479891713	0.0252125054699519	-0.479952304024403
HSPB1	-0.489407856325601	7.3976742229558	-5.10589258015279	0.00092245619602119	0.0252125054699519	-0.480081940566231
DOCK2	0.562601227378761	4.88011860828691	5.10544377709029	0.000922967385144869	0.0252125054699519	-0.480659421452552
LOC100129617	-0.594445511028454	6.8882969751779	-5.10524287574255	0.000923196313169812	0.0252125054699519	-0.480917933780036
F10	-1.19694565354112	14.8650195403289	-5.10496641947888	0.000923511437827887	0.0252125054699519	-0.481273677335838
HSALNG0016500	-0.781373041123533	10.2948555886698	-5.10461185604811	0.00092391576670248	0.0252125054699519	-0.48172994603373
LINC00239	0.717264097531256	9.73762546086873	5.10196647501919	0.000926938558458325	0.0252751076741891	-0.485134746235884
TMEM40	1.1802966432679	5.317333697756	5.09813676997783	0.000931333804120112	0.0253507858456088	-0.490065736675124
UCHL3	0.877390065211912	9.23539025790837	5.09766799173384	0.000931873370411024	0.0253507858456088	-0.490669471295718
AL591848.4	0.543810028870388	4.89733549596057	5.09686469177226	0.000932798767376182	0.0253507858456088	-0.491704110353748
SFN	0.618732397102811	12.9848130197788	5.09667885642374	0.000933012991631199	0.0253507858456088	-0.491943477593421
PQLC2L	1.1804089239678	4.89915359915094	5.09637055096883	0.000933368513575206	0.0253507858456088	-0.49234060532386
AC027237.2	-0.456367275664198	7.98584542685431	-5.09060884129192	0.000940039926687605	0.0255096417686027	-0.499764903034141
AC024601.1	-0.682314599886698	4.34590978275196	-5.09005129187044	0.000940688266118177	0.0255096417686027	-0.500483604775449
ANKRD10	-0.594697863735699	6.9004097539762	-5.08892751375571	0.000941996522897804	0.0255251620313964	-0.501932339309028
CD109	0.846114473608324	8.32718820212268	5.08469209295581	0.000946945122678642	0.0256392229781311	-0.507394212067143
CATG00000029374.1	0.834003385450471	5.2013882946389	5.08405274887594	0.000947694586639028	0.025639500033532	-0.508218927344773
LRRC4C	0.633401956969335	4.5849965886109	5.07704552809108	0.000955951333739186	0.0258245101205518	-0.5172618797744
RPL6	1.22976461914178	9.73913442002373	5.07659699932366	0.000956482513974567	0.0258245101205518	-0.517840968173493
ANKS6	-0.520914650689608	8.33446561374707	-5.0763571617439	0.000956766679301958	0.0258245101205518	-0.518150631193645
CLGN	0.722382427259532	6.21147112443643	5.07022869540808	0.000964059213198857	0.0260011117811735	-0.526066275247702
CHMP2A	-0.462133587152008	9.39899541503395	-5.06939315369373	0.000965058156180979	0.0260028256169208	-0.527145917960838
CLIP2	-0.908277945421965	11.9623342172601	-5.06892181396667	0.000965622171450641	0.0260028256169208	-0.527755004870189
AL133396.2	-0.705956351527076	6.20962608942633	-5.06299237283446	0.000972748309952177	0.0261744006069676	-0.53542017934188
NFKBIE	0.608617055453907	10.7784317512662	5.05924220047795	0.000977284997564862	0.0262643058903921	-0.540270897173147
KIF22	-0.578409962861749	6.15576598687134	-5.05871608528635	0.000977923300154072	0.0262643058903921	-0.540951579527635
AC079174.2	-0.876239813111331	8.97173411332425	-5.05829848683832	0.000978430270352081	0.0262643058903921	-0.541491893935797
NPTXR	0.699290437353943	11.989557758947	5.05773192579779	0.000979118542159988	0.0262643058903921	-0.542224987540379
EZR	-0.507815403978304	11.692875517906	-5.0558287582401	0.000981434429962045	0.0263060832834649	-0.544687920610539
LINC02091	-0.638367189345246	11.1663488753256	-5.0536798767373	0.000984056511135386	0.026316551881553	-0.547469498149262
BX323043.1	-0.683387906690331	4.79319239418081	-5.05347738905092	0.00098430398230008	0.026316551881553	-0.547731640477017
CA2	0.540881511780367	8.22780805010956	5.05341485699548	0.000984380419847054	0.026316551881553	-0.547812596279234
AC073389.1	-0.538959906269812	6.13137697551005	-5.05302264046528	0.000984860002948211	0.026316551881553	-0.548320384637547
G008105	0.604253585682242	10.0293363805527	5.04944511362347	0.000989246225518015	0.0264109678700241	-0.552953154647512
TPST2	0.704044000006136	8.05259722823823	5.04890007771726	0.000989916336957424	0.0264109678700241	-0.553659127195854
E2F3	0.786111712481347	8.69592494222884	5.04714026428202	0.000992083381417755	0.0264284256428884	-0.555938880986399
AC002056.2	0.544628873098146	7.06695095551255	5.04652650005644	0.000992840392395677	0.0264284256428884	-0.556734093576604
TSC22D1	-0.520314083124145	8.75004632555555	-5.04651335798428	0.000992856608600034	0.0264284256428884	-0.556751121491248
G071848	0.531333659890287	4.99743695107748	5.04524932704557	0.000994417668481907	0.026449679765051	-0.558389023046984
SLC7A6	0.645039138125603	6.19813359921948	5.04456603981529	0.000995262634284755	0.0264518691245459	-0.559274511507707
MINDY1	0.484804595895689	15.8922444150194	5.04243642654873	0.000997901188226845	0.02650168821781	-0.562034783350319
NR2F2-AS1	-0.487220390183458	6.96147861387004	-5.04089914915565	0.00099981059561144	0.0265320816359504	-0.564027734062774
DOK4	-0.480263389830693	7.78912889889718	-5.03785535619957	0.00100360298351837	0.0266123592357424	-0.56797481331941
EPOR	-0.669299506407281	10.1114513087607	-5.03701836722872	0.00100464857451667	0.0266197335053753	-0.569060436428919
PLEKHF1	0.865738568209707	11.6619999476824	5.03564364010056	0.00100636850607898	0.0266239688214761	-0.570843767744961
DPP4	0.614265416738474	6.89046529562639	5.0355487195132	0.00100648738056235	0.0266239688214761	-0.570966911752608
SPINT1	0.551620031626458	10.1920974933201	5.03447295584912	0.00100783569312205	0.0266239688214761	-0.572362635521582
FOXP1-IT1	1.39015589859781	7.85876208889606	5.03443852503855	0.00100787887967357	0.0266239688214761	-0.572407309851731
G000862	1.17456320701199	12.2018556379297	5.03056873964459	0.00101274565123117	0.0267296259984427	-0.577429542651265
PRKX	0.681214116774304	7.7965597671804	5.02984709974974	0.00101365604540933	0.0267296259984427	-0.578366343075569
PDRG1	0.775540739055576	7.38895007580318	5.02942368155728	0.00101419063008738	0.0267296259984427	-0.578916042306846
AL159163.1	-0.586261066609351	6.91526412229753	-5.02848108554917	0.00101538180611525	0.0267375232600092	-0.580139857643394
AL049629.2	0.853408451243185	12.2492599653785	5.02791762955495	0.00101609458535457	0.0267375232600092	-0.58087148263229
SIPA1L2	-0.603717228943257	9.38387883814578	-5.02735809843448	0.00101680294025926	0.0267375232600092	-0.581598059019134
PAPPA	0.536409383147335	8.37628399287323	5.02411900859437	0.00102091417148427	0.0268252932755761	-0.585805097075256
AL139274.2	-0.996413235381193	4.82265453604077	-5.02177328898416	0.00102390281863632	0.0268834559890856	-0.588852790391104
S100P	-0.910453352887476	11.0220977704334	-5.02041620153009	0.00102563622490319	0.0269085982031334	-0.590616377597399
CASC19	0.495144493133498	7.12158191269108	5.01977244222716	0.00102645961813873	0.0269098453480906	-0.591453065282385
MYL12A	0.719899222468756	8.84242679854178	5.01792762155662	0.00102882321587227	0.0269514383831674	-0.593851109214334
AC098614.4	1.0954366288558	6.45538258636756	5.01672468030909	0.00103036763324921	0.0269715252766909	-0.595415065783536
AC091271.1	-0.733839527572338	7.83997712940783	-5.01546522545656	0.00103198731938446	0.0269783315542215	-0.597052731719956
MYO6	1.11514540871609	7.01741029639037	5.01531297003704	0.0010321833113958	0.0269783315542215	-0.597250725371733
SLC11A1	-0.77289415687912	7.86981243083375	-5.01399146514908	0.00103388613722842	0.0270024900479145	-0.598969364297785
IGF2R	0.532514504749692	7.74748623079657	5.01265766561665	0.00103560791566146	0.0270268961325099	-0.600704261493531
IRF8	0.61845635679563	8.42540262989289	5.01184695577474	0.00103665597621492	0.0270268961325099	-0.601758898455925
C6orf120	0.610030782327815	7.87159569240885	5.01145870256966	0.00103715830793365	0.0270268961325099	-0.602264004983674
MED22	-0.489995609855853	5.06151013100633	-5.00852041233876	0.00104096856800815	0.0271058211807769	-0.606087380265453
NT5DC3	0.526472209913909	6.83573566936361	5.00677008568849	0.00104324558422347	0.0271447335657967	-0.608365571325772
OR2B2	-0.518889916179353	4.5943663795581	-5.00542951630713	0.00104499322029712	0.0271698237277252	-0.61011074493573
LYRM4-AS1	0.559410546906037	7.06142707711338	5.00426011121852	0.00104652032771893	0.0271891468513883	-0.611633317144505
CATG00000055146.1	0.489847676082062	5.29886784469706	5.00329773185395	0.001047778910977	0.0272014698715018	-0.612886496447511
MANSC1	0.505059005024394	7.17697991235271	5.00224471372559	0.00104915792336898	0.0272168985894762	-0.614257863776368
CENPX	-0.697852667059434	7.07148940296311	-4.99891179972394	0.00105353571893329	0.0273100395182977	-0.618599496825088
FYN	0.837311103754122	6.58539960697619	4.99694704336648	0.00105612577314973	0.0273378715541785	-0.621159684596878
AC104794.4	-0.836535207712572	5.63037812736069	-4.99690157957576	0.00105618578833466	0.0273378715541785	-0.621218933407883
PGD	-0.494253872268288	17.2795855749231	-4.99546038161187	0.00105809019484098	0.0273667414749178	-0.62309727796278
DUSP5	-0.836163514831592	9.83526466096162	-4.99265911028432	0.00106180254092578	0.0274238666922673	-0.626749138224854
MYL4	0.570483082787344	8.36973194622514	4.99260062190513	0.00106188020319787	0.0274238666922673	-0.626825398947066
CCR10	-0.509294398733424	7.08508484259749	-4.99095453737324	0.00106406845834538	0.0274599333402167	-0.628971877644346
SYT17	-0.720126709305243	11.0163016141866	-4.98966439629363	0.00106578697350466	0.0274838330030005	-0.630654497165715
AC012360.2	0.910676811299226	6.76611535541834	4.98686457326428	0.0010695268698381	0.0275413594927069	-0.634306934193347
G004281	1.03356943268647	9.12146402640383	4.98680551940602	0.00106960590579738	0.0275413594927069	-0.634383984207288
CHMP4C	0.916566266606925	10.6853536530562	4.98581489571166	0.00107093267839878	0.0275550660367828	-0.635676570944101
SNX29P2	-0.54106618743198	10.7721938905615	-4.98393944739616	0.00107344944552757	0.0275993480864925	-0.638124103859758
CATG00000047605.1	-1.11199749353251	6.83167545497168	-4.98310954401337	0.0010745651980292	0.0276005525334819	-0.639207330569532
MAX	0.46712314896325	8.00131574229606	4.9827211268026	0.00107508783510362	0.0276005525334819	-0.639714345891162
HGSNAT	0.535782906307705	7.99079722163128	4.98211981881677	0.00107589747586092	0.0276009083230473	-0.640499300608762
GFOD1	0.938757104316456	6.48296877603227	4.97976929225573	0.00107906877046194	0.0276618043124182	-0.643568233499942
MOV10L1	-0.592616522179314	11.9405929674341	-4.97915058585211	0.00107990521469729	0.0276628009354215	-0.644376178623888
PSMB3	-0.63805974675504	8.8461454764207	-4.97685660566186	0.00108301268305687	0.0277219276008446	-0.647372307579843
IFI6	0.491203048106012	8.60728120300629	4.97526437845362	0.00108517528023738	0.027750275754018	-0.649452358863589
PIK3R5	0.514564601068979	6.66233408086321	4.97486362230548	0.00108572033785614	0.027750275754018	-0.649975958732865
AF131216.4	0.899596687129363	6.92520439410995	4.97257086498263	0.00108884440453282	0.0278096313157705	-0.652971983805435
TMEM37	-0.606667210470274	11.3302712680308	-4.96978460652503	0.00109265411644718	0.0278863983626594	-0.656613959034935
JMJD4	0.681569391222583	9.6313571710213	4.96917426627614	0.00109349058856386	0.0278872261571682	-0.657411904730044
FOXC2	-0.582424199878597	7.58586217106641	-4.96772570736751	0.00109547863893077	0.0279173997888866	-0.659305946058611
AC022075.1	0.601463899686582	9.5453338214174	4.96594617782434	0.00109792632468872	0.0279470331449463	-0.661633179529556
GLYATL3	0.48870626540503	10.9284483535165	4.96570902238456	0.0010982529747596	0.0279470331449463	-0.661943363055066
AL132765.2	-0.981153973053117	6.52484907729333	-4.96412996740685	0.0011004306183558	0.0279707762313572	-0.664008879753554
CHAF1A	-0.673370671382695	8.09830586962028	-4.96342620202595	0.0011014026847464	0.0279707762313572	-0.664929577218476
SERPINE1	0.552421978916322	6.87351424751261	4.96327955221457	0.00110160536074368	0.0279707762313572	-0.665121440561869
FBXL18	0.498263090253063	6.51919839542941	4.96243374774668	0.00110277509133165	0.0279799936121046	-0.666228078380362
AC013731.1	-0.703968964141948	8.37578409025987	-4.96039195126014	0.00110560444319472	0.028022457940208	-0.668899982157694
NELFB	-0.557897069452732	14.3695289165218	-4.96005669982304	0.00110606976330509	0.028022457940208	-0.669338754206463
AC138150.1	-0.675094419722131	6.7379967557311	-4.9594786768225	0.00110687254578725	0.028022457940208	-0.670095302149008
RMI2	-0.669827750554765	9.43255160501058	-4.9576325652593	0.00110944076304109	0.0280669900986996	-0.672511933459367
APLNR	0.521199515811926	10.5794133165134	4.95681858220497	0.0011105751998141	0.0280752115381576	-0.673577633250501
CATG00000000487.1	0.577255058093876	6.7584456543138	4.95533549299445	0.001112645415472	0.0281070601531178	-0.675519612989906
AC145207.4	-0.636224994712888	8.27875193265965	-4.95397849383363	0.00111454331339707	0.0281345125777758	-0.677296781375144
G065551	1.13830484749604	7.31750820952963	4.95093727035419	0.00111880960622769	0.0281889808176597	-0.681280678956581
CATG00000092162.1	0.942098281216492	7.98704568057746	4.95083759306181	0.00111894973684768	0.0281889808176597	-0.681411276556018
SDC4	0.593887784380691	7.14021267419124	4.95070279359438	0.00111913927418745	0.0281889808176597	-0.68158789377619
ZNF624	-0.700575134858261	5.40103350176617	-4.94942567520107	0.00112093672951026	0.0282137659842772	-0.683261339362852
DNAJC18	0.620022542761124	5.54844237654739	4.94507133421321	0.00112708887526779	0.0283480424581494	-0.688968823403989
NIT2	1.22907341552746	4.8085879574531	4.9410072017677	0.00113286423713935	0.0284589166747204	-0.694298514918878
AC013489.1	-0.468978812711729	5.63292573410052	-4.94081500377707	0.00113313815960641	0.0284589166747204	-0.694550624985541
SDHAF4	0.575925352192888	10.2259621750276	4.93936478105706	0.00113520736205471	0.0284627211919202	-0.696453093069189
DPCD	0.729477830067163	9.44309980913528	4.93898692582375	0.00113574716892664	0.0284627211919202	-0.696948833243045
AP000769.2	-0.526514176434688	5.18533410433846	-4.93735260839286	0.00113808519393141	0.0284627211919202	-0.699093282189207
DNAJC28	1.06302119518157	5.59239674510431	4.9370894825496	0.00113846210743032	0.0284627211919202	-0.699438577386135
BROX	0.604402230332624	7.01924358680017	4.93650176712106	0.00113930446969654	0.0284627211919202	-0.700209863526124
DCBLD1	0.560924187331879	6.62348062639059	4.9363896970167	0.00113946517498712	0.0284627211919202	-0.700356944268786
PDE4A	-0.504625004735054	10.4067089593741	-4.93630693735294	0.00113958386582432	0.0284627211919202	-0.700465559231117
RPP14	0.755913819564336	8.06469943148655	4.93611814141975	0.00113985468041683	0.0284627211919202	-0.700713341601865
UBE2R2	-0.667943051429777	12.0343165882773	-4.93090197675361	0.00114736473617715	0.0285959259609606	-0.707561361182822
AC015660.3	-1.00508858638063	4.39053547649075	-4.93076729463303	0.00114755936025524	0.0285959259609606	-0.707738232812478
AC120114.2	0.671164228324667	6.11518853781433	4.93069587522356	0.001147662580373	0.0285959259609606	-0.707832025648434
XLOC_003734	0.667249164764833	5.25517409752042	4.92561348467789	0.00115503405706976	0.0287589384317354	-0.714508558452346
AP2B1	0.888387532095912	10.3595898507592	4.92386887334005	0.00115757632597644	0.0288015619011241	-0.716801289870786
G011122	-0.569443171203984	7.68741642130845	-4.91822792735034	0.00116583823554687	0.0289863321589302	-0.724217669228678
PAQR5	-0.701107316742936	8.04123243913231	-4.91664757554846	0.00116816438497191	0.0290233621263365	-0.726296289102963
IRAK2	0.926219497421092	12.5994763942401	4.91606446458801	0.00116902395480253	0.0290239275936801	-0.727063344638103
IDH1-AS1	-0.554278915567899	7.6429500853201	-4.91448978858346	0.00117134864898728	0.0290436180476706	-0.729135016504479
AL031963.3	-0.558787253535803	9.5726347952428	-4.91439293280183	0.00117149180165757	0.0290436180476706	-0.729262454008221
HLA-DMA	0.916298219010756	6.49338176876583	4.91341445075725	0.00117293906673055	0.0290439272535894	-0.730549966791665
SNHG26	0.759499408517618	6.76995445012708	4.91325232934049	0.00117317904746508	0.0290439272535894	-0.730763304535994
FKBP15	0.772875543892951	10.3843491105168	4.90976710291371	0.00117835103368321	0.029151160664956	-0.735350527106439
AL139123.1	-0.915831526409248	7.8764385001206	-4.90872396214309	0.00117990385811174	0.0291579260163276	-0.736723858401494
NIPAL4	0.518825942865392	5.16820298747771	4.90845415949756	0.0011803058507359	0.0291579260163276	-0.737079089948566
AL122023.1	0.78723696998708	6.83549124740648	4.90780359270987	0.00118127577746432	0.0291611167726494	-0.737935694330465
ZFP41	0.534252666141057	8.87768419159964	4.90245939282356	0.00118927638982237	0.0293098266320221	-0.744974863436464
TRMT112	-0.542435388972493	8.35533669574325	-4.90239765253918	0.00118936916354338	0.0293098266320221	-0.74505621067708
CXCL3	0.538696760128143	8.53733480456188	4.90208774470257	0.00118983496418773	0.0293098266320221	-0.745464545174539
TMEM147	-0.469933620729263	12.2389425356522	-4.90137512543338	0.00119090680672346	0.0293154092862998	-0.746403547567244
AXIN1	-0.515293759126465	7.78876087206708	-4.90063074919179	0.00119202753882779	0.0293221866359597	-0.747384477866062
GUCA2B	0.618359429947175	6.71165212265568	4.89781553811181	0.00119627652760233	0.0293967836218372	-0.751095091966176
LRP8	-0.717494007090426	11.2515184618233	-4.89749905094519	0.0011967552322118	0.0293967836218372	-0.751512316058102
NCOA4	0.708444716921386	7.87613381766634	4.89402350698416	0.00120202594940811	0.0295053560008995	-0.75609511736935
CATG00000110172.1	0.857033411066013	10.9848209259591	4.89321330793412	0.00120325826304004	0.0295147168283458	-0.757163697958712
CATG00000043113.1	0.615369659492879	15.5714216103981	4.89229609088884	0.00120465501361923	0.0295280950476109	-0.758373546243093
TMEM207	0.523981355435699	5.93162203727401	4.89048237064251	0.00120742217768715	0.029575021759111	-0.760766296962871
AL133255.1	1.17626010568185	6.46168133501979	4.88759760151955	0.0012118377101051	0.0296622294546825	-0.764573059609896
TESMIN	-0.572875150943505	8.21946994599922	-4.88680194951203	0.00121305865885863	0.029671175263648	-0.765623230521943
MORC4	0.861137497348858	7.25148451663713	4.88523642048609	0.00121546492084491	0.0297090805599611	-0.767689833317006
HOXB-AS1	-0.482853959578931	6.17493649623957	-4.88236336910289	0.00121989442885063	0.0297963509649685	-0.771483422458352
AC048341.2	-0.998014628867409	11.6385252569388	-4.87943863613304	0.00122442169668762	0.0298858846783346	-0.775346541447214
AC093827.5	0.680959539440046	6.93247590898418	4.87713357790578	0.00122800265935805	0.029946577447261	-0.778392082692549
G047355	0.824653102949374	4.47157341840188	4.87653926150697	0.00122892779395253	0.029946577447261	-0.779177449880534
NQO2	-0.685559651136328	5.45407365907922	-4.87617287121301	0.00122949850896378	0.029946577447261	-0.779661647895009
AC120194.1	0.543666449743194	8.94091653833397	4.87440540310098	0.00123225570136462	0.0299799450197189	-0.78199770763332
DDAH1	0.947426753868735	6.19338449538735	4.87418678339283	0.00123259720903354	0.0299799450197189	-0.782286689959705
PGM2L1	0.948861974302494	8.80923692502849	4.87337403942583	0.00123386770805766	0.0299898161081093	-0.783361078803082
GALR2	1.0316364361566	7.67200269761063	4.87262916760473	0.00123503336146257	0.0299960298038128	-0.784345833782951
CPEB4	0.748971676218232	6.18134559719968	4.8721058427549	0.00123585303280038	0.0299960298038128	-0.785037743885676
XLOC_l2_015939	1.20403135190352	9.59925281017553	4.86938005529628	0.00124013196714888	0.0300788371668474	-0.788642297091342
LINC00943	0.459417717073408	6.76539117118197	4.86744045142922	0.00124318658431652	0.0301318542910092	-0.791207897228742
AC026367.3	-1.05213275805299	7.37199622130114	-4.86378072477416	0.00124897252197041	0.030250951782138	-0.796050338142823
CYTH4	0.454970798495128	5.49411104970639	4.86272480276784	0.00125064735901833	0.0302703789254652	-0.797447881155619
EFNB3	-0.495680728165154	6.77878052672533	-4.86162753377279	0.00125239037162774	0.030291427928547	-0.798900327720176
EFCAB10	1.24266194207259	8.14002232471615	4.86072099720062	0.00125383240274715	0.0303051728619387	-0.800100441345176
AL049775.3	0.52390937051864	6.81196983239637	4.85810968335048	0.001257996351987	0.030384641693814	-0.803558113723807
RNF125	0.964413954146735	5.29274022401019	4.85527065533974	0.00126254051430548	0.0304409537348661	-0.807318481612547
PDE6B	0.646436029854629	7.64963138239761	4.85518528200801	0.00126267744002172	0.0304409537348661	-0.807431579835765
E2F8	-1.25597854012435	6.64814459514845	-4.85454756498094	0.00126370075225159	0.0304409537348661	-0.80827642979329
BRINP1	0.613234477805848	9.06130167515463	4.85446178581478	0.00126383846667648	0.0304409537348661	-0.808390075079101
TBC1D8B	1.38086824364023	7.35513109980054	4.8529410062393	0.00126628272393532	0.030478660650224	-0.810405079078273
CDKN3	-0.924011183285868	12.8710199696442	-4.84993564257053	0.00127112822541343	0.0305562028426443	-0.814388162903501
AC145285.6	-0.512120410238548	9.41333556263093	-4.84981205767013	0.00127132791144677	0.0305562028426443	-0.814551982468815
B4GALT3	-1.20893178879382	13.0508157344448	-4.84930516354917	0.00127214729860392	0.0305562028426443	-0.815223926832065
TMEM104	0.443974938762652	11.8453704763491	4.84852428241607	0.00127341070813276	0.030565382007527	-0.816259147810166
FRMD6	0.804489379168506	5.25133302304497	4.84684228882127	0.00127613669923638	0.0306096302049201	-0.81848929642578
MRPS25	1.18592353192467	8.69468125196462	4.84546583183832	0.00127837224090883	0.0306420613708928	-0.820314655306932
TMEM30A	0.809490013958097	8.09763337802977	4.84449748470475	0.00127994751684758	0.0306586323717828	-0.821598980686892
G084538	0.701294157553845	5.31119170883436	4.84239158452021	0.00128338063343447	0.0307002119813713	-0.824392542572454
DNAJB13	0.652482898557602	7.93831293648401	4.84234684503633	0.00128345367815097	0.0307002119813713	-0.824451898624434
THSD4	-0.506447901986919	6.15318489141829	-4.8406085494646	0.00128629524731862	0.0307469775037899	-0.826758337924042
ZNF14	1.0244538257389	7.58118978453829	4.83857594539069	0.00128962661497396	0.0308053784530007	-0.829455860052725
MAPRE2	0.498704978963109	6.13042259820188	4.83757002517351	0.00129127875941682	0.0308236149288457	-0.830791075484061
CFAP300	1.16349592880846	5.63197015294821	4.83555591427671	0.00129459371231735	0.0308478995251041	-0.833464982452193
KIF23	-1.33315584714933	7.3711463990736	-4.83537767121849	0.00129488752240791	0.0308478995251041	-0.833701645282385
AC009686.2	0.540497456633648	6.36183407434155	4.83533110179626	0.00129496429790542	0.0308478995251041	-0.833763478787873
AL445685.1	0.533795234572656	6.58294483700451	4.83258612343616	0.00129949850982439	0.0309346645948862	-0.837408762593795
G073058	0.601368433950511	5.81498053749664	4.82629813452602	0.00130995046192543	0.0311473349334082	-0.84576342067751
CATG00000034843.1	0.493595426064191	13.4936574902117	4.82613167397158	0.00131022839545158	0.0311473349334082	-0.845984673380397
AL121957.1	-0.448995320295341	7.21166400895299	-4.82522893330892	0.00131173679003484	0.0311618348120332	-0.847184633483418
AC062017.1	-0.618277458064498	8.00686418967752	-4.82454402484199	0.00131288246952258	0.0311677040197954	-0.84809512470405
PMVK	-0.563272456005264	7.52992260141281	-4.82340033021107	0.00131479801322557	0.0311918292002158	-0.849615667732482
G025599	0.552015495036514	6.75339943218222	4.82107483493497	0.00131870231830441	0.0312630698619755	-0.852708028964905
XLOC_005888	-0.574132645628803	5.45127921010632	-4.8197127160788	0.00132099506128298	0.0312960332688107	-0.854519708139561
G085832	0.685335861743146	6.79249706931657	4.8173064827194	0.0013250558934415	0.031352241376115	-0.857720795606919
AC087623.2	1.08228757152297	9.29582250582018	4.8172357522486	0.00132517546584548	0.031352241376115	-0.857814903879063
CAMK2N1	-0.85024811013963	12.34016379443	-4.81616632962789	0.00132698479612539	0.0313736473543374	-0.859237884222141
FBXO28	0.843825396748533	8.32840405630212	4.81318444008061	0.00133204400878043	0.031471808174755	-0.863206522999861
AC005540.1	0.449653735622534	7.17444660985399	4.81211739090676	0.00133385951468319	0.0314932494263252	-0.86462700211529
AL359881.1	-1.15872168439649	5.1605302923376	-4.80924100813597	0.00133876690624778	0.0315876131811551	-0.868456967566465
N4BP3	-0.888243738157785	6.44720658150103	-4.80848389611537	0.00134006188027813	0.0315966731852935	-0.869465287546816
AC044802.1	0.963942717928226	5.14420288530284	4.80618915395293	0.00134399517677376	0.0316678863527318	-0.872521951874266
AC116913.1	0.476258366649381	4.95658034145753	4.80430739195777	0.00134722998845235	0.0317225559534836	-0.875029111654644
CDH17	1.18996893144419	11.1916445718976	4.79958879013228	0.00135537876931939	0.0318927796710133	-0.881318292834521
JUND	-0.642121019307471	13.9783273377725	-4.79533215355635	0.00136277582098504	0.0320450959830814	-0.886994647265682
AC008494.3	0.84713270240318	5.99388092569967	4.79253926460269	0.00136765309400589	0.0321379945206643	-0.890720545615824
AC012508.2	-0.48518348148095	6.45433679316235	-4.79077602382758	0.00137074205891655	0.0321887728987554	-0.893073435637364
AC073111.5	-0.848438893325222	8.01742158164988	-4.78909112947674	0.00137370086986065	0.0322364282613307	-0.895322220617962
CATG00000022822.1	0.572277535401357	11.7170579376243	4.78671080597562	0.00137789276833813	0.0323129362927923	-0.898499912058861
G010198	-0.509735910119648	5.42778057227414	-4.78580509572454	0.00137949143677415	0.032328568238564	-0.899709245955831
COL4A1	0.670839977449006	10.0273339280329	4.78422709019399	0.00138228159938373	0.0323720830472824	-0.901816548194408
G080050	-0.527464595046927	6.92542351341304	-4.78260676376356	0.00138515298670931	0.0324174400749161	-0.903980760337737
RAET1G	0.52289346343828	9.71201497507803	4.7808744964471	0.00138822992879054	0.0324675433918889	-0.906294929079945
AC012615.1	-0.72806358644613	10.0996375220907	-4.77637087615075	0.00139626436583975	0.0326334455962168	-0.912313534009521
FMR1-AS1	-0.591640667319664	5.13552564319967	-4.77406519806455	0.00140039726449752	0.0327079991392807	-0.915396017668296
AL158209.1	0.692299024505459	6.01128148844506	4.77281943697199	0.00140263581522104	0.0327108800644623	-0.917061823917674
AL136304.1	0.503095173858894	8.15822085828996	4.77248932258279	0.00140322966171241	0.0327108800644623	-0.917503285635477
AKAP11	0.448286150791576	11.7799914703198	4.7724224759141	0.00140334994625533	0.0327108800644623	-0.917592681649196
AC007014.2	0.721560905883591	6.45852350512212	4.76923079388043	0.00140910617169744	0.032822994264039	-0.921861801633027
CTCFL	-0.561118040673755	5.89407666594703	-4.76830498625974	0.00141078067849529	0.0328304510026869	-0.923100429962948
COG7	0.534128425372385	10.6228766283377	4.76800738419512	0.00141131941082361	0.0328304510026869	-0.923498616300736
PTPN1	0.612060830344769	11.3159345159186	4.76432407572812	0.00141800566606817	0.0329638797063729	-0.928427931832931
XLOC_003730	1.06762068938103	8.55665717673151	4.76255054444594	0.00142123742200117	0.0329773216413493	-0.930802156575885
AL513318.2	0.840459035792133	7.68954184917613	4.76250814331283	0.00142131478405247	0.0329773216413493	-0.93085892478141
HLA-DMB	-0.523581491476142	8.68354690804655	-4.76244155932669	0.00142143627764437	0.0329773216413493	-0.930948070436174
AC073611.1	0.951541113161743	5.49531100814755	4.76125773925124	0.00142359824296182	0.0330054020447111	-0.932533134736914
ARHGEF4	-0.857262280924292	8.54208709527461	-4.7577569462415	0.00143001257518042	0.0331319680411208	-0.937221732451403
BRMS1L	1.33716472795461	8.20325086177729	4.75695444761193	0.00143148738166622	0.0331439975605548	-0.938296777766023
SEC23A-AS1	0.440634930080028	5.7877103963174	4.75626214893962	0.00143276099620613	0.0331513558321637	-0.939224275291354
UGDH-AS1	0.576972364797626	9.84854072425237	4.75122942838712	0.00144205679106533	0.0333441984942067	-0.945968980045073
NTS	-0.556521332439551	6.60967964674001	-4.74843348495127	0.00144724944312438	0.0334419718090114	-0.949717683165556
AC021242.3	0.784981333003198	6.35803195726558	4.74757913311586	0.00144884020930354	0.0334564406254887	-0.950863404931627
GTSE1	-0.808448765084238	8.56563849309607	-4.74658988284396	0.00145068452801973	0.0334767412972963	-0.952190169607736
INTS5	0.463131291218438	11.5964846894341	4.74551258369703	0.00145269590797362	0.0334815051825862	-0.953635192828378
AL008726.1	0.454244898607763	9.2530510351473	4.74544530240915	0.00145282162668067	0.0334815051825862	-0.95372544567996
CFI	0.672405868493078	5.63431463298376	4.74469131762921	0.00145423129784365	0.0334917386018653	-0.954736907271052
SP140L	0.900078935719802	6.15263777991747	4.74373636820316	0.00145601883486976	0.0335106551218464	-0.956018084397551
CATG00000103898.1	0.581092762486702	5.25885629270366	4.74281045174956	0.00145775430925498	0.0335170656701139	-0.957260442544796
SPRYD3	-0.479153712762169	10.2495424414082	-4.74255682630629	0.00145823008004273	0.0335170656701139	-0.9576007698572
G004897	-0.76400411946956	5.17840749656988	-4.74029708111692	0.00146247655673324	0.0335745943721717	-0.960633440069684
NDUFAF1	0.518258290002034	9.22018254129308	4.74019483472262	0.001462669014426	0.0335745943721717	-0.960770677228804
RAB11B	-0.604092480350063	7.55163753714603	-4.73753612222391	0.001467683178384	0.0336328047838892	-0.964339811462916
C2orf15	0.648767205789049	6.2727579507307	4.73731033888133	0.00146810985229478	0.0336328047838892	-0.964642959115618
AP003396.1	-0.474051780213663	6.33891795460969	-4.73730813726667	0.00146811401345889	0.0336328047838892	-0.964645915148201
AMDHD1	0.625091792515705	5.59858993122973	4.73415946009057	0.00147407832781943	0.0337471503116099	-0.968874288923388
G031188	0.457391751016178	4.62175508647378	4.73276865483763	0.00147672122067584	0.0337853554207921	-0.970742487054625
PRR34-AS1	0.5378825587223	10.1327725143236	4.72860325946287	0.00148466744767442	0.0339447631873036	-0.976339407228907
CPNE8	0.611016600895194	7.348994743476	4.72667960823561	0.00148835284372576	0.0340066073990673	-0.978925049839416
RAB3B	1.09743094181007	14.6064599365144	4.72455757202903	0.00149242986093512	0.0340773122427082	-0.981777999442495
AL137127.1	0.508708265925308	6.06510120844826	4.72286722635102	0.00149568617510812	0.0341291969062171	-0.984051056001345
FRMD6-AS1	1.15988416131428	5.09349488998179	4.72136168568047	0.0014985929857055	0.0341730434689084	-0.986075964889929
TGOLN2	0.787354558636757	8.74873808702247	4.72004384800933	0.00150114243450377	0.0342086886979821	-0.987848700846707
DUSP7	0.622215615280213	11.827666773643	4.71811177048502	0.00150488870602636	0.0342715429283113	-0.990448179484677
BMP8B	-0.697400372555029	11.5132704111702	-4.71671314890014	0.00150760695913203	0.0343109184846033	-0.992330282793353
GIMAP2	0.768019090237313	6.84890064737512	4.71434521454586	0.00151222127719496	0.0343761583059101	-0.995517451569451
TRAPPC2	0.828943687267726	8.63784189159319	4.71422506521175	0.00151245581751871	0.0343761583059101	-0.995679191646214
FUT4	0.729740313148476	9.24791151895417	4.71283026639065	0.00151518146495208	0.0344155559465604	-0.997556972501589
ASF1B	-0.657088002216994	8.8896054320241	-4.71219323752961	0.00151642809238637	0.0344213298143514	-0.99841468579386
SCOC-AS1	-0.579357941623361	7.95143425183393	-4.70996558738189	0.00152079625005247	0.0344706569591056	-1.00141453947086
MRPS5	-0.430280566828545	6.34640431928757	-4.70990092354212	0.00152092325239838	0.0344706569591056	-1.00150162993855
CATG00000047301.1	0.530050203157293	12.4444097746177	4.70956523600195	0.00152158274144824	0.0344706569591056	-1.00195375037936
AFF4	0.597197687141827	5.78982127358557	4.70881573010385	0.00152305633747655	0.0344815182826611	-1.00296328334306
LRPAP1	-0.440851268147001	7.70117487099075	-4.70823942955578	0.0015241904517857	0.0344846846899772	-1.00373957852393
CATG00000072318.1	0.482553124159783	6.41581121176074	4.70610829766132	0.00152839233748522	0.0345572098000896	-1.00661071843816
CKLF	-0.513312422378467	11.9760419797789	-4.69780393872517	0.00154488637765501	0.0349073870505449	-1.01780522768704
TIGD3	-0.878293353075209	9.71232592680789	-4.69659953349217	0.00154729458670076	0.0349366666997633	-1.01942966777963
XLOC_010725	0.618475018019618	7.53793065234413	4.69561051653525	0.00154927517931913	0.0349366666997633	-1.0207637675914
HIST3H2A	-0.649588227183841	12.4801020887918	-4.69556277395668	0.00154937085772079	0.0349366666997633	-1.02082817202281
G006738	0.585625526479139	7.00243690766623	4.69489167542912	0.00155071645131153	0.0349366666997633	-1.02173351617606
LINC01985	1.1133751317453	4.52443988226415	4.69464138565405	0.00155121862292802	0.0349366666997633	-1.02207118658169
AC006369.1	0.693529573687004	6.59361120930005	4.6936801113442	0.00155314893054341	0.0349574416008876	-1.02336814717183
AC012313.9	0.639101965313553	5.59372212780352	4.69243550601028	0.00155565206838437	0.0349910741503526	-1.02504758874761
NUTF2	0.580216845589288	8.65634994264222	4.69150848232706	0.00155751933965444	0.0350103699135285	-1.02629864554386
UGT2B7	0.73620903525565	8.26148550946838	4.69032927050985	0.00155989810729413	0.0350370322340612	-1.02789022883623
LINC01790	0.638941273911284	4.89007598132401	4.68991940551528	0.00156072583328407	0.0350370322340612	-1.02844347334814
RMDN2	0.710651079401954	5.29673426012234	4.68731020722528	0.0015660063426372	0.0351328356973017	-1.0319660216376
AC027117.1	0.703350447018025	6.59288623757725	4.68477501325828	0.00157115569370648	0.0352242579057038	-1.03538964837614
DVL3	0.581554970828405	10.1767502521375	4.68430492334261	0.00157211253713613	0.0352242579057038	-1.03602458350439
XLOC_003881	-0.545761042711039	7.17259793079015	-4.67978297020747	0.00158134916426577	0.0354083372584854	-1.04213394799104
ARSA	0.687312825659005	11.7994217778266	4.67871328330765	0.00158354274558064	0.0354345784436895	-1.04357959666944
LINC01474	-0.592024872011972	6.89661824627459	-4.67625333230297	0.00158859987008284	0.0355167100346923	-1.04690480169339
AL162426.1	0.719038156716389	9.47167058814156	4.67593229016346	0.00158926115712843	0.0355167100346923	-1.04733883360764
AL449106.1	-0.546401326973824	6.95986192275949	-4.67424606043833	0.00159273939388813	0.0355715216597656	-1.04961878288338
AL731533.2	-0.767527999802333	11.1836509030246	-4.66630061744082	0.00160924043845017	0.0358646309008586	-1.06036760096013
TMEM47	1.19119439910672	9.29886449358604	4.666236740688	0.00160937384794262	0.0358646309008586	-1.06045405394963
NRG1	0.541206250826477	8.70281587884656	4.66592219113892	0.00161003097431422	0.0358646309008586	-1.060879785114
AKR1C3	0.600079747070521	5.62373142966526	4.66554361088907	0.0016108222541873	0.0358646309008586	-1.06139219932089
AC107214.1	-0.560819615200375	5.51195588604224	-4.66539268168348	0.00161113783287278	0.0358646309008586	-1.0615964903771
MAF1	-0.54566448685345	9.3700131557813	-4.66494810082151	0.00161206779997805	0.0358646309008586	-1.06219827528534
MNX1-AS1	-0.509046481900273	6.60839768131556	-4.66292069509258	0.00161631609841109	0.0359360945880066	-1.06494295213222
NDST1-AS1	0.451401346840159	10.085557052997	4.66203115399775	0.00161818391426486	0.035954574556286	-1.06614739825
HP08474	0.734632248332378	11.2936252502114	4.65833295520371	0.00162597440550121	0.0360620109978627	-1.07115607435101
AC010680.2	0.7469199074482	5.58610847487036	4.65752825920925	0.0016276749432909	0.0360620109978627	-1.07224619301283
SYNCRIP	1.14424692078238	9.61242307150404	4.65715464154419	0.00162846515432991	0.0360620109978627	-1.07275236477787
DTX3	0.467491565709429	5.48297055239709	4.65700632639182	0.00162877896032446	0.0360620109978627	-1.07295330584045
IFNG-AS1	0.663172332367889	6.85644516354991	4.6568332283035	0.00162914528530422	0.0360620109978627	-1.07318782765114
FUZ	-0.503992337840371	5.34507184672657	-4.65641488846329	0.00163003098162467	0.0360620109978627	-1.07375463377803
FBXL14	-0.436026155368719	6.49878528529374	-4.65628912392326	0.0016302973487674	0.0360620109978627	-1.07392503657193
AL118516.1	-0.86069793087729	13.1724216016666	-4.65464244367215	0.00163378935763374	0.0361092204535297	-1.07615640230094
MIR222HG	0.804009089118917	5.70158293894767	4.65430131426479	0.00163451378480111	0.0361092204535297	-1.07661870756015
CHRNA1	-0.841458940614227	7.63044585165165	-4.65305498149057	0.00163716348364202	0.0361447347336982	-1.07830791183057
AC073343.2	0.44501994981904	6.59107032557427	4.65159758183614	0.00164026783241915	0.0361902350506526	-1.08028348148244
TSPYL1	0.843361698310426	11.6621858633847	4.65091120760839	0.0016417320661126	0.0361995136561027	-1.08121400338393
MDP1	-0.456510614219127	8.93544669735322	-4.65039907806357	0.00164282551112105	0.0362006099286674	-1.08190834708571
AC111188.1	-0.567027149704376	6.79336185525827	-4.64923033626381	0.00164532385062333	0.0362273934029454	-1.08349307229448
TFIP11	0.903471641675684	6.79482817337976	4.64885363745796	0.0016461299735625	0.0362273934029454	-1.08400389132438
DINOL	1.16741850301889	5.53319779056718	4.64395112698281	0.00165666041664021	0.0364360240271077	-1.09065385379045
ATP6V1A	0.973278983158478	9.65362395568713	4.64108621975278	0.00166284802194706	0.0365489358638859	-1.09454161181689
MXD4	0.530156112490062	9.69049815973236	4.63985423823059	0.00166551656403443	0.036562804843942	-1.09621382625703
KIF9	0.681146258118789	7.97063688817034	4.63982158771635	0.00166558735017381	0.036562804843942	-1.0962581471384
MARS2	1.16485271785252	11.670039056688	4.63793824225478	0.00166967597085303	0.0366216775849376	-1.09881493495168
IMMP2L	-0.515506637071914	9.15873660556215	-4.63761399937582	0.0016703809808376	0.0366216775849376	-1.09925517396185
CDRT1	0.790098573433182	5.7068294263933	4.63434850865375	0.00167749928481295	0.0367545073875251	-1.10368976226434
KAT8	-0.42711254848972	8.06846957442	-4.63294615950101	0.00168056631641692	0.0367984609334625	-1.10559466941415
HIST2H4B	-0.789033453474383	6.5760569027513	-4.63179919043573	0.0016830793441437	0.0368302359446562	-1.10715289721412
SLC25A6	-0.505313082657061	14.557636539476	-4.6310012424892	0.00168483006911601	0.0368453002000125	-1.1082370756945
AL020997.2	0.677899302279255	6.48553114914977	4.63030357192668	0.00168636240337204	0.0368555725258702	-1.109185085306
STAT1	0.951272575432624	10.2427768371185	4.62889404386616	0.00168946285318309	0.0369000816119661	-1.11110060645212
AL121656.1	-0.536124330125306	6.91971927009662	-4.62807441183701	0.00169126859321649	0.0369162743153687	-1.1122146084362
G046869	0.476497995151122	5.56828157208366	4.62707275286966	0.00169347820629122	0.036922747370137	-1.11357614995895
FLJ42351	-0.463122293319811	9.12493795023077	-4.62697489635397	0.00169369424131842	0.036922747370137	-1.11370917312899
CATG00000023584.1	-0.437562150854092	5.11556050527679	-4.62585381841579	0.00169617135043342	0.036953522059317	-1.11523323559834
TBC1D16	-0.60793551335246	9.43514946777004	-4.62514667385462	0.00169773586561921	0.0369643884263256	-1.11619466917293
ACADL	0.807863066254515	6.00569462093075	4.62284219109126	0.00170284528527405	0.037052375078071	-1.11932836760655
MAP3K9	0.443649377586042	5.56854862332314	4.62144066471383	0.00170596086863095	0.0370968945251384	-1.12123459364909
NRTN	-0.601916781394495	6.05950074115019	-4.62071021808621	0.0017075871006513	0.0371089918540035	-1.12222819693763
CENPM	-0.610737603350042	13.0526705535477	-4.61813403454453	0.00171333605148615	0.037205125992416	-1.12573314065607
SNX14	0.650402602160074	4.55710774652768	4.617767309963	0.00171415613354517	0.037205125992416	-1.12623215749247
AC120498.8	1.11887117176689	5.29517248947313	4.61620698316079	0.00171765015939277	0.0372558566688929	-1.12835558373821
RALY	-0.441934538912056	11.0161871652014	-4.61576479390645	0.00171864175614775	0.0372558566688929	-1.12895741957351
FAM126A	0.510825162440837	7.02100789413028	4.61488882749829	0.00172060792223356	0.0372751812459392	-1.13014972923908
AC018638.6	0.677174660995438	6.5586874907464	4.61419536262013	0.00172216618400139	0.0372856503907017	-1.13109371161292
CREB3	0.546642203459897	8.2563800368264	4.61205818123152	0.00172697822258571	0.0373665082171945	-1.13400341665087
CRYL1	-0.523278130467535	9.36388187926571	-4.60773357053144	0.00173676017301523	0.0375353828844487	-1.13989334691207
GLI3	0.555153322134085	6.46501005904961	4.60765098044364	0.00173694757033618	0.0375353828844487	-1.14000585846243
TIMP1	0.517188622194247	9.70695598551269	4.60376172395898	0.00174579722846032	0.0376874459005141	-1.14530531457456
AP001122.1	0.418892235466608	10.1484537843307	4.60316670801583	0.00174715544804888	0.0376874459005141	-1.1461162777657
RNF122	-0.653189752984982	10.4270367839921	-4.60270584214661	0.00174820823718594	0.0376874459005141	-1.14674444093422
XLOC_007240	-0.587625537183028	7.78812143430305	-4.60228208421701	0.00174917686598407	0.0376874459005141	-1.14732205402053
AK128082	-0.46833141021564	7.42261372053407	-4.60217695993077	0.00174941725002386	0.0376874459005141	-1.14746535031433
CATG00000054531.1	-0.734077571080939	6.91928026509784	-4.59763674570983	0.00175983351228717	0.0378686737323182	-1.15365576679866
AP001257.1	0.707527039011599	5.67553512456636	4.59755862720135	0.00176001332189185	0.0378686737323182	-1.15376230574695
RALGPS2	-0.609588683698142	4.98303831215639	-4.59701826250243	0.00176125765505135	0.0378719531976448	-1.15449928673633
SH3RF3	0.905698734121534	9.00698919400429	4.59642641056405	0.00176262164757703	0.037877800015218	-1.15530653957074
AC091185.1	-0.48596022601934	4.50214027325168	-4.59582438466933	0.00176401026412559	0.0378781109049087	-1.15612772331274
SSSCA1-AS1	-0.48957745965988	7.34997462856089	-4.59547343715677	0.00176482029818742	0.0378781109049087	-1.15660645284479
MAOA	0.639905084775521	4.88502543281989	4.59480962476598	0.00176635357126866	0.0378875740667175	-1.15751201396211
AC034223.1	0.562486474364631	12.6856173286484	4.59305813830459	0.00177040610065858	0.0379510291688764	-1.15990167978158
AP000897.1	0.419292943627577	15.7538495002535	4.59110274609824	0.00177494235144599	0.0380023403219106	-1.16257009384671
MRPL35	-0.733968730198871	12.063253910542	-4.59108176195943	0.00177499110026223	0.0380023403219106	-1.16259873285056
DPYSL4	0.793406478487546	4.92896244074099	4.59045263677828	0.00177645331325989	0.0380101830457163	-1.16345738926969
CATG00000096157.1	-0.56639486376644	7.92031294813817	-4.58796354921813	0.00178225128885233	0.0381107297796264	-1.16685518538238
POU3F3	-0.714750932498461	10.2342625168913	-4.58455713973831	0.00179021936122346	0.0382575282345499	-1.17150671015998
AP002761.4	0.521287138710334	8.02014251306431	4.58342784740059	0.00179286946552783	0.0382791921989719	-1.17304916892907
LINC01126	-0.556887860528506	5.12696459187568	-4.58318478564	0.00179344041411975	0.0382791921989719	-1.17338118316155
EHHADH	0.901033847184583	6.27719083476978	4.58227950191817	0.00179556865007914	0.038301047391971	-1.17461784876671
AL355073.2	1.00176237241472	9.01952757018625	4.58038352223855	0.00180003480838153	0.0383727149931807	-1.17720825778346
DSG2	1.00512048556136	8.43278667845329	4.57842657303831	0.00180465723780991	0.0384340812004267	-1.17988253529905
ARRB2	-0.611802089785989	7.05075119788222	-4.57822686121916	0.00180512969310042	0.0384340812004267	-1.18015548480676
MAGEB6	1.39841877453086	7.20492832553128	4.57720986076682	0.00180753767989995	0.0384518827309753	-1.18154552966356
TSEN2	0.426588522249419	5.40588282244197	4.57693754414023	0.00180818304504154	0.0384518827309753	-1.1819177607874
XLOC_014266	0.524929176067879	8.62973843705086	4.57319831304662	0.00181707002117531	0.0386171915529685	-1.18703006643943
SOBP	-0.480099398143428	4.71095144664565	-4.5707557396543	0.00182290084677651	0.0387015371454426	-1.19037070868727
HHIP-AS1	0.453574578865625	5.67430749682972	4.57060120337489	0.00182327043292738	0.0387015371454426	-1.19058209403822
MMADHC	0.611526908619043	7.45436061751117	4.56996147716204	0.00182480125603353	0.0387103405286037	-1.19145719380188
FHL2	0.70696804111459	4.40591800765072	4.56907276278849	0.00182693020744289	0.0387287593640488	-1.19267299384496
P3H2	0.611563411047447	10.5839408237468	4.56866715521026	0.00182790275282401	0.0387287593640488	-1.1932279222321
PCDHB14	0.681819577751404	5.76359364932098	4.56769800244619	0.00183022881480771	0.0387543688722775	-1.19455396022853
URB1-AS1	-0.872572045915243	13.2206377115199	-4.56685814034738	0.00183224716523822	0.0387734354357061	-1.19570321133858
AC114810.1	-0.731619778626253	6.77890373561438	-4.56272539735407	0.00184221420014485	0.03893432647214	-1.20135992387571
DNPEP	-0.491100524964847	5.64847708123597	-4.56272309008949	0.00184221978103961	0.03893432647214	-1.20136308267355
STAT6	0.559360128465224	11.5166287521632	4.56212324191264	0.0018436713381922	0.03893432647214	-1.20218434168791
MDH1	0.4195259566893	4.86584063919924	4.56162914762752	0.00184486791664664	0.03893432647214	-1.20286085250672
AKR7L	-0.505750423919764	7.63212049798624	-4.56134634378631	0.00184555317934588	0.03893432647214	-1.20324808229644
AC027575.2	0.546220104288105	7.55325031755476	4.56092057902356	0.00184658537212174	0.03893432647214	-1.20383108434478
AC092069.1	0.5090071930964	15.4379084607036	4.55972930075905	0.00184947675018368	0.0389685705893666	-1.20546245320144
WNT7B	-0.82256280867006	7.82115999732257	-4.55926540838784	0.00185060400267629	0.0389685705893666	-1.20609777779632
SLC6A15	0.987009717984343	9.16738906112252	4.55886396611507	0.00185158010411937	0.0389685705893666	-1.20664759988432
MFGE8	1.06114969177595	7.58105223381539	4.55434212798686	0.00186261357032168	0.039177009747142	-1.21284245996416
AP001628.1	-0.539997704119056	5.34500688174213	-4.55352771664078	0.00186460833916478	0.0391895332345011	-1.21395851988143
DVL2	-0.556910488794133	13.0700965298345	-4.55317671085354	0.00186546878590016	0.0391895332345011	-1.21443956492572
AL596244.1	0.743640301529516	8.07523267498899	4.5519738263931	0.00186842077678609	0.0392277882700054	-1.21608822988461
AL158835.2	-0.583821610442088	7.58038083816215	-4.55096072463433	0.001870910956182	0.0392281495475151	-1.21747694881164
TIGAR	0.445196803120732	8.00770581930099	4.55025047301177	0.00187265888484676	0.0392281495475151	-1.21845062504332
CCDC174	0.693533743390189	10.9136605677312	4.55023205800851	0.00187270422771796	0.0392281495475151	-1.21847587097999
TMEM42	-0.573081891502898	7.12319896986642	-4.54974324459996	0.00187390825824736	0.0392281495475151	-1.21914602538788
AL390066.1	0.872868729472498	4.46053670532351	4.54966824753442	0.00187409306309055	0.0392281495475151	-1.21924884819719
TGFB2-OT1	1.18590916353718	12.7319811952777	4.54792813382596	0.00187838654141942	0.0392943056710441	-1.22163482404233
PCSK6-AS1	0.528603441702361	7.59312820015949	4.54606614066336	0.00188299256419549	0.0393669162727886	-1.22418842037394
FOXF2	-0.453422428698856	8.28575962764122	-4.54215911330643	0.00189269728868353	0.0395268999377251	-1.22954833520884
ATP1B3	-0.477090442831065	8.78345934827108	-4.54206804623652	0.00189292413783189	0.0395268999377251	-1.22967329431072
AC092718.2	-0.539581383076513	9.77301721385698	-4.54127072692871	0.00189491153001666	0.03954459176119	-1.23076740166632
AC009309.1	-0.448804763004084	8.30686798296544	-4.54057810352915	0.00189663979566183	0.0395568578910012	-1.23171791943972
SNF8	0.561612739051183	11.3261854571319	4.5398511379407	0.00189845559332778	0.0395709337734259	-1.23271564404868
AC015727.1	0.527231981171424	8.39208292901906	4.5387353284407	0.00190124630669345	0.0396053014422557	-1.23424719231277
PPM1H	0.451172084862726	5.65684116667938	4.5380748594018	0.00190290028033125	0.039615962378757	-1.23515383322171
Z83843.1	1.09320114239183	6.15174486718047	4.53672896679365	0.00190627555391433	0.039647285487166	-1.23700157351415
G047946	0.8181112345759	7.66517335705606	4.53656346833689	0.00190669104464862	0.039647285487166	-1.23722880074566
IFNGR1	0.967065205706815	12.5376566184424	4.53548235749501	0.00190940763676082	0.0396799847054598	-1.23871325310368
TGFA-IT1	-0.432760385074124	6.44646004859771	-4.53208212256242	0.00191797908333883	0.0398342434290563	-1.24338319404819
AC091059.1	0.674972045389578	6.17808439629986	4.53016000151242	0.00192284290405225	0.0399113604333623	-1.24602383612129
AJ003147.1	-0.756087663984262	8.65736921053032	-4.52968060685309	0.00192405806944303	0.0399126974166041	-1.24668252295226
DDX60	1.16869782142012	9.0141152916285	4.52844826846531	0.00192718561513256	0.0399415342963867	-1.24837591055369
AES	-0.553810070670202	10.2367511624173	-4.52822557853578	0.00192775136697472	0.0399415342963867	-1.24868193878398
TRAM2	0.568080972277132	11.521079974464	4.52764271872317	0.00192923299659325	0.0399483685097555	-1.24948296020724
MFSD9	0.668372970409999	8.91578829163025	4.52558775371564	0.0019344665812499	0.0400328394415701	-1.25230749548662
AC004477.1	-0.500514861170984	8.52931001237882	-4.52501961705582	0.0019359162278592	0.0400341450551924	-1.25308850725223
ZFP36L1	0.531025921874933	11.6518911049101	4.52465853159852	0.00193683817906276	0.0400341450551924	-1.25358491298351
DTNB	-0.452147752149402	8.40297192573438	-4.52348624732132	0.00193983463032675	0.0400722003086677	-1.25519665702325
CATG00000028650.1	0.76779529271138	5.35711125921342	4.5214112901511	0.0019451507199831	0.0401503837784807	-1.25804996871833
AURKA	-0.873336362808226	7.57817451442969	-4.52110585537696	0.00194593458458154	0.0401503837784807	-1.25847003222383
AL365330.1	-0.828246250502118	5.23809598149632	-4.52022445731676	0.00194819851702477	0.0401731970062349	-1.25968229473037
TUSC2	0.670293353333692	11.6402387905311	4.51811050422364	0.00195364000509943	0.0402614675798388	-1.26259027102807
GSN	0.657182569889031	15.4334181542237	4.51585043289696	0.00195947585337746	0.0403500007025517	-1.26569999045766
AC245014.3	0.757046965321607	7.51066231536657	4.51554626981936	0.00196026269126397	0.0403500007025517	-1.26611855866593
EDN2	-0.474840489041364	11.9784644502019	-4.51317499003349	0.00196640870581366	0.040452502700143	-1.26938222567988
CATG00000029357.1	0.429475639216983	11.5147971655052	4.51204159318873	0.00196935368602408	0.0404715304500534	-1.27094245320682
AC087521.4	0.588959027626165	8.68964766495125	4.5119209742392	0.00196966737976272	0.0404715304500534	-1.27110850789138
RWDD2B	0.900435391089229	5.72495747901487	4.50880436790512	0.00197779155853919	0.0405977599469683	-1.27539985921293
SPICE1	0.419307434334883	4.91253584769579	4.50866652334612	0.00197815172155393	0.0405977599469683	-1.27558969525372
AC010333.3	-0.701227771178314	5.27761193090485	-4.50779655817505	0.00198042642563386	0.0406204081293228	-1.27678785498428
DENND6A-AS1	-0.791303176249446	5.31373265311639	-4.5047779667214	0.00198834118237651	0.0407586260727057	-1.28094609019746
FLG-AS1	0.538737211842306	6.51968081301189	4.50433122489564	0.0019895154521131	0.0407586260727057	-1.28156161160871
CCNA2	-1.00322771258603	10.6217552093324	-4.50255344344292	0.00199419584255939	0.0408303946890966	-1.28401133719689
KLHL21	0.62445618263768	11.1981101860788	4.49964637013062	0.00200187508228946	0.040963442686801	-1.28801821056248
LINC01806	0.566141274930565	6.34015519951832	4.49864767495724	0.00200452060168271	0.0409766981824343	-1.28939502282566
SOX2	0.863431937878604	9.71364200177259	4.49850994796941	0.00200488573450557	0.0409766981824343	-1.28958490649988
MGAT5	0.448124173759563	6.51310927721772	4.49740390112453	0.00200782063046336	0.0409966448489071	-1.29110991206796
XLOC_002629	1.30564878260343	7.37841809849198	4.49725139034039	0.00200822568326298	0.0409966448489071	-1.29132020667644
KLHL30	1.78356971606054	7.46152020570868	4.49614455909449	0.00201116796837207	0.0410325587147159	-1.29284650239444
AC024361.2	-1.48421206628965	5.99018373891369	-4.49568431125878	0.00201239281904174	0.0410334112496435	-1.2934812279307
MKX	-0.522919231731062	4.77486754239623	-4.48971155799657	0.00202836158650835	0.0413093183428027	-1.30172109813772
STX6	0.48979064124573	7.55607269869526	4.48950785571443	0.00202890862261011	0.0413093183428027	-1.30200221516272
TNS4	0.448490925933159	9.11238992500331	4.48928877707101	0.00202949712997739	0.0413093183428027	-1.30230455908965
AC027307.2	0.484466256318635	10.8562818183509	4.48818195077629	0.00203247321019539	0.0413456309808898	-1.3038321669537
MRTFA	0.442547422485906	6.09969122671898	4.48764237044023	0.00203392577136387	0.0413509269953016	-1.30457694571184
AC006058.1	1.37409580535996	9.92207766856719	4.48527702931125	0.00204030661170664	0.0414563529703769	-1.30784232252468
CFDP1	-0.634161505321922	9.11250674082005	-4.48436779584795	0.00204276516863895	0.0414820065041412	-1.30909775096284
CATG00000088838.1	-1.10839944370529	7.55301103097588	-4.4826950209122	0.00204729672709576	0.0415497013941423	-1.31140776587315
ZMIZ1	-0.581495750835386	6.11785956117053	-4.481476433215	0.00205060475017907	0.0415925000907665	-1.31309083531974
AL096828.3	-0.44078307642943	8.98865865971653	-4.48082951488423	0.00205236325277185	0.0416038381409344	-1.31398442583847
XLOC_014103	-0.837415631175684	10.4314560490056	-4.47995076916303	0.002054754545209	0.0416279828539888	-1.31519834054234
GOPC	1.17081786768816	12.5783444551119	4.47779110244841	0.0020606443950971	0.0417026032624271	-1.31818223233879
AC117490.2	0.605009596916389	6.40973766365496	4.47735245684595	0.00206184290541556	0.0417026032624271	-1.31878836982898
CMBL	0.786519257092982	10.6836703990351	4.47727856314993	0.00206204487934098	0.0417026032624271	-1.31889048183147
IP6K2	0.809154296266293	13.8868910797754	4.47383563000207	0.00207147928251419	0.0418689903465746	-1.32364909679698
LINC00526	-0.703723746589141	8.70477498555792	-4.47235280984202	0.00207555694587265	0.041904563962398	-1.3256991072083
MFF	-0.588364465469127	10.064318352896	-4.47231695239395	0.00207565565930688	0.041904563962398	-1.32574868447674
AGTPBP1	0.697365861454056	10.5668298653101	4.47072958173862	0.00208003069993863	0.0419477819820024	-1.32794360925978
FOXN3-AS1	0.603958202333958	5.64110350352265	4.4706627096201	0.00208021522918476	0.0419477819820024	-1.32803608443791
POGLUT1	1.0306867091832	8.96939068244729	4.46866208975533	0.00208574402339944	0.0420265807165512	-1.33080298246388
AC103764.1	1.06843407576521	5.57163734208842	4.46837225856304	0.00208654630359535	0.0420265807165512	-1.33120387447358
TRMT13	0.749231180310883	10.0134138296549	4.46696173415424	0.00209045554656515	0.0420808822850062	-1.33315507874912
H6PD	-0.48450498017491	4.83933020284041	-4.46405429219482	0.00209853853758264	0.0422190896969353	-1.33717793364565
AC231533.1	-0.539677797011399	5.20673001225267	-4.46278156312764	0.00210208751048549	0.042265972877495	-1.33893933038905
LOC100131257	1.04271633300409	7.18319912155268	4.45860973508828	0.00211376622673855	0.0424539245903964	-1.34471463751667
AC010247.2	-0.544922584318286	4.69888609852011	-4.45856804742746	0.00211388328242459	0.0424539245903964	-1.34477236130291
LINC02021	-0.470580730701098	8.77194107283839	-4.45710345908159	0.00211800019375426	0.0425119900000999	-1.34680050205746
GATA6	0.421385964595618	6.43301631643691	4.45534102977388	0.00212296584908372	0.0425722992520896	-1.34924151281488
LSG1	0.7145880494087	8.96318312172929	4.45516597957006	0.00212345974242057	0.0425722992520896	-1.34948398722287
G031244	-0.556554286139026	5.05410414517411	-4.45467776257988	0.00212483787450742	0.0425753187980448	-1.35016027522256
GNG11	1.02285426114227	8.99951275917414	4.45400987444873	0.00212672474987271	0.0425885226469891	-1.35108550487305
PPARG	-0.520595149952344	4.46688780114588	-4.45074725632849	0.00213596822753322	0.0427362607583282	-1.35560618636387
AC011611.3	-0.475106900584495	6.70550747228801	-4.4505365776359	0.00213656660578195	0.0427362607583282	-1.3558981571625
AC027763.2	-0.57892562998905	5.36759523718015	-4.44821830234548	0.00214316307560467	0.0428189860853906	-1.35911139495089
DDX31	0.48303052562089	10.2160767359394	4.44821535127738	0.0021431714866866	0.0428189860853906	-1.3591154857795
TAF12	0.600911053846149	7.67674818338119	4.44723767729287	0.00214596000547264	0.0428368381963692	-1.36047082810839
GSPT2	0.777161123588124	8.49210612987795	4.44677550178152	0.00214727958929602	0.0428368381963692	-1.36111158823572
AC027031.2	0.425722615705721	13.4410802955394	4.44660374702956	0.00214777020019277	0.0428368381963692	-1.36134971713485
PHLDA3	0.684287691905803	8.72478960035312	4.44333581984745	0.00215712808619063	0.0429885523656088	-1.3658813630214
AL109614.1	0.464423940044288	7.51969329516562	4.4430823432227	0.00215785577408963	0.0429885523656088	-1.36623292641143
NEK3	-0.688992858770726	9.15344247902264	-4.44108165194193	0.00216360875827637	0.0430784191573236	-1.36900815247451
AL590399.1	-0.540784892441444	8.19547700805887	-4.4379359340789	0.0021726878950843	0.0432343700247297	-1.37337288868044
AC007881.3	-0.618690177211025	7.2773757980942	-4.43712140151274	0.00217504551170598	0.0432564670458775	-1.37450330636844
ZSCAN16	0.691123843924104	6.9209487941467	4.43383399760167	0.00218458891195302	0.0434031089428112	-1.37906660692436
PTEN	0.449344279960987	7.44115103332378	4.43371960401465	0.00218492181450087	0.0434031089428112	-1.37922542753766
AC012184.4	0.521635753721051	5.02602129599643	4.4332089168418	0.00218640866143095	0.0434077836365604	-1.37993447398694
AP003774.4	-0.637490574469598	5.30433494461833	-4.42987897008452	0.00219613059326122	0.0435491627255423	-1.38455877802026
PPM1J	-0.628272080668056	6.21476535849752	-4.42949389428223	0.00219725785678324	0.0435491627255423	-1.38509363999012
SMYD5	-0.52926290024925	6.23340441536155	-4.42926647918084	0.00219792388175237	0.0435491627255423	-1.38540952501074
PIGF	0.671755040843698	7.01767893052636	4.42905201313678	0.00219855218349742	0.0435491627255423	-1.38570743052781
AL355472.1	-0.660092064230527	10.3579107390898	-4.42854465034057	0.00220003933298636	0.0435537467039378	-1.38641221350277
AC097639.1	0.737823026704383	7.41345636545615	4.42582620247411	0.00220802605568973	0.0436789211414804	-1.3901890898954
H2AFY2	-0.413758300098535	6.63977593019881	-4.42553584459821	0.00220888097342165	0.0436789211414804	-1.39059256364661
AP003469.4	-0.82895373335945	7.28548575590958	-4.42497666271165	0.00221052841573304	0.0436865912087092	-1.39136962356041
BDNF	-0.480328953847274	7.40977574515028	-4.42410027293363	0.0022131130829321	0.0437127643328114	-1.39258758084957
RRM2B	1.31454896627039	10.2406401885778	4.42290480674844	0.00221664405619955	0.0437575881873792	-1.39424915668192
CCDC33	0.468983610818472	7.31928963200046	4.42174182638376	0.0022200849340059	0.0437933782762113	-1.39586578436144
PTPN14	0.879558657046291	10.445077941898	4.42131609219105	0.0022213459880714	0.0437933782762113	-1.3964576362509
CCDC80	1.29906328471071	10.6645709627266	4.42080025873613	0.00222287496191471	0.0437933782762113	-1.39717477941858
AL590814.1	-0.429969035213953	6.38780431926338	-4.42058692151296	0.0022235076445741	0.0437933782762113	-1.39747138541031
AL139353.1	-0.521156435702106	8.06823590525003	-4.41505229903495	0.00223998972489798	0.0440771790976577	-1.40516861827516
AC011472.4	-0.502678937441607	6.66739971706082	-4.41489549185623	0.00224045861922415	0.0440771790976577	-1.40538676290387
CWC15	1.00983478344583	7.76882354523659	4.41426301265013	0.00224235097616611	0.0440893998057514	-1.40626668277911
MSI1	-0.480838151164374	9.74586091942094	-4.41309147021279	0.00224586076655654	0.0441333908369672	-1.40789671693545
CATG00000019495.1	-0.425500998373098	8.70104859985778	-4.41196042110292	0.0022492548889886	0.0441750603452325	-1.409470603718
GNAI3	0.921229869873327	8.35599994066927	4.41005848407276	0.00225497486996842	0.0442494704483289	-1.41211763093195
HMGA1P4	0.499675777132197	8.45429993328204	4.4098525352754	0.00225559519526714	0.0442494704483289	-1.4124042930728
AC073094.1	-0.60123153546407	15.088281745348	-4.40942072015612	0.00225689643815679	0.0442499695087791	-1.41300536118549
BORCS7-ASMT	-0.65453578839937	6.27665654718253	-4.40745894725827	0.00226281833925293	0.0443410120218354	-1.41573641324177
OR8G1	-0.510164097874673	8.78990171082315	-4.40546513676379	0.0022688541943643	0.0444341834428749	-1.41851265097591
CDS1	0.646891686119154	6.13330531558598	4.40426495600321	0.0022724959007993	0.0444629268580729	-1.42018410067718
LOC101928306	0.641427194258242	4.57470448863453	4.40413659889481	0.00227288574903019	0.0444629268580729	-1.42036287177099
PYGO2	-0.507543220658077	6.13413366124206	-4.40257268969913	0.00227764149910252	0.044530844281213	-1.42254122362743
OGFOD3	-0.438131706501859	6.69366780922863	-4.40130539766393	0.00228150315777959	0.0445812143799591	-1.42430668671927
AC010864.1	-0.706372472223708	8.17136615795533	-4.40087737286001	0.00228280902457865	0.0445816149822556	-1.42490302137692
SPIN4-AS1	-0.569195666970525	6.67551205572953	-4.40001805864921	0.0022854331620698	0.0446077455223573	-1.42610032101208
AC096772.1	0.757033366987164	9.48063223389299	4.39849359380471	0.00229009654829491	0.0446736269297304	-1.4282246576218
ST13	1.16072534958365	12.4324558221778	4.3979568186333	0.00229174101205035	0.0446805763136337	-1.42897273400015
MAPKAPK5-AS1	-0.488002483530726	10.169182901516	-4.3971114977658	0.00229433332853768	0.0447059871724725	-1.43015090146007
GNAT1	0.417727287164113	5.44321303640826	4.3959667199944	0.00229784904122786	0.0447493521313571	-1.43174660630118
LOC105370203	1.05077768918675	6.02731529648917	4.39486696549413	0.00230123197686538	0.0447900841108859	-1.43327973609969
FIG4	0.507209770634461	8.91868349294653	4.39002818547631	0.00231618064572039	0.0450557540752473	-1.44002744042953
TMEM185A	-0.511683864617971	6.903319772978	-4.38788239975801	0.00232284333640026	0.0451600326679969	-1.44302085954179
PIM1	-0.515907359928313	5.51592749802919	-4.38635474618196	0.00232759936089739	0.0452271463492242	-1.44515238579524
AL161449.2	0.468737826702734	10.0059027196177	4.38519808906831	0.00233120737848186	0.0452654349672363	-1.44676649255572
SLC19A3	-0.483924144735758	9.17652737654295	-4.38488660717495	0.00233218003363082	0.0452654349672363	-1.44720119715167
DTYMK	-0.66674067039183	10.9184773710389	-4.38389943900889	0.00233526553725485	0.0452999719765924	-1.44857898535777
G047629	0.451194774558164	14.1118198400416	4.38261728156931	0.00233927966064907	0.0453524738680561	-1.45036870459896
VAX1	0.583144766897581	4.74324128988343	4.38161103401569	0.00234243520779613	0.0453529896911736	-1.45177346107629
KCMF1	-0.531365596010858	11.6475356798676	-4.3814248621214	0.00234301953939915	0.0453529896911736	-1.45203337991334
ARRDC3	0.567551776317964	8.00458681661923	4.38135811228418	0.00234322908334054	0.0453529896911736	-1.45212657213525
AC099850.3	-0.801516336415642	6.64609609313777	-4.37903475761603	0.00235053531234765	0.0454672801459179	-1.45537071474183
CATG00000116537.1	0.638221638317549	6.0563018677969	4.37864738681231	0.00235175586961644	0.0454672801459179	-1.45591168531063
AC019129.2	-0.457072163433141	7.55425743428832	-4.37577538795347	0.0023608266055286	0.0456172200479967	-1.45992317731048
ZNF232	-0.633119484323675	10.5137617324702	-4.37507573526094	0.0023630420744122	0.0456283963233887	-1.46090060860593
AL008718.3	0.569226538379088	6.79765536797679	4.37476204832595	0.0023640361029042	0.0456283963233887	-1.46133886013216
AMIGO2	1.01174977604416	12.8340990860848	4.37333034636988	0.00236857870874444	0.0456906473493281	-1.46333927331837
CHRNA5	-0.813342308015857	9.34929424243857	-4.36967934640025	0.00238020567711532	0.0458641053124515	-1.46844192118977
TMEM95	-0.442684239780753	8.38695961148344	-4.36929875671708	0.00238142125258734	0.0458641053124515	-1.46897394771738
ROR2	-0.616858587577108	6.67715820745913	-4.36926230800672	0.00238153770233321	0.0458641053124515	-1.46902490051199
STX10	-0.431265646384851	9.40215909108513	-4.36842457236181	0.00238421587756228	0.0458902017188513	-1.47019605149618
STK24	-0.464436005809902	6.36472871850995	-4.36687162691583	0.00238918914695004	0.0459604195079396	-1.4723673369165
INHBA	0.667172167594736	5.25824263488927	4.36596056730643	0.00239211201655184	0.0459911381275411	-1.4736413209929
AL022313.4	-0.526158315400872	5.62061964732418	-4.36382963766749	0.00239896360396681	0.0460973150360028	-1.47662159389012
BLZF1	1.21481751094237	10.0585874657037	4.36098749725142	0.00240813501853051	0.0462452764847764	-1.48059759387497
WTIP	-0.568329474806634	6.39891207546696	-4.36061793081334	0.00240933037158318	0.0462452764847764	-1.48111468478904
ATXN7L1	0.605941486538607	6.20060107633012	4.35976447747423	0.00241209329815785	0.0462641511512724	-1.48230889879362
ZNF572	0.610825928128719	6.5399753337535	4.35949034942028	0.00241298147366658	0.0462641511512724	-1.48269250150523
BC045805	0.514628991375671	5.33532564119768	4.35590729557898	0.00242462317159316	0.0464616740793024	-1.48770748803497
CPM	-0.539566633565718	9.06817241177477	-4.3527753251078	0.00243484903593224	0.0466318630382517	-1.49209267023751
AC009032.1	0.493425732327091	6.6026935184845	4.35179519225547	0.00243805874158704	0.0466587659797384	-1.49346528574012
G054530	0.517552654716384	4.9610783688446	4.35152503123379	0.0024389442602141	0.0466587659797384	-1.49384365444229
NUP50-DT	-0.428069640972915	8.09894993921015	-4.34997895525637	0.00244401859905341	0.0467107844114909	-1.49600918755797
NKAIN1	0.845929164186577	8.82827777150079	4.34987601234951	0.00244435687080083	0.0467107844114909	-1.49615338849441
ZNF43	-0.442806611590179	6.02768713815833	-4.34935149747124	0.00244608122026062	0.0467179961693388	-1.49688814559371
ZNF549	1.01993626209312	8.11193773403806	4.34882387807598	0.00244781710355217	0.0467179974982145	-1.49762729247834
LINC02063	0.457717758653368	9.34161713618691	4.34853283563842	0.00244877521196385	0.0467179974982145	-1.49803503406229
CATG00000053533.1	0.496941238985988	9.00757935147874	4.34671688925809	0.00245476245674793	0.0468064766629165	-1.50057940129816
HOXB5	0.514353545689204	10.265244030313	4.34393384667329	0.00246396900689179	0.0469562093599092	-1.50447973301223
NUF2	-1.16270957356199	10.0103125496623	-4.34296157076284	0.0024671941791641	0.0469918522296143	-1.50584261059933
ARFGEF2	0.713501566518119	7.46482594812179	4.34139195146911	0.0024724104614126	0.0470653591897006	-1.50804310156853
AC068338.2	0.841264005541285	7.09175616275752	4.3405117211065	0.00247534093176663	0.0470952961477749	-1.50927727851906
BC022892	0.694592903045484	4.71303168699386	4.33966010408426	0.00247817971833274	0.0471234568808402	-1.51047144498863
CATG00000080006.1	-0.452124249708497	4.68952350181376	-4.33851215535526	0.00248201187295964	0.0471508145955624	-1.51208130670148
AP000439.3	-0.474278954257981	11.2912781899587	-4.33825623090769	0.00248286708948198	0.0471508145955624	-1.51244023675391
AC034199.1	0.525600086985319	4.73575057750948	4.33779910567097	0.00248439544697253	0.0471508145955624	-1.5130813717462
CLCF1	0.604810966535727	11.6993009044369	4.33760157278913	0.0024850561953837	0.0471508145955624	-1.51335842840103
BC038205	-0.861574483662239	7.64589496698757	-4.33444781397936	0.0024956313149059	0.047325574918642	-1.51778262010738
AC092828.1	0.516829898030035	4.82374757648916	4.33259577560275	0.00250186420773867	0.0473942454423371	-1.52038139893228
CDKN2AIPNL	-0.448795767828589	11.8079635192303	-4.33255979874836	0.00250198545164685	0.0473942454423371	-1.52043188661744
CATG00000009146.1	-0.440110440353966	5.91432890276504	-4.33112402248168	0.00250682928464177	0.0474335619059264	-1.52244692117917
C9orf163	-0.549222500539309	5.24614514175825	-4.33104540839945	0.00250709479516887	0.0474335619059264	-1.52255726054943
MAP3K11	-0.444869771319807	13.9786559170287	-4.3307289875829	0.00250816377971022	0.0474335619059264	-1.52300138448266
SEC22C	-0.426320513029488	9.06703302894784	-4.32982508324959	0.00251122021331917	0.0474654833126769	-1.52427017326645
AC008687.3	-0.45474475423956	7.50910922407723	-4.32801852089857	0.00251734094271112	0.0475521570964727	-1.52680636100149
ARF5	-0.495611262723541	9.69326476156051	-4.32766286602705	0.00251854781992332	0.0475521570964727	-1.52730571245165
TCHP	0.430492666965076	7.18670887687652	4.32506529665499	0.00252738139296827	0.0476832127208404	-1.53095335070545
NHS	0.591615424364458	6.29238695848583	4.32481374709748	0.00252823861704606	0.0476832127208404	-1.53130664191695
TRIM44	0.573981793324885	8.25619323785771	4.32393951584684	0.00253122024556169	0.0477135016288378	-1.53253453668545
MCOLN3	0.787930547321017	4.92221440803299	4.32296165706026	0.00253455980894163	0.0477265971843566	-1.53390811360305
FOXP4	0.486055224977703	9.74730517059633	4.32224305108253	0.00253701701436431	0.0477265971843566	-1.53491761319445
G076482	-1.08733240769002	9.99516431182602	-4.32211690335712	0.00253744863034123	0.0477265971843566	-1.53509483367273
CHGA	0.755229745404325	7.87652741169604	4.32163992725539	0.00253908132768675	0.0477265971843566	-1.535764941633
RFT1	-0.412027851347151	8.429471118755	-4.3213914489272	0.00253993232323359	0.0477265971843566	-1.53611404426516
PCYT1A	0.508832798652777	6.46657169178562	4.3213217123436	0.00254017121445976	0.0477265971843566	-1.53621202314938
AC008608.2	-0.522853951538988	12.0262495368757	-4.32047168103854	0.00254308505469883	0.0477369682747009	-1.53740636209676
LAS1L	-0.575388666441067	5.3993394154453	-4.32035774922498	0.00254347587855055	0.0477369682747009	-1.53756645037638
MYH9	0.508341373304926	9.42284881019124	4.31890428308708	0.00254846745168797	0.047804783717872	-1.53960891701055
GPR179	-0.471366865938715	4.85226920333378	-4.31630295064469	0.00255742755182879	0.0479413369387042	-1.54326518297793
KCNJ4	-0.604145631506784	9.04950983582149	-4.31585316226004	0.00255898026603962	0.0479413369387042	-1.54389747726896
CCDC90B	0.934210099088076	6.06419111897951	4.31558867327136	0.00255989378417946	0.0479413369387042	-1.54426929902131
NME3	-0.436656258731063	12.9896069380247	-4.3145714361304	0.00256341050518504	0.0479575834595557	-1.5456994385903
IGFL1	0.704594208236905	9.03949433138148	4.31453785442833	0.00256352669052059	0.0479575834595557	-1.54574665388504
SHISAL1	0.552262910784718	9.24993203365381	4.31237894071761	0.00257100802071163	0.0480716130406265	-1.54878239618864
AC135178.1	0.486150041178745	6.01475627500992	4.31115106610981	0.00257527352847172	0.0481254240633152	-1.55050926862463
CSGALNACT1	-0.482814376459229	9.94180454102673	-4.30965076093081	0.00258049581946763	0.0481806137705957	-1.55261958487663
G029828	-0.738420088214344	4.76857282536437	-4.3095046302358	0.00258100508550821	0.0481806137705957	-1.55282514866295
AP000253.1	-0.434184710002651	5.86317027208051	-4.30854220198123	0.00258436186713993	0.0482173249057996	-1.55417908604977
FLJ42627	0.477311209580995	8.14331995011314	4.30531659164422	0.00259564669186893	0.048401833258485	-1.55871784116217
NCBP1	0.701439811779958	7.58833288526189	4.3044740959976	0.00259860293539244	0.0484309211236708	-1.55990356730093
MARCH9	0.50872594741535	12.7205761071812	4.30368844520296	0.00260136299496016	0.0484501548043992	-1.56100938373562
LINC01279	1.15825036896045	10.6404212177663	4.30311491772052	0.00260337984780988	0.0484501548043992	-1.56181669014221
C6orf141	0.452070864843757	6.35511492829847	4.30298821323064	0.00260382564166186	0.0484501548043992	-1.5619950478877
AL158151.1	-0.613285980140514	11.561858610932	-4.3024063071357	0.00260587406519826	0.0484622713551402	-1.56281420813132
UCP2	0.485256485955789	11.9646955110742	4.30104259183693	0.00261068143804347	0.0485256564829045	-1.56473413007354
GUCY1B1	0.835114389357159	8.4808086386878	4.30028601693889	0.00261335265165289	0.0485492894322061	-1.5657993998752
LYST	-0.449746927493605	9.41472151106023	-4.29945557180412	0.00261628807778975	0.0485626713216228	-1.56696877654013
NSMCE4A	-0.558881136837926	7.98891063551533	-4.29926080645924	0.00261697704278798	0.0485626713216228	-1.56724304652278
BAAT	0.531483669976786	4.92258052321077	4.29889447976154	0.00261827342208035	0.0485626713216228	-1.56775892548325
TMEM185B	0.66900914954824	10.7935235739149	4.29725331872846	0.00262408978951181	0.0486176229075416	-1.5700703285968
CATG00000031471.1	0.830411688687031	10.1201032002784	4.29718443078983	0.00262433423746029	0.0486176229075416	-1.5701673586403
ANGPT1	1.08807312649634	5.07186577580856	4.2968725225625	0.00262544134776339	0.0486176229075416	-1.57060669631579
AC135048.1	0.53503208369828	9.26964907301632	4.29466129216348	0.00263330454302335	0.0487372117237043	-1.57372172791749
SVIL	0.484220782738804	9.21694572104902	4.29405340402848	0.00263547066744846	0.0487512878025506	-1.57457820474941
AL021918.3	0.55220640780987	5.36154763150778	4.29280550875852	0.00263992340453346	0.0488076243938372	-1.57633658125963
NAPA-AS1	-0.644438164017414	8.22805158727781	-4.28919210741863	0.00265286265388	0.0489543339785523	-1.58142941308816
CATG00000031415.1	-0.762412375345905	6.86068322070559	-4.28910458557163	0.00265317691026967	0.0489543339785523	-1.5815527925451
C8orf82	-0.447880200924638	13.837191842389	-4.28851920928835	0.00265527979996274	0.0489543339785523	-1.58237802563464
NT5C3A	-0.39382779548343	5.57712523501712	-4.2883002838784	0.00265606672431389	0.0489543339785523	-1.58268666816167
TGFBR1	0.928911753334233	10.1645754643092	4.28824385435426	0.00265626960030629	0.0489543339785523	-1.58276622402134
ST7-AS1	0.589006969815864	5.45006461093783	4.28822780235385	0.0026563273136788	0.0489543339785523	-1.58278885464783
TUBA4A	0.475425838169043	9.96136825828154	4.28683396655832	0.00266134388292197	0.0489970769981284	-1.58475407259187
AL512791.2	1.07222281163302	10.5589416680977	4.2867984211496	0.00266147194857784	0.0489970769981284	-1.58480419301696
CTU1	-0.445475327814162	9.15974638715435	-4.28565258103454	0.00266560383653159	0.049022472559665	-1.58641997143497
ZBTB22	-0.54421411156755	9.18750124689994	-4.28563197195104	0.00266567821610911	0.049022472559665	-1.58644903458389
ZNF597	0.981158142109248	6.41240102189325	4.28221269033893	0.00267804974329533	0.0492238883394039	-1.59127179979176
SDHAF1	-0.419045513426088	13.8266687078456	-4.28159522250516	0.00268029045047043	0.0492389798644685	-1.5921428961842
UTP14A	0.595334140852843	9.02567617263507	4.27955843961332	0.00268769603342289	0.0493488878894862	-1.5950166937687
LCE3D	0.672695917232223	7.7683542271274	4.2782993550372	0.00269228502190111	0.0494069913754594	-1.59679350083114
ZNF813	0.689018980052334	5.44343678080203	4.27732687236122	0.00269583522622001	0.0494459804263432	-1.59816601640133
CATG00000061773.1	-0.472611208072768	5.94207312572941	-4.27627077475183	0.00269969641032586	0.0494906291203711	-1.59965669816934
AC007513.1	0.641530843424301	5.50644218252968	4.27559295047503	0.00270217774231681	0.0495030140873356	-1.60061353274136
ABCF1	-0.454559231195766	10.6685241814596	-4.27515301557604	0.0027037895439612	0.0495030140873356	-1.60123459222747
AC015726.2	-0.477856090060737	8.17491095985408	-4.27491724251776	0.00270465377971113	0.0495030140873356	-1.60156744647263
OGFOD1	0.650393697454319	9.30770390433507	4.27430029520182	0.00270691663780286	0.0495182999290898	-1.60243846442212
XLOC_012841	-0.602295673977439	6.01821507853196	-4.27343032694065	0.00271011101022951	0.049526797502784	-1.60366679634418
BANF1	-0.413229575846255	8.76757799647503	-4.27293027341529	0.0027119489630077	0.049526797502784	-1.6043728854382
AC092119.3	-0.662929923887505	5.33535241627873	-4.27269125786632	0.00271282794317328	0.049526797502784	-1.60471039471407
CLDN16	-0.431237377060341	10.810305266886	-4.2726192175203	0.00271309293205195	0.049526797502784	-1.60481212313729
SLC7A5	-0.689006091766689	11.4973806384143	-4.27197451149652	0.00271546562525385	0.049538521407713	-1.60572254839372
FRAT2	-0.524051681249706	12.6212837201637	-4.27166873907172	0.00271659173444442	0.049538521407713	-1.6061543678071
AC104938.1	-0.641188115192459	5.01731786079682	-4.27088561736708	0.00271947814333957	0.0495650971747712	-1.60726037379504
CCDC113	0.607562935690445	6.71449440600714	4.27034378496673	0.00272147715374018	0.0495754798321032	-1.60802565815764
PLEKHN1	0.513571627247112	7.53040073618395	4.26971630116502	0.00272379414617938	0.049591641032066	-1.60891196999613
PARD6G	0.576876606651045	7.42791518107979	4.2670820433328	0.00273354445690545	0.0497217839779295	-1.61263344638474
HOMER2	-0.467411899839961	6.95749724042783	-4.26696515062079	0.00273397799053908	0.0497217839779295	-1.61279860678922
CENPN	-0.801761419364215	10.3630677045901	-4.26662421739263	0.00273524287365614	0.0497217839779295	-1.61328033054979
DSEL	1.03900850157419	5.67743990009717	4.26598906353277	0.00273760101950337	0.0497385823784468	-1.61417782029791
TMEM132A	0.449253716577737	6.69079892704449	4.26106777452906	0.00275594696906344	0.0500456883115164	-1.62113372398078
HIST1H4C	-0.383330011122627	17.3900306638539	-4.25685861129308	0.00277174358395327	0.0503062032788254	-1.62708587923455
ATOH7	-0.421845554923936	7.21632011743141	-4.25632807374176	0.00277374157391933	0.0503161363754279	-1.62783629215937
CATG00000067412.1	-0.409850157694542	10.8096086656365	-4.25580119057421	0.00277572734115111	0.0503258374806508	-1.62858157662836
FLJ32255	0.890601795679387	7.07580414092128	4.25448176598313	0.00278070685369318	0.0503638133423903	-1.63044810014537
PEX11A	-0.472143208669466	5.43517964336105	-4.25447668269025	0.00278072605670273	0.0503638133423903	-1.63045529171246
AP000845.1	0.511822273136827	4.80797148409616	4.25393273632027	0.00278278173516182	0.050374739928159	-1.6312248592103
MCAM	0.38486525813393	12.7807213153135	4.25083287234909	0.00279452809174929	0.0505609871331416	-1.63561132170373
RAB15	0.630695342173041	14.0003003359531	4.24956669347151	0.00279934143372024	0.05062166751155	-1.63740342910906
AC021016.3	-0.408219017325343	5.64774329259089	-4.24870192536507	0.00280263396952724	0.0506396582897639	-1.63862752670726
FLRT1	-0.409260690525423	6.18308019513128	-4.24853857844286	0.00280325636940222	0.0506396582897639	-1.63885875991689
AC018685.2	-0.721333317690281	9.80642071789186	-4.24705872112257	0.00280890186801298	0.0507152276887882	-1.64095381594055
TAX1BP3	0.564410497714228	9.44045039487125	4.24547667248931	0.00281495079715669	0.050750647431875	-1.64319389682545
AC009955.4	-0.592593501483776	6.69842093893471	-4.24540991767918	0.00281520634184332	0.050750647431875	-1.64328842539402
CATG00000101027.1	-0.410160600667949	8.62157766162949	-4.24535127844304	0.00281543083989623	0.050750647431875	-1.64337146238582
ENDOG	-0.415225927900671	12.9409862394099	-4.24501555008863	0.00281671653518508	0.050750647431875	-1.64384688527661
AL121885.2	0.417762021468524	7.90735353741488	4.24392122386226	0.00282091173744124	0.0507904075479904	-1.64539666740491
SCEL	1.08682246093852	5.71372341246735	4.2434621282919	0.00282267373195195	0.0507904075479904	-1.64604688909424
BTBD2	-0.410746931468836	6.9593423473156	-4.24329475725387	0.00282331639235744	0.0507904075479904	-1.64628394597952
RPS4Y1	0.622341359503996	5.05854130719014	4.24235084985483	0.00282694370578587	0.0508292978182879	-1.64762093036157
LINC02569	-0.816254255937908	4.8301112447532	-4.2403261570877	0.00283474132152778	0.0509252520206336	-1.65048921325743
CATG00000084124.1	-0.571731593228623	7.22339090942661	-4.24020287498806	0.00283521686229511	0.0509252520206336	-1.65066388013144
AC092171.4	-0.461873858567407	8.05222062682249	-4.23960630496294	0.0028375192519313	0.0509402265703857	-1.65150913547884
N4BP1	0.526255685349088	6.06965984846302	4.23901052799327	0.00283982059573408	0.0509551668610661	-1.65235331859908
AC097501.1	0.927478213930534	5.35905309790529	4.23855142759203	0.0028415953654841	0.0509595357952694	-1.65300387360915
TPRG1L	0.489002180877521	7.26012962026238	4.23818762491604	0.00284300258804769	0.0509595357952694	-1.65351941138668
ANKRD53	1.13567154181494	13.2095121944866	4.23708978833516	0.00284725368513246	0.0510093733549247	-1.65507525061516
DCTN2	-0.379971441194737	12.9675658547358	-4.23656725956469	0.00284927945710092	0.0510193126949345	-1.65581583261873
AC018845.3	-0.592695909117035	9.6607044188974	-4.23532184169426	0.00285411404761054	0.0510795106436141	-1.65758112736468
SLC25A28	-0.419285053678573	5.67385609739938	-4.23439867283016	0.00285770341438009	0.0510989059775651	-1.65888980096376
IER3-AS1	-0.595850210603913	10.3301926550684	-4.23396539427232	0.00285938972203254	0.0510989059775651	-1.659504054184
AP006623.1	-0.687582241868455	5.08412434369229	-4.23390686713403	0.00285961759031409	0.0510989059775651	-1.65958702940714
AL031847.1	-0.547071891451682	7.65751267368695	-4.23231012833265	0.0028658418678471	0.051183758673743	-1.66185095255187
HDHD2	0.892407017003867	9.90593926335353	4.23047765022295	0.00287300311502346	0.0512852496353442	-1.66444957102112
AL445253.1	0.503674302122485	5.81053072790859	4.22722018173154	0.00288578090227749	0.0514868440404283	-1.66907015186569
G024824	0.82592641580433	5.8509101009068	4.22519263298121	0.00289376515742178	0.0515850315234799	-1.67194691771074
BIG-lncRNA-1653	0.549557774376689	5.67706032762598	4.22452117516614	0.00289641453497962	0.0515850315234799	-1.67289973929441
FBXO36	-0.85936869106003	9.94118800601173	-4.22445266239763	0.0028966850136441	0.0515850315234799	-1.67299696491385
BTN3A3	-0.438819464962378	6.45658818625236	-4.22431378968342	0.00289723334701127	0.0515850315234799	-1.67319403953793
DNAJC12	0.902572035698931	11.532669977059	4.22256575573314	0.00290414497861402	0.0516815620514359	-1.67567491705575
Z83851.1	0.630108045863726	6.76417453663676	4.22099824954923	0.00291035794997359	0.0517655667368636	-1.67789995760395
G087265	-0.714190823778958	5.29117701336666	-4.21996597952694	0.00291445729193682	0.0518119101555801	-1.67936543579917
CARNMT1	0.877451419875074	8.51149962132092	4.2184029614567	0.00292067620311325	0.0518958675352356	-1.68158469128341
SUPT7L	0.605481266993769	7.08242885749454	4.21759655581608	0.00292389031654263	0.0519229544024955	-1.68272980631668
KIAA0753	0.689139344575441	8.69932395534238	4.21707186358415	0.00292598364688598	0.0519229544024955	-1.68347493201603
AL162231.2	-0.619485435365763	7.41008538117906	-4.21689447535853	0.00292669172693111	0.0519229544024955	-1.6837268534821
ORC1	-0.554762328170203	6.4587749608432	-4.21426915094135	0.00293719287721845	0.0520799086523207	-1.68745579121381
KDM4D	-0.494286051740255	5.74162934353665	-4.2138665119825	0.00293880700382402	0.0520799086523207	-1.68802777623618
AC034102.5	-0.467531946146093	5.61222852659927	-4.21355828790279	0.00294004328051101	0.0520799086523207	-1.68846565217671
C20orf96	0.581743234437392	7.05021702025352	4.21274914748439	0.00294329138770972	0.0521108312870464	-1.68961521581944
AL117190.1	-0.478203852483416	10.4688655122502	-4.21190573894489	0.00294668117894965	0.0521339074479698	-1.69081356532761
AC006064.5	-0.636397961044622	10.0577007263204	-4.21124304807923	0.00294934759324535	0.0521339074479698	-1.69175521561756
VPS18	0.400332052022014	6.14607147122472	4.21109833600424	0.00294993020553807	0.0521339074479698	-1.69196085258959
G049993	-0.812083793185544	7.36419786332056	-4.21093021816499	0.00295060720563847	0.0521339074479698	-1.69219975311961
ALPK2	0.447447087034233	8.53801308122702	4.20938404640684	0.00295684141119635	0.0521932760709352	-1.69439710074479
TRIM16L	-0.386355039556525	9.04211045352263	-4.20935047746927	0.00295697691959946	0.0521932760709352	-1.69444481118022
NMRK1	0.443066091857772	6.12921306959459	4.20630706160623	0.00296929022716305	0.0523839584124737	-1.69877099276077
MORF4L2-AS1	-0.742489875594857	6.1569412766916	-4.20396851350407	0.00297878931140597	0.0525068515869803	-1.70209611816921
AVPI1	-0.575063191602595	8.3281974070164	-4.20384696480875	0.00297928393274067	0.0525068515869803	-1.7022689668458
LMLN-AS1	0.385365164265543	5.50393846280066	4.20303505370835	0.00298259013806025	0.0525301288163178	-1.70342360188647
LRSAM1	-0.42958860278525	8.45321853333579	-4.20277896804146	0.00298363377257947	0.0525301288163178	-1.70378780610683
TFG	0.525931059542032	9.54297214581412	4.20190162463784	0.00298721222804758	0.0525664479541361	-1.70503563258745
UBE2J1	0.943910767461301	8.16775581660179	4.20106269200509	0.00299063834748911	0.0526000509352497	-1.7062289317543
TJP3	0.391026937886134	5.38870098318067	4.19919719129526	0.0029982720770743	0.0527075867821819	-1.70888278560064
UQCRB	-0.813879482965685	9.83104638145086	-4.19667489457178	0.00300862689882977	0.0528614853244162	-1.71247178986213
CATG00000105590.1	0.620042360993091	13.8158684753284	4.19632295758137	0.00301007477556574	0.0528614853244162	-1.71297263759121
LINC01970	-0.509963459107123	6.5178470643342	-4.19579349001186	0.00301225443349338	0.0528729922931601	-1.71372616572019
G034916	0.611794237047349	8.15317915078553	4.19486106752289	0.00301609707598103	0.0529136626116975	-1.71505326944749
BX284668.6	-0.518051945291647	7.3452158556809	-4.19110695624708	0.00303162188346084	0.0531381470716842	-1.7203977054824
CATG00000051549.1	-0.444853354534633	6.14665266793283	-4.19080076808558	0.00303289189546619	0.0531381470716842	-1.72083369092594
AC009754.1	0.869880552524699	5.11522743554379	4.19065686834932	0.00303348896326649	0.0531381470716842	-1.72103859634203
TRIM38	0.730304539952879	4.98069644715753	4.18906457940511	0.00304010414837589	0.0532270083771103	-1.72330612764289
ZNF559-ZNF177	0.441296351040363	6.29886464307041	4.188475338067	0.00304255610268356	0.0532270083771103	-1.72414534086361
CATG00000116207.1	0.400590516790775	14.8923776912961	4.18832893278243	0.00304316565597422	0.0532270083771103	-1.72435386289356
AC108751.4	0.58255796276307	5.05293502249907	4.18515804309218	0.00305639991926207	0.0533830875912581	-1.72887084961731
KIAA0825	0.869481892837503	6.58869987915262	4.18508625830748	0.00305670024333304	0.0533830875912581	-1.72897312495286
APOBEC3G	-0.437042202267864	4.9919488879915	-4.18508473732457	0.00305670660697263	0.0533830875912581	-1.72897529198047
SYDE1	0.447230405098775	11.5575585026993	4.18458877881672	0.00305878240975861	0.0533924555108545	-1.72968192889161
LRIG3	-0.689600090091766	13.8632272971281	-4.18415735210981	0.00306058935545901	0.0533971233424247	-1.73029665017281
PNRC2	0.5544296075644	6.17163878170921	4.18283633250356	0.00306612934949064	0.0534668830355622	-1.73217907975493
G008187	0.506441642653137	12.4126225505218	4.18214711252867	0.00306902404201383	0.0534904672729686	-1.73316130524549
LINC01137	-0.550226968119489	8.80591481193483	-4.18015695157937	0.00307739918421819	0.0536094994000118	-1.73599791762894
CNPY4	0.496213948011862	10.5181004849236	4.17819984461635	0.003085659270725	0.053726408707744	-1.73878797042901
AL669970.2	0.601261624653225	7.50827536850499	4.17700492577727	0.00309071425121594	0.0537732498670196	-1.7404917168571
NT5M	-0.517854400195885	5.50938227145421	-4.17683112450778	0.00309145024319101	0.0537732498670196	-1.74073954425207
ANKRD36C	-1.07899928562211	5.8120534285512	-4.17520457525235	0.00309834732057841	0.0538662047453341	-1.74305908921776
MLF2	0.654287221287762	9.52518220140458	4.17422420191684	0.00310251242412612	0.0538847472954561	-1.7444573359906
PLSCR4	0.927272922969452	10.3296454150314	4.1742221713489	0.00310252105723175	0.0538847472954561	-1.74446023220857
AC034268.2	-0.750088488566637	5.46532299838387	-4.17343138475	0.00310588511374484	0.0539161758183815	-1.74558818331051
CATG00000031586.1	0.894136117237266	4.51667280512036	4.17215860995008	0.00311130784226861	0.0539832922467456	-1.7474038136812
[truncated: 32,685 more rows]
