# Supplementary material for: Immunological biomarkers and gene signatures predictive of radiotherapy resistance in non-small cell lung cancer
Source: Front Immunol. 2025 May 29;16:1574113. doi: 10.3389/fimmu.2025.1574113 (PMC12159018; doi:10.3389/fimmu.2025.1574113)
Supplement: Supplementary file 1 [file DataSheet1.zip › Supplementary Material/Supplementary Tables/Table_S2_GSE253564_差异分析结果.txt]

symbol	baseMean	log2FoldChange	lfcSE	stat	pvalue	padj
A1BG	0.926570340856689	-0.823908068778285	1.08976038804868	-0.756045161683269	0.449622119031769	NA
A1BG-AS1	23.5116784970785	1.0672688527999	0.685192981234264	1.55761790040141	0.119323852778444	0.398385566566354
A1CF	81.7133178575304	-2.0453596669175	0.699677083939978	-2.92329092071988	0.00346352744274689	0.220006241150473
A2M	57011.076067306	-0.51584814522172	0.617392135816857	-0.835527560679426	0.403420735822485	0.666022693215271
A2M-AS1	4.10197442548086	0.26375990006743	0.730499181060481	0.361068029788239	0.718048591912259	0.87249440721322
A2ML1	246.749231806462	-1.4409229249368	0.644048045155544	-2.23729104649142	0.0252673240222201	0.340133537305145
A3GALT2	127.583698073457	-0.845204663662322	0.529387559217918	-1.59657069559959	0.110361435446531	0.390191999500381
A4GALT	927.827069720462	0.0661217405980129	0.438626000707048	0.150747426033631	0.880174960126006	0.951774463907574
A4GNT	53.3989245522916	-1.44874796172982	0.583108374919914	-2.48452607446908	0.0129724007633802	0.3038412841476
AAAS	2365.93848886758	0.0388919790333716	0.106537594723657	0.365054036880142	0.715071069895386	0.870748813962351
AACS	1597.16488547161	-0.306458550824693	0.254145016201217	-1.20584127678529	0.227878696615551	0.504574181190392
AACSP1	0.29565951175124	-1.70967205962485	2.40535943634988	-0.710776125093083	0.477222977676518	NA
AADAC	55.3867605062454	-1.588394041864	0.412412730362302	-3.85146704969221	0.000117412329983505	0.0576665103364973
AADACL2	66.5447716665192	-1.30597699545991	0.677751900795337	-1.92692487313921	0.0539889932063922	0.357808611731214
AADACL3	54.5645152537178	-1.85938725954941	1.18126244210053	-1.57406787287933	0.115471758964754	0.394189995156674
AADACL4	65.2495922204326	-1.7413834953579	0.977918604081586	-1.78070392371083	0.0749608318254845	0.365774115765848
AADAT	245.07087141122	-0.393181581508841	0.472247034851805	-0.832576072462212	0.405083858296742	0.666991267674289
AAGAB	768.343800213797	-0.112020241954406	0.259701748619515	-0.431341885643306	0.666219798929434	0.843187341849007
AAK1	4008.91815857206	0.307956835096347	0.261823580551806	1.1761997695063	0.239515056591665	0.516675599682891
AAMDC	79.4978842412163	-0.310656405303446	0.381463433255822	-0.814380562383053	0.415426970411809	0.675746268684583
AAMP	2771.9074492406	0.00970090791893677	0.173958222188346	0.0557657338463343	0.955528432875642	0.983980112155332
AANAT	154.312377754132	-0.115981354939285	0.464766834498573	-0.249547399535113	0.802937380763761	0.914837888675603
AAR2	923.545024072983	0.0249067239880835	0.151686795854522	0.164198365769231	0.869574987574712	0.946885380317514
AARD	37.4201638208993	-0.640018806852312	0.635469321512213	-1.00715925251792	0.313858250904035	0.587618681480342
AARS1	7557.52508877129	-0.246323514158441	0.261359199985126	-0.942471182083734	0.345951458521798	0.616662746843038
AARS2	2316.27974545291	0.408276705913569	0.241243728858576	1.69238266978087	0.090573034489757	0.374751103381493
AARSD1	31.2053936778051	-0.629481630118646	0.423809835771861	-1.48529264067741	0.137466320509213	0.414433064841167
AARSD1P1	9.95184681602943	-0.101658782735967	0.448771764716557	-0.226526690689139	0.820791802526141	0.923626619720663
AASDH	971.528689466426	-0.159248352209262	0.30839889283266	-0.516371348634095	0.605595072794776	0.805451190614779
AASDHPPT	421.494856143869	0.304836697557161	0.214322549246372	1.42232676229854	0.154931413214719	0.429661308590869
AASS	1590.16483498797	-0.728861087092511	0.461538703143412	-1.57919819535922	0.114290603775655	0.393291191466779
AATBC	0.418617016673042	-0.605460018945805	1.18636802510837	-0.510347553315504	0.609807993170655	NA
AATF	3771.40748485537	0.310118844973087	0.178595417809028	1.73643226000735	0.0824874322694481	0.369908981479167
AATK	1347.05928965461	0.0426357907531716	0.389513207138333	0.109459165881453	0.912838308012657	0.965438003911032
ABALON	6.67319085831013	-0.193826551292836	0.704496987594219	-0.275127579969834	0.783218223164438	0.904860014573851
ABAT	631.598852367657	-0.593912119427739	0.313100845220166	-1.89687165810783	0.0578448788709122	0.359329077956386
ABCA1	12165.3393813573	0.315397484330312	0.219163672522639	1.43909563432659	0.150123428783033	0.42461092472545
ABCA10	565.834073727969	-1.26436835799938	0.505336225083152	-2.50203388405676	0.0123482106044582	0.300544942727265
ABCA11P	0.180120010026635	-0.961822943826388	3.03687418322619	-0.316714781645845	0.751460031650797	NA
ABCA12	1164.60241098172	0.579316994016454	0.608015264119591	0.952800082832308	0.34069137233463	0.611914739672371
ABCA13	3395.95819268632	-0.921792815577447	0.744162793323828	-1.23869780086724	0.215457433422927	0.492147332072365
ABCA17P	0.184835809210547	-0.961822943826388	3.03687418322619	-0.316714781645845	0.751460031650797	NA
ABCA2	11179.1185105643	0.436899436875326	0.340605057564407	1.2827156472646	0.199591715913157	0.474964016149457
ABCA3	12419.0272539109	-0.843977516942084	0.699765772584733	-1.20608573612378	0.227784434096147	0.504557441900744
ABCA4	1989.94106932014	0.247795783394321	0.841559317213015	0.294448386852806	0.768415297380787	0.896851630121816
ABCA5	1522.20070814029	-0.317993360260974	0.42563421519685	-0.74710478835426	0.455000310042868	0.705673481165472
ABCA6	1117.4348130534	0.100316806167316	0.374342568108017	0.267981294978908	0.788713716759905	0.907714198131508
ABCA7	9237.16605981066	0.0222761266259648	0.311228963896197	0.0715747221823303	0.942940357243627	0.978426943499824
ABCA8	1096.57678666006	-1.61016982461776	0.687906424407975	-2.3406814756869	0.0192485811968438	0.328902916995239
ABCA9	641.139374729165	-0.111641191485628	0.31099634606865	-0.358979109873477	0.719610717029522	0.872935089873016
ABCA9-AS1	1.36527077559311	-0.922193002126306	1.20678226763743	-0.764175134866474	0.444762882220718	NA
ABCB1	721.230205543326	0.0267372549235603	0.515546887536423	0.0518619267615524	0.958638711470787	0.984923844331997
ABCB10	1479.18864719123	0.0942912809374726	0.287894756881858	0.327519965833093	0.743274644395431	0.884518623740956
ABCB10P3	125.738424990562	-1.15226313244251	0.5243333828608	-2.19757728595436	0.0279792433450704	0.340341914814767
ABCB10P4	104.977522125748	-1.18975315602051	0.565882117554782	-2.10247526668898	0.0355116640265178	0.347047215938447
ABCB11	189.854618171389	-1.6738236587855	0.795633629159437	-2.10376182886317	0.0353992280424508	0.347047215938447
ABCB4	475.621938008583	-0.171546677045347	0.460899902288776	-0.372199421595591	0.709744376709331	0.867750465284884
ABCB5	148.879939687047	-1.57453649571014	1.01573107351643	-1.55015095704333	0.12110528783498	0.399789899137668
ABCB6	122.660615797148	-0.4978386278674	0.437829076734887	-1.13706159394446	0.255512537772496	0.531993216478773
ABCB7	1460.53410590072	0.211785907748608	0.237038253420112	0.893467213383704	0.3716070224544	0.640208192524874
ABCB8	2961.26500627648	0.358587030988546	0.190730501672738	1.88007176536358	0.0600982978865847	0.359329077956386
ABCB9	568.468063209178	-0.276064316016714	0.342452688120948	-0.806138557508456	0.420162961530307	0.679833053385162
ABCC1	13065.6729851147	0.324955378433128	0.202084547547188	1.60801695318762	0.107831465858869	0.388629877767903
ABCC10	5199.20512509508	0.451047941114519	0.266298087904953	1.69377085905141	0.0903088335825289	0.374717021143049
ABCC11	321.132839485718	-1.80978332714709	0.645014178223429	-2.80580394702609	0.00501912200652613	0.245922832576358
ABCC12	249.62885436693	-1.74486334097524	0.856182871804444	-2.0379563740838	0.0415542959703761	0.347861887103212
ABCC13	0.142709053131772	-1.35837879129361	3.03408825733837	-0.447705760703624	0.65436556360747	NA
ABCC2	554.916311355462	-0.226831820524061	0.36883447586459	-0.614996252702087	0.538557195158243	0.763372160468488
ABCC3	18295.6907474661	0.139101133017303	0.518384039279574	0.268336064533582	0.78844064829781	0.907493519125307
ABCC4	2873.14275468908	-1.00866233027856	0.358444275188894	-2.81400039028943	0.00489291689640161	0.245922832576358
ABCC5	5121.69767290776	0.221202400280653	0.280076746248203	0.789792095358835	0.429649196180069	0.686605486201839
ABCC6	3424.76080931788	-0.510155625106411	0.416749430050585	-1.22413034864736	0.220903059008382	0.49771203048739
ABCC6P1	43.1210413236186	-0.965963719994438	0.52517556249452	-1.83931581927809	0.065868747615096	0.360710280243768
ABCC6P2	47.2963273297269	-0.693203293017647	0.555780502414106	-1.24726090607106	0.212301846974687	0.488585499877946
ABCC8	433.020296356041	-1.54322170849391	0.738122947935287	-2.09073801703454	0.036551555077999	0.347077115922547
ABCC9	2017.99849417065	0.159277980268766	0.532107910157374	0.299333983254748	0.764685227683583	0.895107330605645
ABCD1	2327.51364194899	0.0194175576451321	0.257761355302975	0.0753315314559413	0.939950934276377	0.977575251729471
ABCD1P2	55.5395922107124	-1.72324957163168	1.14152226009186	-1.50960662956587	0.131143828713213	0.408827286119908
ABCD2	353.56100433847	0.762150740504488	0.52107189729651	1.46265946112	0.143560584058569	0.419901859883336
ABCD3	1708.90055138516	-0.628258889368055	0.403232223682595	-1.55805724956791	0.119219677570999	0.398385566566354
ABCD4	2581.59629507204	0.317430928705136	0.269166052068199	1.17931264461504	0.238273705056947	0.515213386645632
ABCE1	1017.45539371109	0.0758878058084653	0.29405086676408	0.258077136937504	0.796347376119706	0.911648467832175
ABCF1	6908.51809647869	0.219334359145311	0.154961617235654	1.41541088082324	0.156948061220591	0.432078378613961
ABCF2	23.2962325891213	-0.365682606173912	0.460776656355324	-0.793622248718953	0.427415376144626	0.68498874687088
ABCF2-H2BK1	0.123030149553234	-0.562649555601314	3.04074043820664	-0.18503702207912	0.853199997518858	NA
ABCF2P1	96.7848233541498	-0.622140395092015	0.42272832232464	-1.47172631270784	0.141094799115849	0.417573948644353
ABCF2P2	0.929745546373997	-1.51373428382601	1.14463249958266	-1.3224631350044	0.186013977339435	NA
ABCF3	2923.31990136709	0.37486390866324	0.22765797586372	1.64661003964843	0.0996382255320284	0.382507913723115
ABCG1	3230.86734117616	0.0453441453331542	0.353808992825479	0.128159957074694	0.8980223883094	0.959775583616417
ABCG2	260.360344911127	-0.980910424072958	0.38819759002967	-2.52683285333633	0.0115096265587696	0.297170039640447
ABCG4	188.417243767142	-1.33354685015923	0.765896266622593	-1.74115857234796	0.0816557867211293	0.369132247537303
ABCG5	103.191059997141	-1.67641263042675	0.763709843540215	-2.19509103438507	0.0281570682208437	0.340341914814767
ABCG8	126.476761509615	-1.68318306614927	0.919031945728308	-1.83147394818293	0.0670298327081481	0.363061093572015
ABHD1	326.428591395812	-0.143464000015322	0.261144162266368	-0.549367057529659	0.582753576581906	0.79124449907115
ABHD10	487.525308551153	0.21445711328669	0.169824155559287	1.2628186642849	0.206654355549823	0.482662051226087
ABHD11	1638.53479120805	0.509743809735109	0.387237784593197	1.31635865614356	0.188053692117115	0.464597116931802
ABHD12	2119.88290987556	0.00136464149113367	0.258588339463637	0.00527727388622473	0.995789364187163	0.998271509280746
ABHD12B	108.772239404813	-0.572570919970683	0.477329804677693	-1.19952895117727	0.230322334376405	0.507509544964655
ABHD13	362.573055286214	-0.151084010732802	0.38533085083611	-0.392089059064367	0.694992411226326	0.859745905451744
ABHD14A	163.243209201865	-0.424074621194462	0.216980280292013	-1.95443853526109	0.0506493771695851	0.356201707639412
ABHD14A-ACY1	0.247416384475544	0.33796444029378	1.98868075929744	0.169944038887959	0.865054146805912	NA
ABHD14B	571.695815518193	-0.100434956749649	0.270926806599575	-0.370708819884664	0.71085442037936	0.868321211288647
ABHD15	750.449146729878	0.47867617394468	0.353763361340947	1.35309708764143	0.176024615949932	0.452510182375782
ABHD16A	337.672305520532	-0.272828345440909	0.138943680430991	-1.96358945289645	0.0495777215117783	0.355728790047573
ABHD17A	3378.81765275984	0.379212438560889	0.285296602370138	1.32918666191793	0.18378639443286	0.4604769350412
ABHD17B	290.595912567805	0.00226332563128522	0.243536946093049	0.00929356168579228	0.992584917356663	0.997048831203062
ABHD17C	912.931803098284	-1.01257214319447	0.404435337512829	-2.50366881742214	0.0122913027074441	0.299583984661517
ABHD18	577.040434439692	0.110189970657695	0.299346667835102	0.368101544121393	0.712797519563274	0.869245319589811
ABHD2	4214.9375606965	-0.246863654097051	0.303829664316569	-0.812506753257103	0.416500913098645	0.676802612264191
ABHD3	986.312345299704	0.333960404084025	0.230855475336644	1.44662111044596	0.148003070365878	0.423449500796258
ABHD4	952.984901671627	-0.179635847351811	0.366781685384292	-0.489762315050161	0.624302100378925	0.818200092035116
ABHD5	581.37510749617	0.094906666159419	0.285944130789644	0.331906326936423	0.739959992759584	0.882833542438721
ABHD6	366.200005651658	-0.247703979658135	0.227524673521084	-1.08869062781088	0.276290336147077	0.550595767820181
ABHD8	587.812355750393	0.120820371299765	0.238552110736603	0.50647370474608	0.612524144633765	0.809889003796267
ABI1	3885.01318810996	0.460485220960558	0.184372682757391	2.49757835094526	0.0125044828539459	0.301981531878366
ABI2	1441.22530377672	0.185072806694995	0.200981898010588	0.920843163125294	0.357132316182364	0.62605160177911
ABI3	2536.37177200446	0.0866007134070171	0.428307664865948	0.20219277054993	0.839766024680083	0.932103536146547
ABI3BP	2148.99814758205	-0.764716543447096	0.560858350395159	-1.36347536398149	0.172732743581767	0.448751263415371
ABITRAM	173.177548865156	-0.400057623647861	0.288813245490351	-1.38517754948752	0.165998183742723	0.440713846254126
ABL1	6963.67316027068	0.213135546511079	0.27035993334271	0.788339987644942	0.430497863602541	0.687211126318633
ABL2	4373.65138066208	0.0940075213451745	0.211621364761717	0.444225097267593	0.656879848884769	0.837176811324247
ABLIM1	3348.98127267433	-0.122412948856115	0.269627044056184	-0.454008422206369	0.649822764910799	0.832810467415684
ABLIM2	600.860681460561	-0.730409789629352	0.374846902216235	-1.94855495753305	0.05134859563642	0.356331854660581
ABLIM3	1113.20700585593	-0.278804192703433	0.40047504983069	-0.696183676913965	0.486313808711957	0.729290996213275
ABO	8.39064301155992	-1.40725326429847	0.688820742374247	-2.04298909386483	0.0410535177516848	0.347460795067655
ABR	11539.6604914969	0.375513374396213	0.3010827125868	1.24721001471632	0.212320501776106	0.488585499877946
ABRA	120.838103153231	-1.06123772998699	0.491953956452114	-2.15718913542327	0.0309909306545902	0.341058718156764
ABRACL	237.817485232414	-0.158382084135566	0.264727998225409	-0.59828233204373	0.549651563468927	0.771558920247828
ABRAXAS1	328.366110406542	-0.0787597733478469	0.246634965841509	-0.319337418679147	0.749470660861598	0.887444197557961
ABRAXAS1P1	9.05026835100569	-1.0522082536985	0.620475281928653	-1.69581010613005	0.0899218479676633	0.374629141490612
ABRAXAS2	685.906830111105	0.120220098152689	0.143281159507208	0.839050288022279	0.401441090647159	0.66476952827971
ABT1	706.259219782701	0.200401474113612	0.228008237251603	0.878922079874122	0.379443525934646	0.646818915094735
ABTB1	2614.34584066176	0.538958945017704	0.449477217771912	1.19907956111626	0.23049701067609	0.507693948611433
ABTB2	1443.80101891193	-0.00939179835448455	0.327092683448298	-0.0287129576102826	0.977093521950645	0.992963747572837
ABTB3	491.99839336368	-0.612477546745245	0.31577606671975	-1.93959457759924	0.0524289803823434	0.357808611731214
ACAA1	2207.77373441469	0.369386411307365	0.24552701130799	1.50446343699433	0.132462080905097	0.409488443096411
ACAA2	703.955126498817	-0.0579233306858639	0.167875590789548	-0.345037241051188	0.73006637361847	0.877739247618543
ACAA2P1	86.73673454522	-0.307690109270924	0.209868568883798	-1.46610857884722	0.142618708952766	0.418719674443144
ACACA	10053.2415648242	0.0335014316911779	0.28371980482189	0.118079284991081	0.906004836795418	0.963338774506014
ACACB	3945.83468396808	-0.659803352413873	0.390239538154772	-1.69076499919439	0.0908816944798624	0.374886039405294
ACAD10	2612.23865694585	0.421488787133368	0.239269378042744	1.76156594120486	0.0781426626323415	0.367215923581999
ACAD11	219.051451609836	0.39868022796356	0.318407478674395	1.25210698449471	0.210530882992771	0.486922361935192
ACAD8	2304.81047908522	-0.0391943912250503	0.383105871165949	-0.102306944829025	0.918513043058334	0.968450654263102
ACAD9	2383.47899281558	0.309210317240284	0.210412070156449	1.46954648091421	0.141684624282737	0.417782724198905
ACAD9-DT	0.0883740105979168	-1.03011290965492	3.03871966184941	-0.338995703548375	0.734612966811625	NA
ACADL	160.174431664619	-1.51969988100057	0.663522293937769	-2.29035240395872	0.0220008962717411	0.333379883121427
ACADM	1119.18741069572	0.366619422283631	0.360492068555715	1.01699719428631	0.309154764134572	0.58280390845409
ACADS	710.612552048921	-0.307011471268731	0.13339876166226	-2.30145668102997	0.0213658312488771	0.332628795289656
ACADSB	495.504940201463	-0.529291336765772	0.278454487299762	-1.9008181261449	0.0573258390190262	0.359329077956386
ACADVL	10908.0168066132	0.128667006060609	0.251898258524065	0.510789581533836	0.609498405216642	0.807706620711924
ACAN	988.424583456637	0.212961741840484	0.574676968767231	0.370576434091867	0.710953037117068	0.868321211288647
ACAP1	5186.32033148807	0.963214733894376	0.508511279582507	1.8941855816555	0.0582003812325734	0.359329077956386
ACAP2	2227.59773386305	0.560049581804842	0.237815666214229	2.3549734578896	0.0185240287734867	0.325541573382243
ACAP3	4804.84075337573	0.263990540055428	0.293731480868603	0.898747860715417	0.368786977713472	0.637613800882096
ACAT1	727.115360248798	0.0512455597098573	0.304911319521967	0.168067095017	0.866530495465469	0.945815537766883
ACAT2	407.684658716937	0.0833349222027931	0.285730849739981	0.291655319258068	0.770550174616268	0.897600620959933
ACBD3	3992.35346600169	0.102391922551688	0.281819639709145	0.363324297261052	0.716362645087348	0.871402761919802
ACBD3-AS1	4.49826007341217	-0.4949392003785	0.964841144583607	-0.512974807466466	0.607968943223857	0.806829518599908
ACBD4	963.214610633054	0.126941050299074	0.289537891173837	0.438426382759204	0.661077224898007	0.839712172471607
ACBD5	1400.33879677331	-0.0648593291028071	0.221592504581198	-0.292696403361608	0.769754219262898	0.897222784034179
ACBD6	812.40747352456	0.00942655873884133	0.235080458150812	0.0400992869122021	0.968013970307568	0.98827888110652
ACBD7	34.5227138174418	-1.25842987330851	0.625828586022246	-2.01082197492298	0.0443442641393603	0.350180671497591
ACCS	1806.27955275342	0.0440821381394764	0.391052735673124	0.11272683737552	0.910247123711405	0.964636480323843
ACCSL	91.0663097145334	-1.69376550982805	0.758914920079836	-2.23182528767503	0.0256265123202996	0.340341914814767
ACD	1366.75489755114	0.0867674097273533	0.243387789834547	0.356498613945823	0.721467189912778	0.87399186993396
ACE	2278.38945582462	0.0199565204395885	0.433077439380884	0.046080720501437	0.96324591249382	0.986766673748086
ACE2	42.0135792353015	-1.24099549787574	0.535283309110782	-2.31839005019099	0.0204281323160584	0.330804244157641
ACE3P	0.0300368028889066	0.0909315273333969	3.04143155321277	0.029897607670093	0.976148713800735	NA
ACER1	57.1706520921145	-1.45039572553973	0.771371518148039	-1.88028166897054	0.0600697002287963	0.359329077956386
ACER2	258.434886162632	-0.396946812963573	0.200933714625205	-1.97551124610414	0.0482101596449803	0.355353680423716
ACER3	371.788951398654	-0.15544889551126	0.220403235396803	-0.705293165190601	0.480627813004695	0.725541573111383
ACHE	890.013326976935	-0.945156165082231	0.572127821945111	-1.65200175350484	0.0985341933864696	0.381602227595758
ACIN1	15626.706537374	0.36220534853904	0.231278320494354	1.56610160331859	0.117324832817452	0.397063264676407
ACKR1	649.653020699677	-2.17169406951692	0.790631863196426	-2.74678288418207	0.00601829604237679	0.2577040514578
ACKR2	302.789489339659	-1.5687957528152	0.616094804701094	-2.54635445850955	0.0108854593245872	0.294141969219321
ACKR3	930.810625497455	0.435278268201501	0.492671313236475	0.883506420014705	0.376962715356302	0.644901588838869
ACKR4	150.054333938208	-0.123215418211417	0.338523101578662	-0.363979349228506	0.715873430178327	0.871161832795257
ACLY	8638.94848129939	0.382326694705329	0.222581904844871	1.71768992170227	0.0858531886152018	0.372192452543395
ACMSD	123.407964509375	-0.444160064114538	0.448676259087581	-0.989934401739405	0.32220618322664	0.595505117873086
ACNATP	0.0277196486463327	0.0909315273333971	3.04143155321277	0.029897607670093	0.976148713800735	NA
ACO1	2858.04251422599	-0.0652651924108386	0.254630155326834	-0.256313681021271	0.797708634102624	0.912326876993926
ACO2	3578.88945688229	0.0134940112808608	0.206119649009306	0.065466884626082	0.947802271993415	0.979911448953501
ACO2P1	60.7375996164159	-1.48110010072227	0.721890173219619	-2.05169727427732	0.0401990918227716	0.347460795067655
ACOD1	65.4887893295487	-1.43271655120254	0.736416237330165	-1.94552547672871	0.0517117665076642	0.356882810995083
ACOT1	971.020567865488	-0.722575458367702	0.258825099923942	-2.79175187638308	0.00524235387656724	0.245922832576358
ACOT11	1345.53946270107	-0.146589653279679	0.387987969478259	-0.377820099620108	0.70556424122962	0.864866448813922
ACOT12	71.0675715829416	-1.596764728931	0.88037031900059	-1.81374212018378	0.0697174371609853	0.363589790058149
ACOT13	217.654275093875	0.404080453769439	0.210236755284419	1.92202573342981	0.0546025198265376	0.358231156881253
ACOT2	1764.99659848198	-0.538565422969079	0.232447010242886	-2.31693848161922	0.0205070831442544	0.330945472665665
ACOT4	44.0008944889082	-0.523190694518693	0.447471472499796	-1.16921575267333	0.242316716013451	0.519476206387879
ACOT6	50.1116476753942	-1.019389954257	0.619759708785004	-1.6448148206592	0.100008004879082	0.382620167043607
ACOT7	1107.38025491964	0.211657425266936	0.341343092684008	0.620072384071571	0.53521013265658	0.760999172462096
ACOT8	1022.59189716278	0.32700806225945	0.270909118189205	1.20707661833318	0.22740263854294	0.504412590900406
ACOT9	1630.15429950166	0.207733356360579	0.155781087978542	1.33349534950734	0.182369300622148	0.458881116841978
ACOX1	2862.1311489915	0.00830968926451707	0.249147278215035	0.0333525187353045	0.973393473136619	0.990659777790068
ACOX2	770.526419303059	-0.555914117081164	0.388155931797414	-1.4321927646627	0.152088661832829	0.42677942922464
ACOX3	1989.62549222561	-0.107987512189401	0.155303232765279	-0.695333318351526	0.486846438598908	0.729864221433988
ACOXL	556.726813436544	-1.26114453296243	0.492134739765347	-2.56260009924062	0.0103891634792252	0.29191591128229
ACOXL-AS1	0.143959543781537	-0.507468331571018	2.64555588307032	-0.191819169203136	0.847883854935697	NA
ACP1	1100.81762942792	-0.0150537326490835	0.23025831659489	-0.0653775849302704	0.947873370525736	0.979911448953501
ACP2	2432.87275317288	-0.0376304769001433	0.242083512936836	-0.155444195449864	0.876471144641878	0.949806846421866
ACP3	257.683866782059	-0.136971736177663	0.310375491251558	-0.441309768452847	0.658988755196075	0.838786274442664
ACP4	264.702650500419	-0.459863771933901	0.402010439094157	-1.14391002624236	0.252660952550344	0.529944535285323
ACP5	3534.70892577834	-0.423966617089038	0.464708791874032	-0.912327514569515	0.361596334373234	0.630751745750388
ACP6	1086.7062039814	0.254409072479794	0.232221557888456	1.09554459453758	0.273278119741617	0.547667859541801
ACP7	125.033245970481	-0.999145307608278	0.839362212602885	-1.19036250692046	0.233903942694976	0.511296938417283
ACR	145.876718959008	-1.34402533717631	0.641564112774706	-2.09491976002761	0.0361781259803423	0.347077115922547
ACRBP	462.912724817064	-0.297978237373765	0.428486057868913	-0.695421080573235	0.48679145334416	0.729860167082379
ACRP1	122.612046695696	-1.35095186178413	0.704928500469903	-1.91643813646857	0.0553093504879823	0.358851567889906
ACRV1	55.5777093249548	-0.764415256820509	0.5528781286823	-1.38261077290645	0.166784244049708	0.441641144397311
ACSBG1	140.36661052932	-1.20577573162268	0.609476958079404	-1.97837787899701	0.0478860933356096	0.354821911259224
ACSBG2	133.143747456105	-0.949406835386714	0.449619452223881	-2.11157864876801	0.0347226054936687	0.347047215938447
ACSF2	2809.4224126292	0.358450128963594	0.26436727221101	1.35587936421075	0.17513755426709	0.451217254263786
ACSF3	2095.79629841013	0.614578890285933	0.366083299244482	1.67879521287722	0.0931919619082334	0.376645765200316
ACSL1	3880.50569157191	0.2071887255657	0.257426776395726	0.804845278593715	0.420908969344316	0.680473014560687
ACSL3	2343.95366140105	-0.0297977764859097	0.382054866066271	-0.077993448408902	0.937833264531039	0.976542735041789
ACSL4	2022.03314336492	0.121620520475416	0.212690459349429	0.571819351217847	0.567444365920643	0.78295395632704
ACSL5	5084.75673564196	-0.289297046766083	0.545837144150903	-0.530006156352936	0.596107662379029	0.799454808114261
ACSL6	55.2264323771401	-1.24607208370459	0.663901603533757	-1.87689271583636	0.0605327994262985	0.359329077956386
ACSM1	258.826168194497	-1.60725502657095	0.536089595077125	-2.99810897530984	0.0027166051573325	0.202782309386301
ACSM2A	119.733399589198	-1.80170210907493	1.12340870090369	-1.60378151569025	0.108762220369384	0.389200561424385
ACSM2B	106.084288005014	-1.86405632137024	1.10954393940493	-1.68002028145904	0.0929533697419451	0.37651629989783
ACSM3	442.578838112624	-0.716450768641645	0.560786558723443	-1.27758192042361	0.201396878691415	0.477351262093096
ACSM4	128.262870543093	-1.39797326105105	0.602520203308035	-2.32020976786457	0.0203295324541398	0.330804244157641
ACSM5	262.716889179581	-1.09789676937117	0.602099917444835	-1.82344613835918	0.0682358477447566	0.363530714458849
ACSM6	169.441611045163	-0.239985796658447	0.457766442621387	-0.524253799129913	0.600102026379405	0.801824540634695
ACSS1	2771.43810186397	-0.116594820119935	0.364735124758964	-0.319669843141614	0.749218622825788	0.887239902522882
ACSS2	3125.14914417065	-0.468545994562786	0.352408018243638	-1.32955543094044	0.183664790968983	0.460331842797782
ACSS3	571.882438736617	-0.50034404141601	0.524972238319984	-0.953086668005933	0.340546160458471	0.611860582943498
ACTA1	149.920861929206	-0.438963214808465	0.761172071567019	-0.576693800528933	0.564146321105606	0.78093972319971
ACTA2	6324.25238110639	0.563712097258998	0.602289568021365	0.935948632002541	0.349299636229092	0.619518323346877
ACTA2-AS1	10.9191795267033	-0.266892503214018	0.85008205444135	-0.313960872152997	0.753550756714231	0.88980007053535
ACTB	164251.752975103	0.346265511943934	0.34610863232028	1.00045326700638	0.317091202884166	0.590304325395922
ACTBL2	70.4407586131609	-1.20048836580927	0.759818875303994	-1.57996649573752	0.114114539476364	0.392943357348886
ACTBP1	43.5957481555009	0.0290100323058758	0.498800176253914	0.0581596272153446	0.953621479073193	0.982907443956525
ACTBP12	16.6016982515461	-1.30182998763733	0.992848963536504	-1.31120647293647	0.189788016070909	0.466147103630088
ACTBP14	23.2267661850324	-1.08683553683453	0.734450709531747	-1.47979370532223	0.138928309057625	0.415820525083475
ACTC1	61.8300810236751	-1.43983944410365	0.860941528413848	-1.67240096636566	0.0944452816838128	0.377895782325621
ACTE1P	0.135377526567525	-0.300343943881614	3.0407404301062	-0.0987732924875551	0.921318274282126	NA
ACTG1	63542.3884088379	0.167786023517196	0.377906049261298	0.443988721125718	0.657050738449885	0.837261310674309
ACTG1P12	21.4938802775498	-0.71757677302119	0.57150744964395	-1.25558603561203	0.209266096927292	0.485378253800707
ACTG1P14	392.57253493519	0.573292841244314	0.352051347349563	1.62843529945384	0.103432617852331	0.38522496030978
ACTG1P15	34.9022846069373	-0.260275707601224	0.476550287919787	-0.546166300176559	0.584951628850973	0.792141021545197
ACTG1P16	12.5954102351794	-1.32154301195835	0.678322512360278	-1.94825173553496	0.0513848491412602	0.356331854660581
ACTG1P17	0.419144016983376	0.0155881278054062	1.9509368084783	0.00799007314725108	0.993624911828481	NA
ACTG1P19	29.0332851296371	-1.07557462659369	0.854848855967765	-1.25820444056867	0.208317829451989	0.484584457832425
ACTG1P21	33.8510218173245	-1.34620281036603	0.966740986557758	-1.39251653657451	0.163766037615505	0.438050598458827
ACTG1P23	98.6204890416847	0.505955248637671	0.59340359140455	0.852632602779005	0.393863076756017	0.658424837848666
ACTG1P24	22.5091502103727	-0.608284963759408	0.463261907588518	-1.3130476600716	0.189166888894025	0.465413554025838
ACTG2	736.119250646458	-0.657406864044691	0.705732767160936	-0.93152379290726	0.351582682878562	0.621690215430726
ACTL10	341.412598110821	-0.00729763893172198	0.271966241211949	-0.0268328852110537	0.978593024049543	0.993440010351444
ACTL11P	0.173596725521008	-0.562057742292771	2.05848411936093	-0.273044487934775	0.784819017952313	NA
ACTL6A	959.550021960825	0.345069385582025	0.236842664358493	1.45695618868616	0.145128474203323	0.421431487866768
ACTL6B	157.509359166005	-1.16377541542657	0.766310170066774	-1.51867410989099	0.128844546556795	0.406686668731594
ACTL7A	70.6106291321336	-1.31657468560244	0.537324171815932	-2.45024280436326	0.0142759911429175	0.311355216271429
ACTL7B	76.279084534812	-1.76519940687111	0.735109886641053	-2.40127284226424	0.016338149443439	0.315725432146135
ACTL8	54.0814917247117	-1.83495844319042	1.07295047042937	-1.71019864733934	0.0872291457648533	0.373505014428634
ACTL9	63.6323766059619	-1.97384211810567	0.918239292898923	-2.14959448301778	0.0315873051954908	0.342428250784621
ACTMAP	531.039112840462	-0.444406598224425	0.175291599557395	-2.5352418447121	0.0112369718044876	0.29557976270747
ACTN1	15115.7260235855	0.469744113759664	0.465095870993061	1.00999416046562	0.3124980877845	0.586498891798038
ACTN1-DT	0.0584353703378298	-0.229662773851571	3.04143155321277	-0.0755114063339581	0.939807822506273	NA
ACTN2	254.212600388992	-1.79006881492262	0.588490905757424	-3.04179520432639	0.00235171838028906	0.191308506435468
ACTN3	307.131946624551	-1.32219456933877	0.733520357589749	-1.8025328890439	0.0714616049984593	0.364658013573528
ACTN4	27222.8718945465	0.10576568710501	0.344968305768142	0.306595375101202	0.759151374348737	0.892749856372277
ACTN4P1	318.872922800204	-0.0931048174958473	0.290353327796149	-0.32066041123942	0.748467751446594	0.886880888723405
ACTP1	0.771547976339687	-0.636855207829235	1.16448105882262	-0.546900443767755	0.584447130835527	NA
ACTR10	895.715971395042	0.0800114108791419	0.238591049285241	0.335349591356575	0.737361388749773	0.881523854277475
ACTR1A	1993.01204171441	0.328188262780693	0.173798096159514	1.88833059758882	0.0589815820942166	0.359329077956386
ACTR1AP1	22.39857247207	-0.886827002728819	0.540719745638786	-1.64008621819637	0.100987241539303	0.383129940159644
ACTR1B	2202.74760543246	0.162289936015958	0.233732477203825	0.694340546754374	0.487468668766933	0.73042163457333
ACTR2	5732.86271762214	0.0991075167194275	0.20593201644265	0.481263275285939	0.630329394646226	0.821360330908791
ACTR3	5609.58465713875	0.165459118483527	0.233404561295073	0.708894108861701	0.478390191186849	0.723533961990871
ACTR3B	736.665477426189	0.162012588555128	0.18754318708726	0.863868163228702	0.387660317771653	0.653291349467345
ACTR3BP2	2.89861414634754	-0.171904748051756	0.875269707805266	-0.196402030732682	0.844295506919952	0.934482093674506
ACTR3C	506.820646184628	-0.0293781066365978	0.260787090053733	-0.112651690812397	0.910306702498744	0.964636480323843
ACTR3P2	36.4709628738621	0.375857377903771	0.39928664487681	0.941322187271582	0.3465397759944	0.617173736069183
ACTR5	955.757860533862	0.443453366101604	0.246396254757799	1.79975692624673	0.0718990280458614	0.364658013573528
ACTR6	220.942693880882	-0.147403086395998	0.284984827736326	-0.517231347250454	0.604994671900928	0.805317896822062
ACTR8	1492.42971704659	0.214416032664643	0.162658243653406	1.31819960580371	0.187436837459066	0.463989673908633
ACTRT1	42.0204290772993	-1.39365229558772	0.838978221553713	-1.66113047965274	0.0966872441520357	0.37952208973431
ACTRT2	56.3517933911399	-1.7275147404677	1.14419141208639	-1.50981271334457	0.131091220103852	0.408806055819182
ACTRT3	94.0804307153932	-0.60174466896793	0.356450091601188	-1.68815966988497	0.0913805826897824	0.375261035220723
ACVR1	1679.12008321599	-0.107328022158986	0.310518016516402	-0.345641851519803	0.729611889336469	0.877478462188064
ACVR1B	1329.28202183826	-0.219485883947824	0.271724970594787	-0.807750143343044	0.419234431260629	0.679169476883594
ACVR1C	117.756158767113	-1.19024677570445	0.488733849258152	-2.43536799734891	0.0148766514632637	0.312678446708211
ACVR2A	594.067299020532	-0.250960653199034	0.380153688872491	-0.660155775269117	0.509153869190935	0.744210500061534
ACVR2B	796.878403182133	-0.127016324423864	0.357661769655819	-0.355129720870344	0.722492411895291	0.874189967531768
ACVR2B-AS1	0.908866220892461	0.148298965800442	0.989250060697002	0.149910494517386	0.880835231859251	NA
ACVRL1	1467.41788700848	-0.254963397099698	0.496952280086542	-0.513054084499416	0.607913488594318	0.806817308691899
ACY1	14.0120803163647	-0.749200681199201	0.631791132737055	-1.18583601823201	0.235687064381652	0.512899726007614
ACY3	166.994523513126	-1.14105636510121	0.55054052864346	-2.07261101723571	0.0382084948903816	0.347460795067655
ACYP1	214.79277623939	0.37150532518472	0.317343894291179	1.17067109803551	0.241731006834698	0.519038849969256
ACYP2	165.390884188359	-0.116245021061844	0.270479234611849	-0.429774290172999	0.667359836625041	0.843702168651935
ADA	617.016995634777	0.34929885043684	0.337313482269367	1.03553183847511	0.300420605481491	0.574095612789043
ADA2	2713.39667422152	0.247814360511911	0.375632412829898	0.659725710688687	0.509429864297395	0.744350082644555
ADAD1	44.0331605526675	-2.03447337354792	0.979630823367969	-2.07677558220699	0.0378222768846358	0.347460795067655
ADAD2	149.842449654164	-1.69337560939234	0.888770110911084	-1.90530215699586	0.0567408052579137	0.359329077956386
ADAL	142.419074338319	0.107377289699853	0.271051826512239	0.396150400761106	0.691994078811833	0.858511164257993
ADAM10	4234.76428372447	0.2651927477448	0.244462741423689	1.08479822405813	0.278011032277721	0.552517059164098
ADAM11	413.264016131706	-1.06566576441346	0.568110105513781	-1.87580849921638	0.0606815805065711	0.359329077956386
ADAM12	2545.43857995382	1.05916596178464	0.569381306442931	1.86020501516202	0.0628565257849008	0.360066641355662
ADAM15	9183.63655746819	0.178470789339357	0.362564716522079	0.492245332230195	0.622545921248421	0.817040235741726
ADAM17	2904.40427134154	0.324483689689472	0.216926879107323	1.49582057799733	0.134700417388011	0.411500674856825
ADAM18	56.5132289987163	-1.92401622189785	1.20092748808246	-1.60210857107615	0.109131602989988	0.389775683650749
ADAM19	5926.05811078588	1.17803305896788	0.470939425502368	2.50145346763275	0.0123684694968922	0.300548749718585
ADAM1B	0.0393636050391361	0.0909315273333968	3.04143155321277	0.0298976076700929	0.976148713800735	NA
ADAM2	75.7328335124945	-1.85772154523753	0.957804698550092	-1.93956194623989	0.0524329493280719	0.357808611731214
ADAM20	317.514282235401	-0.137061161115177	0.438846961278228	-0.312321089602533	0.754796513930927	0.890390288608672
ADAM20P1	0.0567971348978463	-0.787652950805778	3.04094608254042	-0.259015756750205	0.795623083130006	NA
ADAM20P3	0.126423060008727	-1.26121384683062	3.03642623127724	-0.415361267084069	0.677877456694782	NA
ADAM21	163.887487073898	-0.569176401051371	0.467991502086499	-1.21621097501503	0.223904563975509	0.501085527260542
ADAM21P1	1.77691225306021	-1.50661295085641	0.863088631363717	-1.74560629824992	0.0808793870856831	NA
ADAM22	374.592200940314	-0.357786413997123	0.329561476091869	-1.08564392367689	0.277636558980081	0.552131369498033
ADAM23	286.270931721269	-1.00463583148896	0.408898813109658	-2.45693017264771	0.0140129921064536	0.309224965030798
ADAM28	2035.49719729414	0.100445177064915	0.366290630005581	0.274222622247762	0.783913544183525	0.905366481923192
ADAM29	102.180558295219	-1.42639936091828	0.868479778516144	-1.64240941033236	0.10050518602903	0.383098280434732
ADAM30	68.1446639788228	-1.88874131938098	1.14560755223453	-1.64868092541548	0.0992130199232797	0.382208555185288
ADAM32	132.036871134094	-0.649413722505448	0.546594536094245	-1.18810869780351	0.234790588053194	0.512089475723542
ADAM33	937.461955665442	-0.960916525689606	0.637511176864424	-1.5072936139188	0.131735413771353	0.409075783533954
ADAM3A	0.0412273576619579	-0.491968536643886	3.04143155321277	-0.161755583854649	0.871498331265404	NA
ADAM6	0.063153751400141	-0.824955167321028	3.04074044630709	-0.27130075121108	0.786159728744866	NA
ADAM7	55.2277738731543	-1.95643206862076	1.04182521998596	-1.87788895017068	0.06039635831709	0.359329077956386
ADAM7-AS2	0.0283985674489232	-0.491968536643886	3.04143155321277	-0.161755583854649	0.871498331265404	NA
ADAM8	7380.49900075418	0.63883680930422	0.33804380273284	1.88980482452181	0.0587840680899254	0.359329077956386
ADAM9	6780.44448208516	0.0565674078647282	0.407618111475334	0.138775501559506	0.889627553559739	0.95649537935919
ADAMDEC1	717.667807472592	-0.0454465950487401	0.657865217597569	-0.0690819241283263	0.944924409106825	0.978961513570776
ADAMTS1	2214.88814681674	-1.121789408727	0.502100744995222	-2.23419188262242	0.0254704503183104	0.340341914814767
ADAMTS10	3039.05290533996	-0.139656363078201	0.421196746427609	-0.331570374801562	0.740213692684461	0.882947432367296
ADAMTS12	3578.2455955478	0.716343602719129	0.626551323848672	1.14331192905139	0.25290910391102	0.53011629321845
ADAMTS13	984.758733868982	-0.273654715719417	0.249802548433991	-1.09548408306862	0.273304614998482	0.547667859541801
ADAMTS14	1988.42407205497	0.808198718835934	0.497710829382387	1.62383189419212	0.104411691086465	0.386036923014853
ADAMTS15	421.789953945736	-1.54895600239928	0.489383417741588	-3.16511746464034	0.00155020354091345	0.164464270092576
ADAMTS16	1189.77713872047	0.833443319257989	0.577376294684386	1.44350110479264	0.148879361498694	0.423905675319998
ADAMTS16-DT	2.20167721535103	-1.58745053278198	1.03675753044449	-1.53116855789935	0.125727739441281	0.403815865820146
ADAMTS17	791.490062600022	-0.309768107310635	0.482813374109894	-0.641589740304351	0.521139596250932	0.752179453252057
ADAMTS18	365.215034714612	-1.11468761609653	0.642745263875837	-1.7342603341405	0.0828719020556877	0.370417611770099
ADAMTS19	150.058684391595	-1.81839607097804	0.764437205968991	-2.37873831464426	0.0173720035868702	0.324456692933351
ADAMTS19-AS1	0.86243506885505	-0.297367743242349	1.52753725267266	-0.194671352677036	0.845650240072875	NA
ADAMTS2	5352.8514733842	0.57036427159117	0.668032810089207	0.853796794075137	0.393217591137955	0.657943413782625
ADAMTS20	193.545354078703	-1.51697308383733	0.889525164025484	-1.70537399636045	0.0881246949285234	0.374530671718563
ADAMTS3	369.261942753677	-1.33461697875321	0.554715544357139	-2.40594840424005	0.0161305427011632	0.315246269880691
ADAMTS4	1443.04222716515	0.251128694859011	0.592629918113234	0.423752981723456	0.671745971485491	0.84598514971413
ADAMTS5	884.839903498903	-0.0734165815191357	0.590681716487506	-0.124291271373199	0.901084658147616	0.960842279053647
ADAMTS6	650.379167535613	0.0620376741834547	0.455098724819173	0.136316958936997	0.891570717733969	0.957039846271399
ADAMTS7	2395.75431585289	0.0883809210154683	0.464871404338527	0.190119074201234	0.849215823620011	0.937371313915679
ADAMTS7P1	301.775529552855	-1.17731805635474	0.57983084522036	-2.03045089108239	0.0423107281678452	0.348081040220407
ADAMTS7P3	478.286136369507	-1.25740046034491	0.420995755322084	-2.98672954406139	0.00281979059970395	0.205419823770265
ADAMTS7P4	304.625537209721	-1.15189890263817	0.637761740715932	-1.80615867823159	0.0708935573632537	0.364658013573528
ADAMTS8	589.604439462768	-2.11706201178272	0.518522995253502	-4.08287005814989	4.44828982067587e-05	0.0354576358955946
ADAMTS9	2862.61347303385	-0.370581760322292	0.527288726328812	-0.702806151199981	0.482176563303801	0.72650366005384
ADAMTS9-AS1	1.27034828305025	-2.18401844934505	1.30741649090534	-1.670484091747	0.0948236243063612	NA
ADAMTS9-AS2	0.351246778279009	-0.598867465862062	1.66102741340775	-0.360540386647461	0.718443060292028	NA
ADAMTSL1	962.46754887043	-0.704815465877123	0.496545288239219	-1.41943843305098	0.155771234255327	0.430488430958968
ADAMTSL2	2896.05004353663	0.0604944311134057	0.634385841558861	0.0953590498879266	0.924029641259758	0.970970695069517
ADAMTSL3	1248.33915429377	-0.386461488696655	0.593261527310278	-0.651418423252203	0.514776421146835	0.747417053316172
ADAMTSL4	4702.53481988171	0.0183564379933911	0.284874530791483	0.064436922256231	0.948622331391966	0.980289925656879
ADAMTSL4-AS2	22.8281874673557	-0.279821611501676	0.587211856740344	-0.47652581992296	0.633699817057549	0.823229102541705
ADAMTSL5	352.486650839771	-0.322253650071304	0.439577835343415	-0.733098041259399	0.463498634719329	0.712012253307228
ADAP1	95.446724013959	-0.227725263184778	0.426886729238885	-0.533455944134876	0.593718000092013	0.797687939083412
ADAP2	1246.65600191921	0.506489345309649	0.35736868674456	1.41727399208783	0.156402836011843	0.431436768872614
ADAR	21841.6450433697	0.296478747459909	0.240272270631605	1.23392827095925	0.217229633817256	0.493721812338833
ADARB1	2220.49403958719	0.29435089722706	0.306847232538425	0.95927505942293	0.337420196277783	0.608672309622951
ADARB2	291.461696464364	-1.50817412552628	0.647204541356676	-2.33028977572505	0.0197908407797311	0.329144392967823
ADARB2-AS1	0.332460232456188	-0.634640954073683	1.99403893911791	-0.318269087741298	0.750280830524354	NA
ADAT1	1080.52452783176	0.264907829532964	0.203413500932783	1.30231193267993	0.192809774148875	0.468756170267881
ADAT2	326.953782330359	0.297780215915362	0.261207297142432	1.14001491984731	0.254280085337615	0.5310850473168
ADAT3	584.866164796535	0.0374961209998228	0.302047910900327	0.124139646879386	0.901204707260744	0.96087459329062
ADCK1	536.402609544923	0.0116641812963509	0.188669312632312	0.0618234154437325	0.950703456324789	0.981486213132567
ADCK2	1609.61844510127	0.320733077560021	0.15703519264837	2.04242801980191	0.0411090926972945	0.347460795067655
ADCK5	1660.74964877509	0.249042320090888	0.269776714860868	0.923142385432809	0.35593300879255	0.625172646827806
ADCY1	565.68741664478	-0.292343300656263	0.449983090609759	-0.649676191743376	0.51590140585481	0.748226117734739
ADCY10	244.032975249143	-1.64525103588251	0.570673838697007	-2.88299712431016	0.00393911036869565	0.230753292175638
ADCY10P1	0.192791752734345	0.571409736836876	2.50941722718497	0.227706150514426	0.819874690623911	NA
ADCY2	352.801114399596	-0.783245099569968	0.622059187745149	-1.259116680535	0.207988190312082	0.484584457832425
ADCY3	4000.08116791728	0.620121410031733	0.435507261855343	1.42390601568823	0.154473680188596	0.428871509905372
ADCY4	2026.81721096132	-0.68927035790684	0.434705196341105	-1.58560413748995	0.112829137089943	0.392187122054267
ADCY5	728.247659053096	-1.90381931385843	0.466151637228697	-4.08412019139686	4.42441273933305e-05	0.0354576358955946
ADCY6	3645.22553471486	-0.327506765633316	0.364788039486231	-0.897800174848327	0.369292091446649	0.637797710053038
ADCY6-DT	0.0567971348978463	-0.787652950805778	3.04094608254042	-0.259015756750205	0.795623083130006	NA
ADCY7	8992.22793755835	0.54999118574631	0.36193011494806	1.51960603174798	0.12861002104271	0.40658338147403
ADCY8	224.334566750702	-1.98272764879885	0.84316740117664	-2.35152313292942	0.0186967270188809	0.326775450535946
ADCY9	4194.69581109562	-0.875228685431775	0.430852389786876	-2.03138872193494	0.0422155775833509	0.348058687862072
ADCYAP1	22.1926931020629	-1.26132097395668	0.733273304489447	-1.72012395137567	0.085409912852163	0.371984428512095
ADCYAP1R1	185.980678531316	-1.67534868291296	0.687966411970884	-2.43521871672983	0.0148827907567536	0.312678446708211
ADD1	7915.1644395592	0.091287349419664	0.200325440766697	0.455695238060047	0.64860914676479	0.832086123180036
ADD2	379.539079397548	-0.816585347501385	0.522191573419488	-1.56376584584486	0.117872567882973	0.397399634450892
ADD3	3631.38648582966	0.759906056601741	0.335313049122724	2.26625852644231	0.0234355591211561	0.33627346672568
ADD3-AS1	0.207234847039087	-0.864506266098601	2.02796984913369	-0.426291478873763	0.669895466231531	NA
ADGB	0.668129972201339	-1.04577187552383	1.03041916171332	-1.01489948399736	0.310153744205687	NA
ADGB-DT	0.0446845605719681	-0.491968536643886	3.04143155321277	-0.161755583854649	0.871498331265404	NA
ADGRA1	119.113654094215	-1.74333680849401	0.981273071956856	-1.77660720375975	0.0756328895750866	0.36629196972841
ADGRA2	5044.74341860299	-0.156299491034867	0.563902209025564	-0.277174816011017	0.781645876247423	0.903964200849797
ADGRA3	2456.0887509916	-0.542851355420731	0.41300114945476	-1.31440640331728	0.188709476758062	0.465033323590944
ADGRA3P1	0.116093659244249	-0.767806524247681	3.03871965466917	-0.252674353511981	0.800519867850601	NA
ADGRB1	1462.58064696473	-0.445904172659886	0.46536612065699	-0.958179276201653	0.337972365416079	0.60925654016004
ADGRB2	950.087508273861	-0.549291748894372	0.474397745234882	-1.15787175300002	0.246916376314485	0.524051597847375
ADGRB3	359.129356679611	-1.22369409851213	0.561558857183862	-2.17910212412779	0.0293240825084027	0.340493028538569
ADGRD1	1402.67551800017	-0.947154950641699	0.474676629259671	-1.99536883060564	0.0460026678540218	0.351911103270877
ADGRD2	1.38078693570894	-1.609894599726	1.22887285065497	-1.31005791109141	0.190176245386524	NA
ADGRE1	291.691644987947	-0.839458547143714	0.512231832504254	-1.63882541824798	0.10124962387783	0.383129940159644
ADGRE2	3292.51151615019	0.476228962537354	0.338903927869406	1.40520343193209	0.159960793919533	0.434268821560441
ADGRE3	339.266126917242	-0.0271623432090064	0.628396844174203	-0.0432248243459932	0.965522316612017	0.98740350828309
ADGRE5	8462.82880613341	0.309823791772194	0.285954295910325	1.08347311512101	0.278598477813629	0.553107936872655
ADGRF1	1878.04824542581	-0.0508193410486299	0.799203534001601	-0.0635874828958504	0.949298698773494	0.980716425565896
ADGRF3	439.779914486806	-0.521827484748192	0.432599780279753	-1.20625924592643	0.227717546288301	0.504459346462391
ADGRF4	265.528106944884	0.27397043773066	0.873574265954645	0.313620087504826	0.75380960112689	0.889890854096639
ADGRF5	8497.14652243789	-0.171878034090236	0.667122521899382	-0.257640880719898	0.796684076256195	0.911747913801176
ADGRF5P1	96.0184877638978	-0.189641267460346	0.452952753691001	-0.418677811129319	0.675451614135219	0.84831658996142
ADGRG1	5702.38873097556	-0.371685525973998	0.395254130912165	-0.940371009194072	0.347027287445814	0.617676649499704
ADGRG2	731.667933327396	-1.43739603515078	0.319057477445785	-4.50513194881956	6.63317130577044e-06	0.0123371458644575
ADGRG3	440.470776485436	0.344844366525398	0.598869672926028	0.575825395933838	0.564733206049447	0.781100501624517
ADGRG4	402.829302685459	-1.47564614592356	1.07964313438291	-1.36679065417944	0.171690933006458	0.44776419919142
ADGRG5	765.372021998215	0.293523367975546	0.572435928325151	0.512761958939832	0.6081178428497	0.806883189736785
ADGRG6	1651.17684627856	-0.605542451955793	0.477383020072701	-1.26846248503681	0.204632839623693	0.480856714994903
ADGRG7	52.0756712433263	-1.88753305484192	1.11022382843173	-1.70013740157982	0.0891050835517778	0.374629141490612
ADGRL1	3963.61699813273	0.187495985205694	0.262936689336087	0.713084148427975	0.475793687791378	0.721618900546709
ADGRL1-AS1	9.57126517928251	0.0223558030440795	0.531622879075071	0.0420519957361026	0.96645724814373	0.987627513048837
ADGRL2	2093.62932671257	-0.307559245191849	0.581227127509677	-0.52915500780154	0.59669792496774	0.799704327449545
ADGRL3	613.187444349089	0.0602020801493286	0.664538970599245	0.0905922493831199	0.927816590704693	0.972160252913939
ADGRL4	574.742156848961	-0.0243668373591785	0.557074799142574	-0.0437406922673274	0.965111102502137	0.987272650872912
ADGRV1	8443.61154659363	-1.71558375062323	0.738358419439672	-2.32351078480985	0.0201517289671392	0.330224991789707
ADH1A	120.649264900941	-1.65940104275975	0.419892850364821	-3.95196308133848	7.75127010754456e-05	0.046756918251429
ADH1B	2430.69772411168	-3.41826298814374	0.774385557806911	-4.41416159390213	1.01402197519414e-05	0.0165906441180995
ADH1C	368.11220825578	-2.21502674758791	0.647407922886489	-3.42137726352212	0.000623048398136978	0.110363628555708
ADH4	102.19399560437	-0.585699935576401	0.406724955863247	-1.44003933649287	0.149856270306026	0.424540989653689
ADH5	1576.56303969599	-0.209610592333559	0.2842674489201	-0.737371067738658	0.460896724886968	0.709940523135239
ADH5P2	14.0937560599828	-1.20899688224171	0.666366410529008	-1.81431246104066	0.0696296341890057	0.363589790058149
ADH5P3	27.7259074404511	-1.90301962443688	0.788052971370389	-2.41483719188016	0.0157422444598461	0.315246269880691
ADH5P5	1.9387510123955	1.1639404382116	1.0117732578871	1.15039652327071	0.249980591463689	NA
ADH6	129.289009687498	-0.379694355809252	0.374925449771822	-1.01271961143297	0.311194107706117	0.584838438017246
ADH7	97.1920571602139	-1.14293969111756	0.790561187965266	-1.44573210589713	0.148252355571372	0.423667647118751
ADHFE1	43.9120259692614	0.129798516004786	0.645646361569401	0.20103654838119	0.8406699959481	0.932529024668065
ADI1	1580.56529647433	-0.396932005873852	0.316076233834501	-1.25581098287094	0.209184508678197	0.485349290112003
ADIG	0.461595447692903	-1.05987881431815	3.03842214909723	-0.348825397627207	0.727220395075013	NA
ADIPINT	0.0616136785889771	-0.229662773851571	3.04143155321277	-0.0755114063339581	0.939807822506273	NA
ADIPOQ	0.237439680231984	-1.93498677114847	2.37927486071121	-0.813267438369885	0.416064741641971	NA
ADIPOQ-AS1	1.63731703187181	-1.86835246503305	1.17918077154313	-1.5844495688206	0.11309144938912	NA
ADIPOR1	4513.63339447468	-0.116595575171832	0.367659335468106	-0.317129374733221	0.751145436566279	0.88860907639572
ADIPOR2	1152.41760450612	0.137607028728056	0.229114917545124	0.600602659147911	0.548104666421133	0.770718603611929
ADISSP	635.799054377667	0.0086937269661504	0.254189374961773	0.0342017716808889	0.972716253771945	0.990540082657511
ADK	1417.58974404292	0.335935888850848	0.329029696641722	1.02098957109226	0.30725937974872	0.581113642624497
ADM	701.723038429731	-0.497113466166692	0.575749492771376	-0.863419720569499	0.387906740640492	0.653509250026808
ADM2	155.71298469145	-0.234233829014229	0.397860982006847	-0.58873284792274	0.556040499126238	0.776418161911818
ADM5	66.2109750825869	-0.527917073913558	0.393859958240111	-1.3403674653104	0.180125907652022	0.456222212084145
ADNP	5498.36686416201	0.352924281017028	0.224580267257868	1.57148393011659	0.116070284238843	0.395292820045175
ADNP-AS1	0.154027151446615	-0.999802429635155	3.03640982349672	-0.329271240627125	0.741950679856713	NA
ADNP2	2048.7490498496	0.220524220305514	0.162222162492754	1.35939637911906	0.174021017883394	0.450472639542969
ADO	585.735569841571	0.088695698312672	0.237298483394797	0.373772714615743	0.708573421138256	0.86717388750259
ADORA1	302.411152080799	-0.652357279571131	0.465545648752902	-1.40127457171742	0.161131982114352	0.434914101924081
ADORA2A	1.2202467297354	-0.461367212675227	1.24035580185689	-0.371963602689269	0.70991994893208	NA
ADORA2A-AS1	0.381496252669634	-0.0530099899703351	1.31206008348281	-0.0404021055420131	0.967772551641699	NA
ADORA2B	360.242907260435	0.113184150521371	0.389718325888587	0.290425527881715	0.77149071646768	0.898169711932317
ADORA3	137.349690087376	0.149866494194075	0.421950913899778	0.355175185684445	0.722458353358142	0.874189967531768
ADPGK	2394.69551245089	0.619398130127358	0.251007849872118	2.46764445989607	0.0136005330943339	0.307540951242042
ADPGK-AS1	0.220475256663093	-0.0627679472780295	2.0548119933634	-0.0305468079224554	0.975630963457476	NA
ADPRH	377.901121832823	-0.0620206370189534	0.281083139494584	-0.220648727385331	0.825365957026165	0.92547684654504
ADPRHL1	205.516413860428	-0.7273914221394	0.328162805247047	-2.21655657042488	0.0266534081090519	0.340341914814767
ADPRM	235.007861014987	0.326388171915536	0.392979192549653	0.830548227752025	0.406228892260987	0.667989585675456
ADPRS	1075.44771465198	0.209773718118505	0.190969822862893	1.09846527044805	0.272001374736462	0.546279014014496
ADRA1A	130.316038495836	-2.19226900468213	0.73867851311097	-2.96782560446941	0.00299914441666419	0.210263871776538
ADRA1B	231.56337195306	-0.0917704172650632	0.732631581233166	-0.125261345014086	0.900316653309876	0.960751574836802
ADRA1D	154.316877538554	-1.62132147374361	0.625104328191956	-2.59368140744298	0.00949544310707032	0.284561320187615
ADRA2A	541.290456139139	-0.654325083393446	0.665345462767847	-0.983436605506324	0.325392601659233	0.598470331803248
ADRA2B	109.523576546515	-1.48649700766364	0.729954837946457	-2.03642325578049	0.0417078721659297	0.347861887103212
ADRA2C	256.402707352124	-1.65607371672643	0.596176377520377	-2.77782511882539	0.00547240625638448	0.247708189627605
ADRB1	224.268453307863	-0.68196550911798	0.595215900410796	-1.14574477705873	0.25190077064216	0.529222823416651
ADRB2	804.586762320665	0.362412660876292	0.532435572951975	0.68066951061698	0.496080632797704	0.735599633447593
ADRB3	33.0625201256821	-1.9485390865698	0.79949346192554	-2.43721703724361	0.0148007929040747	0.312678446708211
ADRM1	2725.71991874696	0.497042137084016	0.239463731107611	2.07564684131917	0.0379266258122931	0.347460795067655
ADSL	149.345033832119	-0.0246873057978769	0.298991043810449	-0.0825687133743306	0.934194479410726	0.974952178358181
ADSS1	757.668979483037	-0.217741847293584	0.460533599732845	-0.472803390284434	0.63635345508786	0.824400555148941
ADSS2	1630.89965107199	0.0101260390702612	0.270567457056423	0.0374251921514328	0.970145986305793	0.989510528463507
ADTRP	100.897084393196	-0.296795470836004	0.615261666859444	-0.482389017263132	0.629529621578795	0.821184782233613
AEBP1	42017.4524811234	0.728505137052112	0.717436376468912	1.0154282120983	0.309901750492035	0.583539793236457
AEBP2	2453.82449171182	0.0268898703908379	0.240168178079526	0.111962669683633	0.910853005687746	0.964844130539891
AEN	661.346541584163	0.425756143450812	0.241604787574228	1.76220077311178	0.0780353815367987	0.367215923581999
AFAP1	1960.01665465752	0.0573812233786292	0.389382069022136	0.147364832496607	0.882844062029956	0.952684336678905
AFAP1-AS1	83.3758344506073	-0.281693477602749	0.780106593017006	-0.361096137533359	0.718027580543154	0.87249440721322
AFAP1L1	1498.79884463343	-0.179111571301244	0.504000383316545	-0.355379831504514	0.722305056181312	0.874138557325824
AFAP1L2	1852.60940885506	0.447873239730943	0.478389331198777	0.936210760822434	0.349164683830952	0.61946376328663
AFDN	14234.1265933472	0.00485723033233103	0.348196211917509	0.0139496932076956	0.988870116130807	0.99632503258954
AFF1	11069.1406760022	-0.0980916587371581	0.181224561134879	-0.541271327257634	0.588320580503103	0.794645790138511
AFF2	824.014424375881	-0.0158183404674777	0.639826446450478	-0.0247228612621938	0.980276020001901	0.994223256961627
AFF3	1552.20406399115	-0.743916489141781	0.603017036556139	-1.23365749894949	0.217330557375564	0.493750072278625
AFF4	7389.4342767874	0.265170197892736	0.193687011260211	1.36906546374703	0.170978812698291	0.446773125257664
AFG1L	333.590194786752	-0.00336977378642288	0.291503364775967	-0.0115599824688566	0.990776673889161	0.996626310822615
AFG2A	1518.9735898336	0.453327533270513	0.278492107129025	1.62779311034652	0.103568761908767	0.38522496030978
AFG2B	687.352998343209	-0.036710992324853	0.188991970372344	-0.194246307144831	0.845983025466832	0.935700240120632
AFG3L1P	0.878040814056571	-0.833008926452756	0.865771020751789	-0.962158476648266	0.33597000365077	NA
AFG3L2	1588.70816599516	0.270521080764577	0.169598289624384	1.59506962814136	0.110696666354151	0.390306302742226
AFM	50.4781467492644	-1.91101481973814	1.19779101044027	-1.59544929213963	0.110611800745504	0.390191999500381
AFMID	1062.9625404071	-0.38855307757501	0.297988515699536	-1.30391963818764	0.192260983718769	0.468420852956851
AFP	44.3584836830749	-1.88615561998074	1.06338560264538	-1.77372687319497	0.0761083391023637	0.36629196972841
AFTPH	2583.25871114849	0.206141614115696	0.298750678612173	0.69001220373227	0.490186512901412	0.73194690858056
AGA	680.018264545832	-0.259617588866351	0.202327989957459	-1.28315211810752	0.199438787403595	0.474798733946904
AGA-DT	0.112070042191609	-0.824955167321029	3.04074044630709	-0.271300751211081	0.786159728744866	NA
AGAP1	4130.76743134963	-0.588769138420463	0.295727406935547	-1.99091840868433	0.0464898580245301	0.352369925849434
AGAP1-IT1	0.199413230451039	-0.628490731403603	2.49150645150147	-0.252253302826028	0.800845280109955	NA
AGAP12P	2.83251888424207	-0.891362300116278	0.745136489718145	-1.19624030283827	0.231602797329553	0.509143064432654
AGAP2	1659.58524024066	0.556271342615744	0.449456989584841	1.23765200120609	0.215845123878619	0.492512605131945
AGAP3	6332.72142592857	0.256144442451534	0.344371804104297	0.743802016886253	0.456996259813327	0.707035874308446
AGAP4	4019.52688487378	0.158843403178433	0.165990106359728	0.956945005108882	0.338595013746659	0.609950267067908
AGAP5	20.1924019802989	-0.271413018037676	0.330112636201456	-0.822183062002032	0.410972717307729	0.67163360017509
AGAP6	43.5130783074751	-0.199712774657875	0.543146722763546	-0.367695810888319	0.713100064496255	0.869346896160126
AGAP9	2671.42283373476	0.00344302738438783	0.192859912021761	0.0178524782485608	0.985756539828614	0.995765794165695
AGBL1	231.057838324302	-1.63442177529072	0.77758993484337	-2.10190706187567	0.035561417823816	0.347047215938447
AGBL2	307.180946552491	-0.442662425656275	0.465236772790004	-0.951477723916037	0.341361921397339	0.612349841156342
AGBL3	201.395521489613	-0.899299330904526	0.453847518089489	-1.98150104398545	0.0475351124080367	0.354375436992169
AGBL4	172.402250977193	-1.19340685726629	0.435868884659521	-2.73799506977545	0.00618150026120625	0.258524443100594
AGBL4-AS1	0.0315768757000705	-0.491968536643886	3.04143155321277	-0.161755583854649	0.871498331265404	NA
AGBL5	1953.92138637785	-0.0743252592172882	0.173049614701796	-0.429502598693258	0.667557503112804	0.843702168651935
AGBL5-AS1	0.0956125795835836	-0.824955167321029	3.04074044630709	-0.27130075121108	0.786159728744866	NA
AGER	2273.41452972521	-0.233347895523379	0.40234330246562	-0.579972113598978	0.561933423419468	0.779782847686773
AGFG1	3193.24149666153	0.150540203353264	0.216172240178235	0.696390078712894	0.48618457458621	0.729290996213275
AGFG2	1983.93094166988	-0.11754197691112	0.277543815546474	-0.42350782228631	0.671924792618497	0.84607556820605
AGGF1	239.315764138602	-0.261285023479559	0.224975876788559	-1.16139128874303	0.245482809975489	0.522917174901306
AGGF1P6	1.58996575909922	-1.31019532023584	1.30947777639228	-1.00054796183372	0.317045399073739	NA
AGGF1P7	0.556819892445044	-1.66111598786978	2.41488881064202	-0.68786437725394	0.491538191130152	NA
AGGF1P8	0.101481695469814	-1.05987881431815	3.03842214909723	-0.348825397627207	0.727220395075013	NA
AGGF1P9	3.41264930169309	-0.941925126938227	0.696629667425498	-1.35211744630293	0.176337747063103	0.453106398422909
AGK	832.626495815649	0.211203031734242	0.119703996228139	1.76437745095593	0.0776684519800537	0.366998285365482
AGKP1	5.98822282148836	-0.491093147106862	1.32936724779972	-0.369418720011109	0.711815646718953	0.868839103247571
AGKP2	24.4189514412454	-0.24390067598089	0.494376151976635	-0.493350407388618	0.621765017136013	0.81651010623494
AGL	1926.18205012845	-0.0187844800708851	0.285443978814403	-0.0658079394384384	0.947530735182948	0.979911448953501
AGMAT	228.044915396478	-0.198427371371127	0.41080171286216	-0.483024693321342	0.629078203112939	0.82097979273054
AGMO	51.5382749523296	-0.916297647787818	0.550328220032085	-1.66500211043947	0.0959123347758788	0.378916587678807
AGO1	3549.50386269667	0.260136471111596	0.151514150153618	1.71691205638448	0.0859952416892702	0.372192452543395
AGO2	5488.92672999971	0.362184317694381	0.238244251850471	1.52022269113002	0.12845501630978	0.406470623310902
AGO3	2538.20729051714	0.342333425902294	0.23837678335471	1.43610221215585	0.150973258727528	0.425451030497436
AGO4	2451.24042495614	0.181391242269852	0.235581288360325	0.769973046383935	0.44131588145352	0.695062392079678
AGPAT1	379.36981894268	-0.293946572669047	0.509929691621281	-0.576445297261407	0.564314234513569	0.78093972319971
AGPAT2	2144.06300682764	-0.372169678858436	0.415550711311941	-0.895605924204663	0.370463270552793	0.639026952273575
AGPAT3	2218.21074008464	0.120487899750179	0.178750222745669	0.674057340457768	0.500274859440954	0.738126170943522
AGPAT4	537.249828861086	0.279503548692432	0.358821259119268	0.778949244474749	0.43600961385112	0.69158542900598
AGPAT5	440.331646586387	0.103205682403819	0.179000516683872	0.576566393861797	0.564232406657091	0.78093972319971
AGPS	1660.53813611269	-0.0999154682450666	0.21369017094716	-0.467571661355323	0.640090934412884	0.827034245985942
AGR2	5564.32329779356	-0.378113005082018	0.735080858713898	-0.51438287448209	0.606984330152914	0.806143013684165
AGR3	219.96292506645	0.649495498672137	0.769570727378116	0.843971158940688	0.398685522253564	0.662079521088807
AGRN	30569.0722791102	0.336597113702047	0.430370088038493	0.782110846123538	0.434149433104006	0.689958786488771
AGRP	107.089171133263	0.143698964118209	0.402950653396937	0.356616779019477	0.721378714514525	0.87399186993396
AGT	197.408954561067	0.0300726643434456	0.566791318880151	0.0530577363161846	0.957685905525766	0.984595869244533
AGTPBP1	1483.55453193776	0.42645910687846	0.255090248305671	1.67179698052369	0.0945643624467874	0.377901881011611
AGTR1	53.0285459553867	-1.64862157275074	0.607015026106538	-2.71594853808674	0.00660861895934519	0.263975175554662
AGTR2	36.5265814918525	-0.769704316472622	0.872657777901014	-0.882023097672923	0.377764316769918	0.645656706874284
AGTRAP	1042.21109934142	0.0873980249250665	0.258315566119939	0.338338204847038	0.735108336221777	0.880234182438224
AGXT	61.2227215022304	-1.97776293641728	1.00256333645577	-1.97270622663003	0.0485290421481183	0.355594771970609
AGXT2	84.8514869798863	-1.89356201170203	1.02183873543211	-1.85309280813405	0.0638690574786169	0.360367844759283
AHCTF1	4162.80445519459	-0.00571517977890538	0.268433051500145	-0.0212908944966574	0.98301360733329	0.994835700355281
AHCY	2947.86723134379	0.143800127640979	0.323378903140769	0.444679990699275	0.656551031418199	0.837000532495348
AHCYL1	3795.27128348361	0.000151574774407622	0.25675894410094	0.000590338829045942	0.99952897779002	0.999677273950105
AHCYL2	2031.38959549077	-0.470496211382971	0.338703936717556	-1.38910759627608	0.164800034205072	0.439681767109972
AHCYP2	20.6661849823773	-1.36794138934027	0.626001446723873	-2.18520483698445	0.028873831033218	0.340493028538569
AHCYP3	4.14206578532578	-1.66483809591336	0.993329960932636	-1.67601719608884	0.0937348243782336	0.377374377173617
AHCYP4	24.1012578777324	-1.82061576127162	0.983288531285809	-1.8515580151137	0.0640893166668989	0.360367844759283
AHCYP5	7.1226673317931	-1.26687248813679	0.933586709089391	-1.35699499125527	0.174782802009492	0.451033632056698
AHCYP7	12.3608379241027	-1.26800027035646	0.7316535239364	-1.73306111277157	0.0830848072099662	0.370417611770099
AHDC1	6020.88355397648	0.22598253479896	0.267454704924483	0.844937593686254	0.398145683322373	0.66160058038715
AHI1	1720.65745800738	-0.372418384369152	0.303238078355455	-1.22813858466879	0.219394948770723	0.496311163119336
AHI1-DT	0.252272409940246	-0.0333614476383679	2.0128432754382	-0.016574289735054	0.986776235560519	NA
AHNAK	195090.490936897	0.623103309126509	0.307264224217125	2.02790712362985	0.0425697279643662	0.348409885748694
AHNAK2	36621.3091201904	0.160326551546064	0.57004466383104	0.281252613555883	0.778516652766895	0.902773315333514
AHR	778.449767077298	0.115073215190479	0.552225660736179	0.208380782300252	0.834931660481777	0.930459716598601
AHRR	3.56798819899595	-0.697179277676297	0.79186376111541	-0.880428315969729	0.378627322553818	0.646307102285927
AHSA1	1942.13192272898	0.260133115419511	0.193660147570704	1.34324546729232	0.179192503573356	0.456031640507837
AHSA2P	66.5918051541116	0.16848675010405	0.803766694397272	0.209621462643951	0.833963127028253	0.930130979481918
AHSG	68.3773542522577	-1.6311226653157	1.04207964457897	-1.56525719871894	0.117522614628819	0.397063264676407
AHSP	51.2082277532102	-1.31528928633734	0.821213243632732	-1.60164159131069	0.109234888046196	0.389843368919591
AICDA	54.6940951749244	-0.515297238534279	1.03703923829569	-0.496892711004011	0.619264711877506	0.814987269555637
AIDA	493.839777600984	0.108294068159112	0.298160126158064	0.36320774865014	0.716449699729496	0.871406402469539
AIDAP2	0.4138744883136	-0.61491583130699	1.29062181323093	-0.47644927817206	0.633754334724334	NA
AIF1	1178.29365946494	0.0485217486222582	0.400699766503886	0.121092530314184	0.903617745584472	0.962114515012872
AIF1L	254.667864332967	-0.655303774223131	0.508821287378273	-1.28788592474111	0.197785675781757	0.472935343665421
AIFM1	1903.58881025598	-0.152288784749914	0.252796922485182	-0.602415501157222	0.54689759422126	0.769793259747211
AIFM1P1	19.3581251980819	-1.64397911891946	1.2228158855875	-1.34442080635026	0.178812349400367	0.455479665175393
AIFM2	788.81017414539	0.194008447739741	0.230912974395867	0.840179934658595	0.400807507009573	0.663966655455107
AIFM3	569.315734412323	-0.564249988519355	0.519090777585456	-1.08699675063378	0.277038245729167	0.55134864931381
AIG1	590.822032816402	0.126023546653378	0.225120298130307	0.55980534718567	0.575612215979015	0.787483183573257
AIG1P1	0.818335350560242	0.204630631570568	0.967795042249091	0.211440049429288	0.832543908165031	NA
AIM2	450.319419239158	0.743518746292575	0.51619178661472	1.44039243857154	0.149756401744027	0.424396137677835
AIMP1	934.854170801793	0.211281263105496	0.291223773554543	0.725494558794753	0.468148681753644	0.71531528911204
AIMP1P1	2.2304773540604	-0.697355236876266	0.681719449138716	-1.0229358099689	0.306338196676671	0.579862794642238
AIMP2	643.106420354829	0.419092436512753	0.248119972525813	1.68907175124386	0.0912056805881847	0.375261035220723
AIP	2375.36632889536	0.233591171210794	0.248898244622023	0.938500677517936	0.347987168945852	0.618517609596437
AIPL1	69.3780235137584	-2.00878753306542	1.13403875442883	-1.77135704156527	0.0765013474460973	0.366559376051835
AIRE	317.520134311871	0.459042086531138	0.885090773570696	0.518638426970871	0.604012906845426	0.804737587624347
AIRIM	233.561711017867	0.254308302456897	0.21052144968986	1.20799235817321	0.227050201783575	0.504182017073686
AIRN	0.321375617046327	-1.55092505250648	1.63514902158776	-0.948491563784505	0.342879265528517	NA
AJAP1	171.782260651843	-0.690625571845173	0.705984036691436	-0.978245308607488	0.327953012328607	0.60080302734648
AJM1	1733.79312766053	-0.582363143998591	0.396346635838106	-1.46932783412464	0.141743890737828	0.41785522353422
AJUBA	1110.70952054069	-0.241616437156983	0.389660537034067	-0.620069045215782	0.535212330755747	0.760999172462096
AK1	38.4978149692158	-1.18324403001768	0.417187632308834	-2.83623947207944	0.00456482043527174	0.240856329302199
AK2	2244.26473064767	0.132825316062418	0.141523588008866	0.938538359090337	0.347967813566501	0.618517609596437
AK2P1	983.042877974274	0.157023313779576	0.168423466712889	0.932312562163637	0.351175017484032	0.621215440693201
AK3	1070.79560461579	0.217650248375166	0.222583689843326	0.977835566156565	0.328155657371694	0.600927643327767
AK3P3	6.00702792188688	0.159921652852378	0.40555492025591	0.394327980909381	0.69333890762491	0.858764037220443
AK3P7	1.86933660281103	0.760179238142255	0.69339863115849	1.09630911280022	0.27294352277213	NA
AK4	317.642923035216	0.259775833500463	0.390465439594166	0.665297891077026	0.505859979206704	0.742043558569475
AK4P5	0.321338410517826	-1.13532472594938	2.41876779793635	-0.469381445758461	0.638797008261899	NA
AK5	103.829959267102	-1.01589030561147	0.566591026215467	-1.79298693167996	0.0729750137020248	0.365172934535272
AK6	199.21957301981	-0.295134489424317	0.290447322196399	-1.01613775328508	0.309563793157137	0.583100202504359
AK6P1	4.39084757528492	-1.33427023203553	1.16392858657811	-1.14635059867222	0.251650114618326	0.529154360106742
AK6P2	5.04212229325885	-1.05314133490928	0.664602292808059	-1.58461887102371	0.113052954726277	0.392268862808102
AK7	268.003586025978	-1.17567476251621	0.57572343937804	-2.04208250368668	0.0411433481128774	0.347460795067655
AK8	291.536591322931	-1.0871441360897	0.445969944397901	-2.43770718127079	0.0147807415394864	0.312678446708211
AK9	661.034585644975	-0.0196342374333327	0.458629634619668	-0.0428106601737914	0.965852466191716	0.98740350828309
AKAIN1	14.8748191071037	-1.57295546082048	0.955568510040119	-1.64609386380307	0.099744435587102	0.382507913723115
AKAP1	4953.59879446409	-0.210247799120518	0.314338521258904	-0.668857886963678	0.503586136349761	0.740515152008849
AKAP1-DT	0.339396470291772	-0.843331991350888	2.43793623683725	-0.345920446403859	0.729402502163351	NA
AKAP10	1891.34494745525	0.35907894668331	0.27276408071777	1.31644513360559	0.188024682265051	0.464576871855827
AKAP11	4231.2129794697	0.259199179923554	0.347352767054271	0.746213085105657	0.455538704910195	0.705803277360341
AKAP12	3157.8486828956	-1.02166364414457	0.495637302337953	-2.06131305962104	0.0392731830881103	0.347460795067655
AKAP13	19959.1997078827	0.296655196713045	0.287998347850587	1.03005867543014	0.302982462546888	0.577132848133823
AKAP14	49.7319175882445	-1.234937605635	0.672187810210764	-1.8371913130168	0.0661816576481206	0.361239524834533
AKAP17A	9466.96354930026	0.139964940602353	0.364961037478381	0.383506528722656	0.701344230406418	0.862568935528285
AKAP3	133.804940826974	-0.731252437801972	0.476330800447862	-1.53517773176629	0.124740176644193	0.403493163945082
AKAP4	113.83063320468	-1.76769633310333	1.20049912300217	-1.47246782545141	0.140894589252863	0.417573948644353
AKAP5	194.913121410524	0.262429249991649	0.261442206088034	1.00377538087053	0.315486893495466	0.5887910340267
AKAP6	1086.66140344794	-0.316255442354727	0.333000841691307	-0.949713642609641	0.342257775784919	0.613139615366917
AKAP7	224.127336172657	-0.323288912921938	0.373034387562261	-0.866646410360706	0.38613577631432	0.652180561226039
AKAP8	2759.30065628921	0.461138622086419	0.294140037311889	1.56775196705865	0.116939028601374	0.396428081159992
AKAP8L	3091.0478270074	0.418233397310776	0.346413115293459	1.20732552795085	0.2273068032248	0.504336875410149
AKAP8P1	8.43505707483648	-0.538589506954988	0.886475198965413	-0.607562972527111	0.543477365053206	0.767324855176019
AKAP9	11185.0635517624	0.247981128358124	0.197361773889082	1.25648003395779	0.208941980401335	0.485254404692814
AKIP1	555.602878204468	0.143258510441164	0.173401736997561	0.826165371360603	0.408710288889894	0.669649001702733
AKIRIN1	955.398648548988	0.409198504206292	0.185479475314238	2.20616595724691	0.0273723819150811	0.340341914814767
AKIRIN2	1064.72827934988	0.362564288441117	0.159215660616317	2.27718986334414	0.0227748901972386	0.334638454915896
AKNA	16208.1667107746	0.718727734816552	0.408223085505306	1.7606249140146	0.0783019089556368	0.367302177633864
AKNAD1	85.1164871629906	-1.56527506070533	0.725417117689326	-2.15775865021108	0.0309466013196347	0.341058718156764
AKR1A1	3420.47915880729	0.184617150114924	0.221846764787912	0.832183197674398	0.40530554644838	0.667061019923413
AKR1B1	1913.21128731974	0.129385702516565	0.348160251977403	0.371626863726428	0.710170684992761	0.867986392768931
AKR1B10	116.315256055166	-0.131764883382593	0.64349183610623	-0.204765431337719	0.837755396501198	0.931716656922907
AKR1B10P2	0.484871105804911	-1.50384291722365	1.6420814990797	-0.915815029927857	0.359763919005636	NA
AKR1B15	200.663525640246	-0.564344130605476	0.875418071277996	-0.644656706459814	0.519149678060983	0.750590084282155
AKR1B1P1	38.7102535208699	-0.881093722173052	0.423621059279528	-2.07991010567692	0.0375337789415807	0.347460795067655
AKR1C1	554.354458895374	-0.57644507757186	0.279946231961613	-2.05912783155768	0.039481994316338	0.347460795067655
AKR1C2	744.759944096057	-0.894260211645437	0.527354113034611	-1.69574900345329	0.0899334239234857	0.374629141490612
AKR1C3	482.671021249204	-0.559717089474092	0.338766125635097	-1.65222271980343	0.0984891565193154	0.381602227595758
AKR1C4	97.6978871556018	-0.881484468957888	0.559792695697245	-1.57466232720304	0.11533440794778	0.394022447724858
AKR1C8	0.938247116953614	-0.7158081219155	1.194774361706	-0.599115736709825	0.549095708351711	NA
AKR1D1	46.7017055519276	-1.64570534968373	0.946314117909354	-1.73906879178714	0.0820226633196677	0.369308820381614
AKR1E2	434.197756205538	-0.218522698758309	0.450677746808757	-0.484875723963885	0.627764503585404	0.820176547182733
AKR7A2	1859.61060909712	-0.134367560550682	0.224803687376523	-0.597710660882667	0.5500330107553	0.771684482922457
AKR7A3	521.008526704836	-0.584354956919378	0.39163667805437	-1.49208434670221	0.13567703490801	0.412523906763239
AKR7L	280.079591114455	-0.715595577262416	0.36173682672195	-1.97822152570731	0.047903721395042	0.354821911259224
AKT1	8620.82702179432	0.374064296780465	0.229178721712566	1.6321947080655	0.102638475239852	0.384502582655319
AKT1S1	1648.26292217222	0.149527150449657	0.256680567335069	0.582541763882207	0.560201818870096	0.77898308715447
AKT2	6805.77267776076	0.398002231927517	0.20144865812655	1.97570058608924	0.0481886985116768	0.355353680423716
AKT3	1760.34569687118	0.291428424710214	0.287672428427093	1.01305650424567	0.311033172416687	0.584683683581912
AKT3-IT1	1.42888613320952	0.356349464174652	1.04823511968281	0.339951846187411	0.733892791624636	NA
AKTIP	672.961958760826	-0.0419466811673907	0.185083215530617	-0.226636872755496	0.82070611792371	0.923626619720663
ALAD	1354.13763593694	-0.0952690467184863	0.218761108142705	-0.435493527745064	0.663204235907553	0.840834772848255
ALAS1	2237.85351794582	0.0513432239149457	0.190350623257096	0.269729738922888	0.787368179877873	0.907073152763855
ALAS2	451.619540264227	0.186775724666532	0.545786674341241	0.342213786901208	0.732190010478201	0.878592422823097
ALB	76.311622031089	-0.93578976059163	0.644116935544323	-1.45282589069145	0.146272101477389	0.42207575643792
ALCAM	3098.53730050883	-0.0258454382557138	0.430971696930648	-0.059970152192785	0.952179406988989	0.982101399537282
ALDH16A1	2173.3849366592	0.142033649440217	0.353465978278433	0.401831175186919	0.687808277079859	0.855696373252251
ALDH18A1	3720.65012488794	0.299931155490791	0.310420249397345	0.966210020361375	0.333939099803481	0.605507089813461
ALDH1A1	1958.99887144933	-0.543575259269818	0.589322252685202	-0.92237355164014	0.356333760607845	0.625482752890798
ALDH1A2	178.525286343182	-1.06130817141816	0.490084568199297	-2.16556129346757	0.0303447268619671	0.340493028538569
ALDH1A3	850.825073738919	-0.141797373999268	0.409756112138237	-0.346053102806263	0.729302806959758	0.877435682633542
ALDH1A3-AS1	15.645211108475	-1.08930690930653	0.574282687931011	-1.89681307167906	0.0578526134900794	0.359329077956386
ALDH1B1	868.411942372634	0.575033416355436	0.457096281132211	1.25801377103988	0.208386775969875	0.484584457832425
ALDH1L1	564.842233040174	-1.25996174741032	0.581637355373063	-2.16623250857431	0.0302934241464063	0.340493028538569
ALDH1L1-AS1	2.36571213396032	-1.1992680535571	0.912795455494808	-1.31384095564652	0.188899731874493	0.465192133426971
ALDH1L2	1204.35336086396	0.431776030291152	0.443834940378558	0.972830192059417	0.330637704410584	0.602752832209412
ALDH2	3335.91415313828	-0.796575244508364	0.471587400879373	-1.68913597569185	0.0911933749608455	0.375261035220723
ALDH3A1	321.909513168016	-1.14803235137172	0.503877675697345	-2.27839494929576	0.0227030570557505	0.334638454915896
ALDH3A2	2517.11514782522	-0.0557074289125877	0.456217000056587	-0.122107306184728	0.902814035683069	0.961809377680688
ALDH3B1	2739.34305304472	-0.370955869891179	0.430471252735122	-0.861743653110875	0.388828598055562	0.65437079475208
ALDH3B2	361.889682893106	-0.298317528870284	0.533494029579116	-0.559176883583183	0.576041007826247	0.787545456764711
ALDH4A1	482.074075374771	-0.232380794900117	0.237423775449065	-0.978759580672117	0.32769878532984	0.600435858285584
ALDH5A1	676.412551859408	0.153495413909583	0.386177065582447	0.397474183709162	0.691017820344203	0.857856717636674
ALDH6A1	773.746506783887	-0.361649496492526	0.253895207568916	-1.42440457996578	0.154329389198542	0.42877744624989
ALDH7A1	1056.80969253069	0.0264560118456226	0.358970373095147	0.0736997084676131	0.941249330768906	0.977994941306618
ALDH7A1P1	320.5528896178	-0.337126719338752	0.336358315156184	-1.00228448100714	0.316206215622676	0.58948254143053
ALDH8A1	160.905211373097	-0.646516925051092	0.434604131826458	-1.48759958248453	0.136856523623411	0.413693423601056
ALDH9A1	1710.87143898838	-0.297648502858392	0.262568638447252	-1.13360264431652	0.256961263336084	0.53363410503185
ALDOA	239.842098078794	0.334307862999177	0.514089634400723	0.650291001079766	0.515504268779852	0.747792784017777
ALDOB	76.1038437501655	-1.09554404577655	0.563370737102883	-1.94462362637142	0.0518202936000727	0.356882810995083
ALDOC	565.837987842192	0.0369980354969893	0.345308069828272	0.10714500682069	0.914673942370264	0.966356599685896
ALG1	1149.97183179073	-0.148030794498176	0.149733366380761	-0.988629308725651	0.322844541028061	0.596092596889916
ALG10	162.073359306091	-0.00073431854062469	0.357361954238848	-0.00205483133253155	0.998360482958483	0.999211103997775
ALG10B	297.370619305425	-0.313704953567552	0.26418081013889	-1.18746306138824	0.235045018505632	0.512226937621222
ALG11	335.359099609813	-0.182686029745183	0.296977964880739	-0.615150116671272	0.538455587386011	0.763352378330833
ALG12	1119.72082203233	0.0930930173989012	0.179410584467062	0.518882526777521	0.603842663371046	0.804702914006352
ALG13	4593.74610520279	0.279265265449421	0.324858487962847	0.859652050961216	0.389980873408024	0.655321722149804
ALG14	234.558243572792	-0.292363863530973	0.229724665217571	-1.2726707567691	0.203134898800988	0.47907756524276
ALG1L10P	135.824364327857	-0.0293667928121046	0.444339207925757	-0.0660909329815688	0.947305429502136	0.979836401939854
ALG1L11P	29.4269021573584	-1.25579075451052	0.497340982915659	-2.52500959633059	0.0115695129998272	0.297170039640447
ALG1L13P	8.02339303765083	0.422690276532194	0.494642004197067	0.854537772663141	0.392807089673664	0.657564028752395
ALG1L1P	13.3364450378911	-1.10485043675847	0.481179533247387	-2.29612932474922	0.0216684880413791	0.333379883121427
ALG1L2	123.586303670441	-0.363789410416024	0.488157181899302	-0.745230069135942	0.456132648091311	0.706299429886866
ALG1L3P	55.9734253454926	-1.51890392928194	0.871308245850049	-1.74324521375337	0.0812907907309052	0.368741500451684
ALG1L5P	85.5548689945457	-0.871984310314939	0.688156010125604	-1.26713172229039	0.205108194434122	0.481165628712968
ALG1L8P	79.4741604218992	-0.95276625295269	0.49302116193454	-1.93250579592604	0.0532971073727227	0.357808611731214
ALG1L9P	3.04723135954804	-0.726105902542577	0.875220956568414	-0.829625818592723	0.406750374544699	0.668259741975724
ALG2	1206.59356402419	-0.081726206587591	0.148710675640098	-0.549565162257621	0.582617659098326	0.791108081366158
ALG3	2386.55495586732	0.555592784033489	0.286734102921556	1.9376585427841	0.0526648949785134	0.357808611731214
ALG3P1	36.2082425834838	-0.880293932170901	0.470440769378876	-1.87121097802207	0.0613158437343644	0.359329077956386
ALG5	633.60982236826	-0.299403206541633	0.261838350211795	-1.14346583034705	0.252845233829609	0.53011629321845
ALG6	381.871429758039	0.11412801926387	0.334060667705417	0.341638601298945	0.732622883593732	0.878777349327054
ALG8	1295.25638915709	-0.103292051880041	0.317952360800592	-0.324866441060401	0.745282156589946	0.885534115846174
ALG9	6.03755238555755	-0.290758059119681	0.608510271549947	-0.477819476044482	0.632778697890344	0.822890525884779
ALK	766.373451239835	-1.08999196807884	0.584300287805219	-1.86546539652261	0.0621161981793378	0.360066641355662
ALKAL1	59.4221993450413	-0.53913165029786	0.73657257429738	-0.731946408420298	0.464201278669296	0.712539458735367
ALKAL2	84.2278907764254	-0.690431715160168	0.352951868121859	-1.95616393485639	0.0504458455259593	0.356072367581874
ALKBH1	490.665535919176	0.122418088693258	0.182073063011851	0.672356946536841	0.501356484500358	0.738696552519374
ALKBH2	301.315363395735	0.153191508555038	0.180824006078052	0.847185680030302	0.39689163399006	0.66047509736422
ALKBH3	448.138488136298	0.0574644979587112	0.229244889277044	0.250668610933633	0.802070330823186	0.914735394539583
ALKBH3-AS1	0.112070042191609	-0.824955167321029	3.04074044630709	-0.271300751211081	0.786159728744866	NA
ALKBH4	531.910342758487	0.58002456374622	0.285263077193434	2.03329701639905	0.0420225244362048	0.348058687862072
ALKBH5	1846.84257669112	0.176040644843094	0.215554459938602	0.816687554937332	0.414107005143442	0.67445877065906
ALKBH6	40.4566134741039	-0.133860606575199	0.605694629864972	-0.221003456155852	0.825089741892546	0.925473427041762
ALKBH7	1049.99106315195	-0.0537514872519697	0.236359181315929	-0.22741442474419	0.820101504787528	0.923410628864536
ALKBH8	544.737765811944	0.265315495497859	0.215593721708006	1.23062718800873	0.218462331817052	0.494910757594883
ALLC	68.9411622373735	-1.99882002811202	0.929093191536876	-2.15136656507582	0.0314472780475464	0.342428250784621
ALMS1	7183.68709878875	0.133881382064555	0.205155232007424	0.652585755452292	0.514023371237821	0.746858122691031
ALMS1-IT1	0.253037622666893	0.9957609128457	1.67747474334857	0.593607097092838	0.552774933093802	NA
ALMS1P1	1.09858099654276	-0.30420524441223	1.27844847271184	-0.237948772207417	0.811920826919292	NA
ALOX12	660.892122290742	0.386684660876672	0.315210303431885	1.22675133606549	0.219916066385813	0.496834724018805
ALOX12B	289.524283885068	-1.16596039095308	0.642500827100646	-1.81472200777484	0.0695666412092223	0.363589790058149
ALOX12P2	0.732854076197702	0.325985494212369	0.971213557068861	0.335647594537497	0.737136628753015	NA
ALOX15	841.460486070514	-1.65920887191879	0.726941272952491	-2.28245242587461	0.0224626431709098	0.334638454915896
ALOX15B	2938.13436152312	-0.0360212229718877	0.658769353410433	-0.054679566961345	0.95639374820741	0.984136448810562
ALOX15P2	45.7883260089828	-1.56162929378286	0.722885757051848	-2.16027121650822	0.0307516798401528	0.341058718156764
ALOX5	7132.41055345091	0.190006279661243	0.348597142351654	0.545059774097547	0.585712407575714	0.792652213601953
ALOX5AP	925.370011232721	0.40426643030343	0.315067604751431	1.28311011416858	0.199453500813481	0.474798733946904
ALOXE3	231.979277110546	-1.59239360757905	0.746385002214539	-2.13347481910058	0.0328857951689984	0.344267383854069
ALPG	484.330365076493	-1.73773146145593	0.62454302177615	-2.78240473572815	0.00539577035517537	0.247708189627605
ALPI	157.717407901301	-1.91726101238887	1.00161973463201	-1.91416058020589	0.0555996408703762	0.35924520871378
ALPK1	2290.74991117754	0.346936417132603	0.263742325313153	1.31543701497539	0.188363072358705	0.464688480400687
ALPK2	512.64268060449	-0.0207061913833097	0.643678189962353	-0.0321685458761943	0.974337639945543	0.991259084052538
ALPK3	3195.49013317736	0.281628522591085	0.492948164752386	0.571314679166218	0.567786353024862	0.78295395632704
ALPL	1984.12886400262	-0.158974487130018	0.570909169829845	-0.278458458072059	0.78066045006627	0.903383656609586
ALPP	198.543709022255	-1.21252364102015	0.619762053364368	-1.956434141842	0.0504140335134308	0.356047347576145
ALS2	2244.58845869108	-0.093899788826012	0.203347147693334	-0.461770867657419	0.644245644322386	0.829512211744576
ALS2CL	3314.16733202791	0.339641156337569	0.398045330250955	0.853272555976064	0.393508175486962	0.658225958831859
ALX1	46.3848921294058	-1.53265307941492	0.821906193115323	-1.86475426545408	0.0622158565571488	0.360066641355662
ALX3	60.1615562569818	-1.14069534282757	0.663008095154537	-1.72048478919657	0.0853443562645582	0.371984428512095
ALX4	111.720994009029	-1.62631376166566	0.55836715694119	-2.91262432155722	0.00358405500941944	0.222820400432402
ALYREF	1666.87039067026	0.322934599064141	0.27261506384737	1.18458090505572	0.236183190493891	0.513192763748309
AMACR	0.204314494072331	0.332081784605125	2.45258070110249	0.135400961304085	0.892294864121762	NA
AMBN	69.9771549753978	-1.51892802271078	0.891324760849376	-1.70412411887148	0.0883579015652339	0.374530671718563
AMBP	148.409574940259	-1.12933356192607	0.467059691860638	-2.41796408811711	0.0156076170862873	0.315246269880691
AMBRA1	4606.43302998277	0.15494779882784	0.178135093375064	0.869833090673472	0.384391624917808	0.650769093805751
AMD1	1198.69346787881	0.152628141431593	0.249597115711878	0.611498017500245	0.540869930415603	0.76511980386795
AMD1P1	2.48883150555179	-1.09422519649048	0.711782874918604	-1.537301942837	0.124219385943053	0.402716385202035
AMDHD1	128.791130134494	-0.0314161955419168	0.639447148558012	-0.049130245732993	0.960815499895573	0.985682628090839
AMDHD2	1678.93152174074	0.170216713353786	0.388867734367313	0.43772393107062	0.661586419536489	0.839972600160493
AMELX	126.664048028769	-1.03819638841405	0.599850937261761	-1.7307572997273	0.0834950606908583	0.370417611770099
AMELY	6.88422687033774	-3.69877413026027	1.32334583185476	-2.79501702519906	0.00518969820555921	0.245922832576358
AMER1	1611.66620672448	0.0763441391826296	0.187916953564903	0.40626530887359	0.684547672174299	0.853686064438631
AMER2	101.398217519367	-1.7391798689324	0.953626327217209	-1.82375404211787	0.0681892646699149	0.363530714458849
AMER3	84.0080497845525	-1.99525488987848	1.18033930229384	-1.69040790728645	0.0909499433291146	0.374886039405294
AMFR	4386.49164033117	-0.0337617425809552	0.310521627669955	-0.108725897240367	0.913419900590828	0.965732769364599
AMH	318.930114515354	-0.881069316176568	0.547976738712147	-1.60785897271343	0.107866069117128	0.388629877767903
AMHR2	157.540485020343	-1.61916137539697	0.729062098153103	-2.22088266486313	0.0263589096495837	0.340341914814767
AMIGO1	324.23817492315	-0.583439915087201	0.24564525696427	-2.37513201882039	0.0175426744987895	0.32452537093623
AMIGO2	1739.78283105883	0.511113578607581	0.505088472817595	1.01192881270162	0.311572091748902	0.585351642739372
AMMECR1	732.263133761116	-0.0682940100795682	0.267905623225426	-0.254918165797898	0.798786305396936	0.913015552627542
AMMECR1L	754.553533664771	0.0403097980955888	0.11711749558473	0.344182548425708	0.730709005804549	0.878038887722177
AMMECR1LP1	5.44729983948421	-1.3421481384019	0.795911315193168	-1.68630362803192	0.0917373326186744	0.375272273958247
AMN	671.77152609508	-0.352283457495656	0.467529913856882	-0.753499288611284	0.451149938630649	0.702786440041161
AMN1	266.922727348598	-0.26334699303082	0.200625641294141	-1.3126287912756	0.189308063051006	0.465476645906399
AMOT	1630.67986075971	-0.87050859557352	0.443196869222819	-1.96415781794674	0.0495117928836894	0.355728790047573
AMOTL1	3871.94038513139	-0.137577087994538	0.449871903655644	-0.305813914753491	0.759746333287028	0.893068940354835
AMOTL2	2865.0403012364	0.28148551882101	0.436374436434339	0.645055015415332	0.518891534187903	0.750499281913503
AMPD1	215.02920274816	-0.809247468873365	0.573557004064763	-1.41092770751343	0.158265931328902	0.433203007276155
AMPD2	2968.46144368959	0.406326185150773	0.24017851407822	1.69176742020497	0.0906903277970551	0.374886039405294
AMPD3	3157.04666922915	0.41688233136087	0.223930975795193	1.86165549397753	0.06265166571595	0.360066641355662
AMPH	224.848994253933	-0.56414144650166	0.435062096143959	-1.2966917860732	0.194737256678487	0.470454911107784
AMT	20.7924086744854	0.686635538004776	0.637414332966649	1.07722011020531	0.281381943086895	0.555471748430604
AMTN	25.6348844599645	-1.87096132589261	0.767715614096472	-2.43704998509709	0.0148076323368169	0.312678446708211
AMY1A	2961.79558062605	0.667015972962394	0.885959989635756	0.752873697193283	0.451525815330943	0.703006953077874
AMY1B	2879.52774572682	0.685670071666822	0.884356173251705	0.775332487526682	0.438143217112132	0.692999678458343
AMY1C	2957.23119269496	0.665997153184453	0.885238877315064	0.75233608718635	0.451848971267804	0.703313842647752
AMY2A	710.67338535138	0.425923403933838	0.651854201806989	0.653402866397342	0.51349659138344	0.74659524240153
AMY2B	1645.66203646863	0.284882715762896	0.502658068198034	0.56675249794391	0.570882347885938	0.784883035754106
AMYP1	437.371356967866	0.646048875725152	0.844376242107407	0.765119674746809	0.444200285135639	0.697390698082606
AMZ1	392.090105192317	0.585826724051695	0.379306393284684	1.54446836231418	0.12247490995729	0.400324386280781
AMZ2	1124.4438180283	0.265257545183507	0.169733695264399	1.56278660386383	0.118102796133651	0.397579455202882
AMZ2P1	1.77719534590568	-0.574712684731757	0.670035292901492	-0.85773494444307	0.391038839594612	NA
AMZ2P2	18.3271720919538	-0.668950074508406	0.373674347938368	-1.79019533505345	0.0734225147810843	0.365172934535272
ANAPC1	5055.57814738761	0.263391638678065	0.211075107287552	1.24785741939357	0.212083276544161	0.48839111114209
ANAPC10	39.5799156839526	-0.169590674454418	0.309018018904088	-0.548805131350785	0.583139188455802	0.791510986175997
ANAPC11	1047.17139022617	0.12339607454967	0.270759288212691	0.455740873615897	0.648576326166323	0.832086123180036
ANAPC13	318.759465789771	0.127734996214526	0.205589952530272	0.621309527252881	0.534395986346909	0.760419765334821
ANAPC15	107.890605504347	-0.414976640669828	0.164706387410714	-2.51949330680805	0.0117523874729577	0.297170039640447
ANAPC15P2	0.0599754431489937	-0.803024527234862	3.04086079829285	-0.264078029380918	0.79171979314678	NA
ANAPC16	1154.05503858595	0.0414618769616268	0.310019750063158	0.133739469673077	0.893608593222199	0.957585902182601
ANAPC1P2	25.2272042773072	0.13133308111762	0.87806248606453	0.149571452148302	0.88110273265611	0.952201840974018
ANAPC1P3	163.323159233263	-0.163411328015355	0.298590247562112	-0.547276173115342	0.584189010756672	0.791796595073673
ANAPC1P4	18.9383987034595	0.411761426121227	0.360853017721101	1.14107796221749	0.2538374811867	0.530976933069737
ANAPC1P5	28.3130996358799	-0.790094996694154	0.509861369978199	-1.54962710104501	0.121231044334841	0.399789899137668
ANAPC2	4138.65646405973	0.23634740318015	0.29898616313253	0.790496124315243	0.429238084761562	0.686196254439105
ANAPC4	1217.67184094024	0.16252603559721	0.294204795341561	0.55242483525302	0.580657319060742	0.790032352116356
ANAPC5	4766.75630506076	0.389181234033684	0.210858867831412	1.84569536029591	0.0649364512828569	0.360710280243768
ANAPC7	1527.40708324792	0.211200188939782	0.204371408343845	1.03341358094694	0.301410393577645	0.575365940323251
ANG	121.361709098486	-1.45521437870381	0.395862834463291	-3.67605708850337	0.000236866538442872	0.0777444745809775
ANGEL1	1496.91606389993	0.158655554397425	0.152415007309514	1.0409444397771	0.297901335083036	0.572141803435013
ANGEL2	1109.85987297664	-0.121888700126176	0.330073177987885	-0.369277809451849	0.711920664001671	0.868839103247571
ANGPT1	406.906065409678	-0.66541944173164	0.589586522873316	-1.12862050931686	0.259057955097149	0.535280863044078
ANGPT2	736.869856221012	0.476462424078758	0.365742783838375	1.30272542653722	0.192668518147619	0.468756170267881
ANGPT4	82.3933888903426	-1.19242135341175	0.467734805774829	-2.54935347699094	0.0107922850997317	0.294106240709293
ANGPTL1	442.607460862313	-0.344853317227406	0.311812557106605	-1.10596353279482	0.268742303807113	0.543269020740227
ANGPTL2	2690.13643699725	0.0784815196972878	0.527510294147741	0.148777228744104	0.88172941947027	0.952428120395547
ANGPTL3	73.9515177169209	-0.415701200641101	0.455035469954767	-0.913557795137209	0.360949251731178	0.629824335205631
ANGPTL4	1266.49375745303	0.706951649342352	0.503834776040971	1.40314182934618	0.160574549851863	0.43488209903455
ANGPTL5	27.5877677457373	-1.6456503849924	0.815877616933659	-2.01703092576226	0.0436922860891761	0.349365308779389
ANGPTL6	251.511639606086	0.168527922650142	0.437789515972263	0.384951938092596	0.700273024420217	0.8618834031121
ANGPTL7	201.620108515572	0.0642505344105377	0.309326808504602	0.207710850285328	0.835454745147441	0.930567361838793
ANGPTL8	175.652924480695	-0.528473741075525	0.369623070090399	-1.42976395100629	0.152784778717836	0.427479437909413
ANHX	70.9226161491615	-1.69007764162494	1.09207541338031	-1.54758327210539	0.121722661423088	0.400047125543691
ANK1	875.636226626072	-0.478799965661599	0.539632714600473	-0.887270087055578	0.374933506281063	0.642911872056473
ANK2	1783.72864031282	-0.748157287730734	0.466204905086472	-1.60478210239329	0.108541766059595	0.388939812876845
ANK2-AS1	0.0283985674489232	-0.491968536643886	3.04143155321277	-0.161755583854649	0.871498331265404	NA
ANK3	6231.36918357156	-0.692185373122354	0.468779234136556	-1.47657004132721	0.139790927283893	0.416834837707218
ANKAR	620.597187417373	-0.0369685816572285	0.417826406380059	-0.0884783275846896	0.929496508856805	0.973004670567752
ANKDD1A	438.289896990912	-0.0173797078925594	0.341865679006049	-0.0508378259645418	0.959454749072315	0.985319941409593
ANKDD1B	404.994393712117	-0.801094908621901	0.386757295438127	-2.07131169358914	0.0383296771979754	0.347460795067655
ANKEF1	419.026931544264	-0.522556004877994	0.358874312705904	-1.45609754272445	0.145365656756665	0.421611717952408
ANKFN1	278.917855534945	-1.18797080141733	0.486333869194008	-2.44270629019963	0.0145775956656524	0.312678446708211
ANKFY1	4938.02770469025	0.0863160526807721	0.19919405842261	0.433326442386368	0.664777630715607	0.841944010626061
ANKH	3456.39501925103	0.493676470341715	0.312723888577347	1.57863370332072	0.114420099408775	0.393366882436845
ANKHD1	96.8026154123622	0.0861857457540069	0.422728950269182	0.203879449702052	0.8384477045469	0.931766228000093
ANKHD1-DT	1.37184352222589	-1.31835471366827	1.03396038823411	-1.27505340501475	0.202290340009782	NA
ANKHD1-EIF4EBP3	94.6816861288441	-0.0044233915005401	0.283387786423051	-0.0156089701548983	0.98754634940656	0.996155993894094
ANKIB1	4086.87417723345	0.633536615121691	0.198523763085182	3.19123819373631	0.00141664435901234	0.158090427243982
ANKK1	313.255430483487	-0.461508292201773	0.506318070291981	-0.911498757955908	0.362032639739779	0.631068922707914
ANKLE1	205.89671514822	-0.2501662109949	0.496318429323251	-0.504043767498238	0.614230621105805	0.810828841266514
ANKLE2	5570.99072501114	0.619608212248814	0.180931326611995	3.42454910297296	0.000615820548065851	0.110363628555708
ANKMY1	2964.78384988676	0.227867770459007	0.338865653321223	0.672442805063524	0.501301839990265	0.738696552519374
ANKMY2	655.164305941741	0.171911017861658	0.202320857247241	0.849694985483275	0.39549468707876	0.659346000301887
ANKRA2	401.892684273361	-0.0884212547077214	0.341932495020957	-0.258592722233966	0.795949499115677	0.91162536551103
ANKRD1	93.693685037519	-0.632436696382671	0.589673931325732	-1.07251934125831	0.283486831442088	0.557619146107
ANKRD10	5399.82264046101	0.0531425945355945	0.231236677692012	0.229819054079197	0.818232377966343	0.922521060837862
ANKRD11	16157.4465725566	0.41052152748823	0.256676441350139	1.59937361344444	0.1097376116859	0.3901678745004
ANKRD11P1	111.60759110019	-1.89209737767283	1.05656107585715	-1.79080738530695	0.0733242097197882	0.365172934535272
ANKRD12	4359.59142750306	0.537692050299493	0.313527058473582	1.71497813591359	0.0863492356020606	0.372638612460286
ANKRD13A	2306.46756214827	0.493279636034957	0.315548200360924	1.56324655146423	0.117994614585213	0.397452732104947
ANKRD13B	621.775447092411	-0.153331863789865	0.297445083587179	-0.515496379838209	0.606206198681392	0.805639880217339
ANKRD13C	1291.83259651635	0.285703681591351	0.193148208875039	1.47919405132145	0.1390884589847	0.415893165398893
ANKRD13C-DT	101.187776102288	0.21893637750518	0.277669098038586	0.788479449285914	0.430416314665601	0.687211126318633
ANKRD13D	4757.77035600113	0.785676537654218	0.317817118431464	2.47210264044869	0.013432094508413	0.30684016028742
ANKRD16	454.243800805725	0.146441747066224	0.299719451051846	0.48859607393613	0.625127693113859	0.818416436250419
ANKRD17	14816.7877074199	0.0899315387712497	0.188002675727166	0.478352440588454	0.632399377787638	0.822572510801462
ANKRD18A	494.495334650352	-0.963560316034506	0.527014402435536	-1.82833772963608	0.0674988806520132	0.363061093572015
ANKRD18B	117.405412749228	-0.731423597019298	0.548085934230063	-1.33450532359817	0.182038303332027	0.458769729798748
ANKRD18DP	0.227724023448499	-0.999154552955233	3.0293270137725	-0.329827235030318	0.741530507284211	NA
ANKRD19P	0.0876116437875445	0.0909315273333968	3.04143155321277	0.0298976076700929	0.976148713800735	NA
ANKRD2	126.539102920032	-1.27306712334505	0.642744140961653	-1.98067480076961	0.0476277544664258	0.354456540142192
ANKRD20A1	577.497663941671	-1.08875871412242	0.572670719956917	-1.90119500819655	0.0572764746960273	0.359329077956386
ANKRD20A11P	0.886218859804562	-1.06801202439114	1.47792880533195	-0.722641050460654	0.469900441101859	NA
ANKRD20A17P	49.788689098369	-1.49145806523996	0.600100509082192	-2.48534710880522	0.0129425168957279	0.3038412841476
ANKRD20A18P	70.3490999439909	0.054695809082126	0.413674588262808	0.132219407800263	0.894810750683616	0.957938460555237
ANKRD20A2P	1.99591584763526	-2.69329439394904	1.10540284834887	-2.43648222724591	0.0148308982467234	0.312678446708211
ANKRD20A3P	3.29795826566224	-1.67580005211419	1.00411153707209	-1.66893815103518	0.0951296377669871	0.378749435146736
ANKRD20A5P	6.44304919558028	-2.01494153910311	0.890146927192124	-2.26360556617213	0.0235983852032056	0.33627346672568
ANKRD20A8P	135.472292739055	-1.50248133949006	0.660492472112524	-2.27478949863655	0.0229185604989703	0.334638454915896
ANKRD22	275.131543633891	-0.266637180017445	0.623163045874491	-0.427877072914794	0.668740620004019	0.844352655873152
ANKRD23	41.6779779561676	-0.000411023628335032	0.396717382907672	-0.00103606155425433	0.999173342629711	0.999649786592909
ANKRD24	681.655827380009	-0.857819004247114	0.457222628831157	-1.87615168225606	0.0606344546436214	0.359329077956386
ANKRD26	1316.01477627082	0.141606520859684	0.232648766724002	0.608670842548141	0.542742637261352	0.766878632633776
ANKRD26P3	0.109195015604583	-0.540718655153469	3.04086079152549	-0.177817628699211	0.858866202283591	NA
ANKRD27	2553.68461864245	0.201360268861767	0.133534164680414	1.50793071828233	0.131572259708492	0.408954069107091
ANKRD28	2774.76413491159	0.347986935758095	0.157720373233898	2.20635374253162	0.0273592411846757	0.340341914814767
ANKRD29	428.601796920903	-0.508476111615962	0.607516835857907	-0.836974519229439	0.402606890927643	0.665231237228977
ANKRD30A	147.829991182406	-2.03820706895436	1.08201535235252	-1.88371363171778	0.0596037215297386	0.359329077956386
ANKRD30B	96.9231053176941	-1.87272422689745	1.0445651390705	-1.79282665757339	0.0730006455791773	0.365172934535272
ANKRD30BL	11.1066187146074	-1.72618121926677	0.997240700430848	-1.73095744941116	0.0834593539128458	0.370417611770099
ANKRD30BP1	27.7762699428817	-1.6788029755511	1.16521921724603	-1.44076148994428	0.14965207648448	0.42426567794308
ANKRD31	168.88621570592	-1.14873264523169	0.478230436859215	-2.40204837813338	0.016303552125667	0.315725432146135
ANKRD33	101.663889843932	-1.31888527513407	0.878015378000871	-1.50212092883499	0.133065880737132	0.410234342812311
ANKRD33B	317.9445876262	-0.47529153824527	0.470860048394722	-1.00941147983495	0.312777335145635	0.586776274952965
ANKRD33BP8	63.3086532637996	-1.24426931160758	0.673886889583176	-1.84640676475723	0.0648331657242242	0.360710280243768
ANKRD33BP9	47.0716623327334	-1.31685775978929	0.6929494543529	-1.90036625545656	0.0573850720524251	0.359329077956386
ANKRD34A	245.665843367884	-0.632080064679733	0.387487097317727	-1.63122867588401	0.102842076675703	0.3848754214608
ANKRD34B	90.0385740386731	-1.30036767025775	0.673172501680438	-1.9317005180866	0.0533964808029682	0.357808611731214
ANKRD34C	54.4191682565459	-1.58345279594943	1.03072200171169	-1.53625593838089	0.124475621421159	0.403150130963349
ANKRD34C-AS1	0.0762614362720386	-0.824955167321029	3.04074044630709	-0.27130075121108	0.786159728744866	NA
ANKRD35	429.90772844195	-0.773234743639924	0.518379267242352	-1.49163902282076	0.13579380241699	0.412575806717235
ANKRD36	6527.44167906758	0.18237645350308	0.258541022614985	0.705406251040759	0.480557454982627	0.725533507255446
ANKRD36B	5049.85426387792	0.115874871941323	0.232660292250878	0.498043180554311	0.618453607401137	0.814015808432269
ANKRD36BP2	77.1368724910007	-0.663390067543102	0.572894247544068	-1.15796252168176	0.246879331184072	0.524051597847375
ANKRD36C	5359.8062989785	-0.113295254326081	0.353479850366732	-0.320514038377401	0.748578690144521	0.886880888723405
ANKRD37	243.786442131378	-0.753146888878423	0.213414009321964	-3.52904146860481	0.000417067770754283	0.100556106529566
ANKRD39	287.268102563498	-0.0260695044306276	0.252606847550138	-0.103201891332155	0.91780273886289	0.968119115160963
ANKRD40	1617.56464015465	0.125534147199373	0.179500516589648	0.69935256780544	0.484331722551309	0.728127663554755
ANKRD40CL	0.338303322443461	-1.61724327012088	2.36948968238082	-0.682528091236888	0.494905086238266	NA
ANKRD42	483.104022585887	-0.261113167528537	0.180829996398923	-1.4439704292893	0.14874729354451	0.423905675319998
ANKRD42-DT	2.91413531388829	-0.40141990579493	0.863921012999388	-0.464648850710631	0.642182943073832	0.828490237367911
ANKRD44	6743.85322512601	1.08304885992087	0.487569252245462	2.22132313498641	0.026329083000703	0.340341914814767
ANKRD44-AS1	0.214586892614225	0.655333786409723	3.0396704852072	0.215593693329247	0.829304472195254	NA
ANKRD44-IT1	0.302522469221758	-0.00733032581914667	2.34000957432738	-0.00313260505408561	0.997500546880198	NA
ANKRD45	0.192866490347269	-0.961822943826388	3.03687418322619	-0.316714781645845	0.751460031650797	NA
ANKRD46	397.308787146852	0.00991318645916296	0.27021444435362	0.0366863676842897	0.970735078338793	0.989623907799001
ANKRD49	292.681117012631	-0.0592520934453667	0.179433033085548	-0.33021842425813	0.74123492640298	0.883615889376225
ANKRD49P2	8.03551520904956	0.55934116376987	0.554750800881857	1.00827463949708	0.313322634298628	0.587303552394018
ANKRD50	3717.51773844729	-0.610454992613088	0.527648417824136	-1.15693513330415	0.247298863297102	0.524464398510833
ANKRD52	4630.02198971596	0.304551570991989	0.166672932651552	1.82724072917519	0.0676635825089169	0.363195440314556
ANKRD53	285.61988374534	-0.527036216523889	0.341483174153551	-1.543373894864	0.122740083812387	0.400718824666865
ANKRD54	600.733964329243	-0.193713402644305	0.212943136379411	-0.909695451743306	0.362983143506085	0.631799326528723
ANKRD55	128.321705104155	-0.897768268760963	0.532144912223451	-1.68707479511518	0.09158897087512	0.375272273958247
ANKRD6	887.373433493047	-0.192744088888455	0.301375307218391	-0.639548377959125	0.522466252378384	0.752993738352457
ANKRD60	37.4407426825452	-1.57467071262616	0.797567336560095	-1.97434202786903	0.0483428650711711	0.355390120396399
ANKRD61	482.10658687627	0.386559229820264	0.309682482469935	1.24824377128853	0.211941798844415	0.488317230144368
ANKRD62	98.2359683475086	-0.281478426700886	0.749533586609962	-0.375538110271982	0.707260308958004	0.866089259060336
ANKRD62P1	6.53362388061641	-1.43967058966199	0.707643323385772	-2.03445795655046	0.0419054435021507	0.347875567211781
ANKRD63	75.1972911777474	-1.43118164147552	0.821229591392308	-1.74273023826273	0.0813807471096212	0.368797892777025
ANKRD65	544.524915968154	-0.172093790320214	0.620120143576269	-0.277516852343708	0.781383267504673	0.903930553837919
ANKRD66	45.9862135408263	-1.47412744885131	0.803276372079509	-1.83514354472436	0.0664844234239745	0.361900308711398
ANKRD7	24.5432955006727	-1.02629527853248	0.714777419111899	-1.43582498703952	0.151052147805658	0.42551822106711
ANKRD9	595.30056767633	0.231320891674438	0.307937432147576	0.751194455513869	0.452535636525939	0.703842708823863
ANKS1A	3815.57029037561	0.134564283230785	0.195831665713868	0.687142616799261	0.491992860916107	0.732859667282878
ANKS1B	598.740553182663	-1.69403931712654	0.582926856443103	-2.90609241691696	0.0036597334040407	0.224571942215564
ANKS3	1801.08037747239	0.0273750361962707	0.251609438595941	0.108799718917668	0.913361346767287	0.965716608958221
ANKS4B	153.037628828125	-1.87626484939277	0.694577650393644	-2.70130322841431	0.00690683362823486	0.267627812063496
ANKS6	1946.54263735239	0.376795273469044	0.149988739452297	2.51215707822439	0.0119995664237504	0.297170039640447
ANKUB1	128.840478162429	-0.848400392313413	0.671147045436126	-1.26410508409838	0.206192312053155	0.482238940869157
ANKZF1	3735.22031971856	0.423421178368073	0.332724102388649	1.27258943770019	0.203163768584768	0.47907756524276
ANLN	2028.99031178824	1.15312012208871	0.640572545935647	1.80013978027175	0.0718385696531521	0.364658013573528
ANO1	4133.19497043596	1.25720264909691	0.559281331583826	2.24788952911524	0.0245832350217044	0.338031848769455
ANO10	924.09534477824	0.0934135324410856	0.354079311983806	0.263820927344543	0.791917908017184	0.909594910202834
ANO2	647.79769283603	-1.23935100721739	0.519048967457095	-2.38773426963774	0.0169525943570417	0.321692899346165
ANO3	174.215796422339	-1.41786590460117	0.624803906689317	-2.26929743783789	0.0232502442489828	0.33576287242549
ANO4	174.67165646111	-1.22451365074822	0.852508131620801	-1.43636594811144	0.150898237364122	0.425451030497436
ANO5	241.383345105562	-1.4382964239467	0.471197444219263	-3.05242832191046	0.00226997937260253	0.190464923372616
ANO6	3353.66422902508	0.0100295356683247	0.38974497551409	0.0257335855455105	0.979469835329606	0.993898033858671
ANO7	435.786306475522	-1.01156259205656	0.441846951959567	-2.28939588147058	0.0220563612230799	0.333379883121427
ANO8	3236.2554280805	0.301902970497656	0.334666780000439	0.902100203961864	0.367003640554232	0.636057947936784
ANO9	3607.0516574393	0.312608666423002	0.373973579139075	0.835911101374216	0.403204916632282	0.665831317497646
ANOS1	1925.17321745312	-0.374437179297281	0.543784174344813	-0.68857682323769	0.491089610278763	0.732490013507518
ANP32A	2390.05336074938	-0.20151236836969	0.27312359709518	-0.73780651145813	0.460632035877294	0.709660137277926
ANP32AP1	0.529428433275541	-0.930687569663246	1.26379814580444	-0.736421059607456	0.461474492231518	NA
ANP32B	2649.40167758403	0.158880179698731	0.194361108406432	0.817448413426897	0.413672218262896	0.674070981923748
ANP32BP1	0.780326593518103	-2.81210598032856	1.3913620388731	-2.02111736684017	0.0432676169787129	NA
ANP32D	49.0604908858496	-1.44730460686133	0.598739058168788	-2.4172543733623	0.0156380844079483	0.315246269880691
ANP32E	1387.62625652995	0.302923854221231	0.299880168114994	1.01014967453623	0.312423586063793	0.586408377542494
ANPEP	2959.46233139996	0.383113277873818	0.477253327167376	0.802746164490242	0.422121464321908	0.681374946353989
ANTKMT	970.43825349509	-0.146125640420043	0.282875937233792	-0.516571475993989	0.605455331719265	0.805451190614779
ANTXR1	7799.62340953949	0.684440855861929	0.64585009352682	1.05975188781715	0.289257490145175	0.562510928165039
ANTXR2	1921.82412132784	0.493165216205455	0.261659159844889	1.88476190360697	0.0594619905078771	0.359329077956386
ANTXRL	137.68279328051	-1.61114203515403	0.881837027872829	-1.82702924035797	0.0676953730771339	0.363195440314556
ANXA1	6400.69229577582	1.1459314170554	0.518183397467438	2.2114398544145	0.0270053925488129	0.340341914814767
ANXA10	60.0304297962431	-0.860274059896095	0.44581117324553	-1.92968259102448	0.0536461783134841	0.357808611731214
ANXA11	9353.37502987021	0.337277284017501	0.223664339646813	1.50796181702498	0.131564299739825	0.408954069107091
ANXA13	97.1285326978095	-1.64580493552396	0.782317229601024	-2.10375647275889	0.0353996954957935	0.347047215938447
ANXA2	11935.7303232339	0.379820107891161	0.479176189122672	0.792652298910296	0.427980429178364	0.685302456738088
ANXA2R	380.259600036215	0.297147489246159	0.332752806015557	0.89299769641091	0.371858406287105	0.640344708735583
ANXA2R-AS1	1.22250866270596	-0.314249711855837	0.828798584404568	-0.379162944735967	0.704566866526775	NA
ANXA2R-OT1	0.638170294044507	-1.06053331217348	1.05093579996807	-1.00913234871788	0.312911165819632	NA
ANXA3	794.384417851213	0.0181942040785585	0.508588233945263	0.0357739382553562	0.971462614020622	0.990094254638398
ANXA4	2239.30029599621	-0.174019894132149	0.281813758097517	-0.617499639857654	0.536905218745736	0.762483302187967
ANXA5	5224.83423805049	0.108468830117812	0.330589360222148	0.328107444368214	0.742830425507726	0.884322859441469
ANXA6	7574.84160318608	0.335010863432524	0.270226785799618	1.23973965956486	0.215071702996964	0.491601293476026
ANXA7	3232.57634310787	0.180732164756172	0.216544647562346	0.834618480718334	0.403932553374744	0.666362451982249
ANXA8	165.697086868088	-1.32749875489955	0.528058544583715	-2.51392344374629	0.0119396348784793	0.297170039640447
ANXA8L1	203.586946110523	-1.50808472061058	0.530851042357151	-2.84088115173362	0.00449890753122458	0.239644671096423
ANXA9	340.067513355102	-0.107102914768465	0.393633249067049	-0.272088079506266	0.785554295078699	0.905993505160267
AOAH	1829.34772687391	0.57459699247562	0.456272123533885	1.25932960362622	0.207911304741967	0.484558585406558
AOAH-IT1	0.388217754438053	-0.230825924431792	1.97174171827846	-0.117067018612016	0.906806945321383	NA
AOC1	613.737566853795	0.262121624620929	0.674395783311801	0.388676250811817	0.697515652801426	0.86105049912469
AOC2	512.297125114666	0.14061835016903	0.344575951555833	0.408091016027406	0.683206855486211	0.853062590634783
AOC3	2620.79556717138	-0.306217642124804	0.589285628678366	-0.519642134853315	0.603313024946329	0.804358663867382
AOC4P	0.407831590655812	-0.0191761367494483	1.72789736564425	-0.0110979605216878	0.991145290408368	NA
AOPEP	2640.6536237336	0.0544439169321241	0.24561594976052	0.221662790975944	0.824576398022398	0.92530862533962
AOX1	695.420612311842	-0.951978971698548	0.460325584336549	-2.06805575030248	0.038634780999688	0.347460795067655
AP1AR	415.876748165021	-0.319890411454527	0.23426418098957	-1.36551140726362	0.172092370253069	0.448014294451091
AP1B1	9517.04378374278	0.365358100436376	0.208809051232594	1.74972348315208	0.0801660395379594	0.368359281190631
AP1B1P1	0.0283985674489232	-0.491968536643886	3.04143155321277	-0.161755583854649	0.871498331265404	NA
AP1B1P2	5.99658263038974	-1.40217939756063	1.1293637070266	-1.24156583821194	0.214396792562628	0.490842553103528
AP1G1	3939.91611254967	0.0299542933974532	0.237589009188227	0.126076090387339	0.899671693537915	0.960387054145434
AP1G2	3765.80028305513	0.609847999090451	0.360923308955183	1.68968859577362	0.09108754618269	0.375158321323391
AP1G2-AS1	24.8742708452571	0.0899076243659589	0.954840656923773	0.094159819980452	0.924982201928048	0.971451207711589
AP1M1	2308.33230677171	0.649090551320519	0.252731095189153	2.56830506287608	0.0102197174216443	0.289153171300862
AP1M2	1354.30608558311	-0.134500603716836	0.457855075884755	-0.293762395135465	0.768939472168345	0.897067469956014
AP1M2P1	6.17724301111683	-0.648162533905022	0.585055692406977	-1.1078646739397	0.267920263974048	0.542699255930643
AP1S1	698.502932772796	0.106909354903004	0.286378773221435	0.373314522233598	0.70891436927248	0.867357501468622
AP1S2	149.775320523834	0.0665173328381	0.240655469915906	0.276400668812322	0.782240343084578	0.904293245377037
AP1S3	79.9361385525761	-0.972225529421203	0.465153355984438	-2.09011827371128	0.0366071765427472	0.347077115922547
AP2A1	7578.94456437274	0.243039059181514	0.227864493031731	1.06659469383705	0.286154897612606	0.559726252591305
AP2A2	9666.5822206001	0.297015043561624	0.250100724110577	1.18758170180389	0.234998250415039	0.512226937621222
AP2B1	7666.36883880079	0.374095615199357	0.295569277249276	1.26567828253629	0.205628286661256	0.481710858165437
AP2B1P1	371.946301814259	0.157668214291924	0.289339595085468	0.544924431256463	0.585805492437891	0.792652213601953
AP2M1	6803.17108056806	0.547971699187116	0.24599989041807	2.22752822473154	0.0259119916186132	0.340341914814767
AP2S1	1399.69601235673	0.103847729168485	0.248461196321199	0.41796357220399	0.675973751166235	0.848427939403596
AP3B1	3481.9523745075	0.208962213810425	0.252660340057146	0.827047940183897	0.408209889715903	0.669471418074013
AP3B2	338.572508356336	-0.840124130550459	0.512442447293044	-1.63945070317336	0.101119429400734	0.383129940159644
AP3D1	13502.5864643657	0.287552031570001	0.195347713653276	1.4720010088287	0.141020605151438	0.417573948644353
AP3M1	1121.57076148589	0.0200519518023701	0.295361771153128	0.0678894622147098	0.945873627334226	0.979360547816361
AP3M2	719.424146354136	0.0179178006561123	0.226291427408472	0.0791802007760966	0.936889292633023	0.976311227140133
AP3S1	388.9434533198	0.148315137164759	0.184780241870994	0.802656905646366	0.422173067552393	0.681374946353989
AP3S2	142.442100196692	-0.409499205931755	0.214168935233284	-1.91203829577668	0.0558712822570867	0.359246098154786
AP4B1	1229.04778317223	0.561176350642652	0.354380379339284	1.58354238372035	0.113297894295916	0.392268862808102
AP4B1-AS1	15.621884535477	0.476713730043869	0.743468982014778	0.641201908319012	0.521391509948858	0.752259549039953
AP4E1	874.923348111984	0.0831409452249514	0.19773680357838	0.420462674223393	0.674147491299804	0.847557512264625
AP4M1	885.12678714794	0.113249220693642	0.144999012616906	0.781034426716072	0.434782246878808	0.690472816855565
AP4S1	111.772030690881	0.147256770570366	0.364635702583524	0.403846275959867	0.686325764715973	0.854900365146545
AP5B1	2946.25303453243	0.250839077420409	0.232465187566357	1.07903931787123	0.280570200591083	0.554506889842592
AP5M1	918.312241902256	0.16110065540341	0.261424611251519	0.616241350162757	0.537735241151683	0.76301410466633
AP5S1	269.893103070019	0.168612091777717	0.252658423192952	0.667351951488078	0.504547349385822	0.741239752884377
AP5Z1	4771.29418991004	0.667619379673341	0.305879020468524	2.18262559704398	0.0290633931743762	0.340493028538569
APAF1	1744.4073949069	0.328504279299953	0.276764845675208	1.18694366149906	0.235249843684054	0.512497926909167
APBA1	773.22868037109	-0.717700858441213	0.372681982316696	-1.92577289081641	0.0541327378311586	0.357875762930577
APBA2	2300.42438456899	0.579562713817783	0.449229368348158	1.29012650252335	0.197006739438601	0.471920709407891
APBA3	1779.15637168783	0.310246539765135	0.274469466433014	1.13034992123924	0.258328806931517	0.534697268098352
APBB1	1481.11117561552	0.0523164133780629	0.294333956827369	0.177745082293536	0.858923178389043	0.941659613835595
APBB1IP	2477.25809270435	0.721878073060638	0.384497262263471	1.87745959180844	0.0604551305930375	0.359329077956386
APBB2	2810.76045882788	0.0765905964581519	0.361486609874843	0.211876717880836	0.832203214674231	0.92920824194878
APBB3	1380.82659914833	0.2044167080194	0.350466216678563	0.583270792707774	0.55971102116324	0.778717758467919
APC	4190.49469053811	0.0417134659929215	0.188776924507649	0.220966975183618	0.8251181473767	0.925473427041762
APC2	1294.222083069	-0.216927657760299	0.384781195901011	-0.563768864152359	0.572911444197017	0.786058309647337
APCDD1	1102.6848255038	0.640731687858395	0.621937129279376	1.03021938664571	0.302907031081706	0.577103710800054
APCDD1L	294.059544020969	-0.390288521500175	0.425932173128862	-0.916316132292024	0.359501109101957	0.628224914919983
APCDD1L-DT	0.158520262509726	0.497890005327198	2.08890617021127	0.238349626434797	0.811609933870355	NA
APCS	22.6181920685283	-1.87525979048689	1.10121050915859	-1.70290764108285	0.088585353852843	0.374530671718563
APEH	3220.94469895242	0.419786169653436	0.199739404901898	2.10166927181752	0.0355822571124576	0.347047215938447
APELA	10.9718183399068	0.104184932942987	0.874213408509803	0.119175629118503	0.905136214173138	0.962766771392569
APEX1	2757.87805005878	0.328265721896719	0.159738581991476	2.05501837943094	0.0398772295186835	0.347460795067655
APEX2	1716.19436675344	0.248217784812243	0.176935009212179	1.40287547341512	0.160653975831433	0.434886123296756
APH1A	3830.44837765915	0.140058833731623	0.283741403047189	0.493614369378196	0.621578550686926	0.816469421591794
APH1B	386.905211502207	0.214220731698081	0.302499504621699	0.708168867800238	0.478840396756375	0.724018617655006
API5	1656.93878934599	-0.00966027067605117	0.198081718692158	-0.0487691178157856	0.961103293290256	0.985748099946934
APIP	359.238493088773	-0.19686352078687	0.240898118070521	-0.817206553391339	0.413810398062438	0.67419769869009
APLF	446.338003913196	-0.468664217851945	0.242441618554898	-1.93310134062573	0.0532237149777564	0.357808611731214
APLN	95.3194156153217	1.06437718938127	0.668629357822271	1.59187923313441	0.11141184254587	0.390877793276783
APLNR	454.219139514947	-0.551228319626973	0.691810075493971	-0.79679140150334	0.425572189698816	0.68387541953257
APLP1	437.175708281011	-0.395458698955982	0.555155107850524	-0.712339116336583	0.476254807183089	0.721918706976322
APLP2	24547.3910195473	0.159383454778295	0.404409162752182	0.394114351152731	0.693496616045598	0.858764037220443
APMAP	2693.45081212785	0.228632980592877	0.254340948630332	0.898923204557123	0.368693567111926	0.637501683016042
APOA1	39.6152058704872	-1.03209216968974	0.544049680526808	-1.89705500551044	0.0578206787788351	0.359329077956386
APOA1-AS	0.485995190091242	-0.56246821813474	2.85379210384229	-0.197095022225846	0.843753178716	NA
APOA2	49.2810849172769	-1.15888409237796	0.597097880286539	-1.94086117308243	0.052275118614794	0.357808611731214
APOA4	34.2897525282893	-1.59163460971018	1.14844711718348	-1.38590152380164	0.165776975467916	0.440498367799174
APOA5	67.7771360422521	-1.55386269697223	0.921054007956449	-1.68704840709591	0.0915940443720827	0.375272273958247
APOB	523.240798104356	-1.82502277881056	0.713535218240223	-2.55771927181334	0.0105361109810016	0.292835131744794
APOBEC1	51.2341865090376	-1.93427582482633	1.11002900859961	-1.74254529371856	0.0814130730972553	0.368797892777025
APOBEC2	199.154223317226	0.136701279912144	0.388267241457326	0.352080385146704	0.724777978162468	0.8751888830622
APOBEC3A	465.179679294527	-0.264769249342734	0.570539919459139	-0.464067877307743	0.642599115337063	0.828807769988045
APOBEC3AP1	0.256331733664561	0.562978239780067	1.70028713998611	0.331107744415843	0.740563102079183	NA
APOBEC3B	615.827978615542	-0.0264040924371967	0.396199544945175	-0.0666434193932517	0.946865578880712	0.979699265450773
APOBEC3C	703.8216076514	0.415928323480357	0.299636873355671	1.38810794153044	0.16510417869463	0.439847817081179
APOBEC3D	75.4844230838575	-0.0481489554200828	0.563113441872577	-0.0855048944666785	0.931860004502155	0.974058179436358
APOBEC3F	1453.03784421791	0.513475122806705	0.395950857838334	1.29681528058807	0.194694751729082	0.470454911107784
APOBEC3G	1641.65986095389	0.687013276111335	0.416658885143296	1.64886265625911	0.0991757751674468	0.382208555185288
APOBEC3H	137.980398439366	-0.0782994582191509	0.496190106228716	-0.157801329039518	0.874613351357972	0.949047661044468
APOBEC4	77.7965989224281	-1.16761965120638	0.518957791072503	-2.24993182739067	0.0244532731917704	0.33788914964797
APOBR	2037.12282176208	-0.222628696316761	0.394308544147028	-0.56460530622879	0.572342255295969	0.785663742908588
APOC1	1696.68778133994	-0.586045530153682	0.700133939024223	-0.837047738280555	0.402565734896521	0.665231237228977
APOC1P1	2.580643987939	-1.79648516637248	1.23229280682334	-1.4578395300412	0.144884779522147	0.421113819848949
APOC2	11.8681043727743	-0.820205103986393	0.599913142449413	-1.36720642697965	0.171560611424096	0.447668944174645
APOC3	32.6313160300007	-1.53120828614579	1.11836317726003	-1.36915119996817	0.170952016628633	0.446773125257664
APOC4	1.89266368658664	-1.12435760665578	0.895584058913429	-1.25544620347521	0.209316825583653	NA
APOD	1307.05783878577	-1.2151627836242	0.813655702785763	-1.49346066089597	0.135316644395256	0.412073290006078
APOE	17903.066966963	-0.72908912511793	0.711126601562473	-1.02525924851635	0.305240878694478	0.578865763580767
APOF	70.8984985257687	-1.01496316286303	0.55919331187217	-1.81504882357221	0.0695164067704449	0.363589790058149
APOH	93.2424476737353	-1.39987415936915	0.661685966581063	-2.11561712061435	0.0343773845467089	0.347047215938447
APOL1	3087.07696911862	-0.25850925222484	0.509426138048283	-0.507451881474402	0.611837790764968	0.809557010438898
APOL2	2096.4998269996	0.365571465981862	0.300176118575653	1.21785659604272	0.223278472679663	0.500437058820787
APOL3	1407.19545079627	0.201811372603751	0.308993116756036	0.653125787145252	0.5136751889564	0.74659524240153
APOL4	435.376122476926	0.0675345554177255	0.352764524094771	0.19144372748656	0.848177963974642	0.936901866216869
APOL5	74.1691145423322	-1.6200562137131	0.846142301389163	-1.91463801189629	0.0555386839474455	0.35924520871378
APOL6	2558.51871965813	0.244347340531335	0.259593795010769	0.941268031931189	0.346567520754481	0.617173900560062
APOLD1	408.199553027916	-0.602529191846814	0.329111344638845	-1.83077612383131	0.0671339654732183	0.363061093572015
APOM	304.366584242725	0.0839428223234281	0.28123831768507	0.298475766084717	0.765340069520907	0.895685858719371
APOO	319.484314472708	-0.0705968960143667	0.34860489849357	-0.202512633412318	0.83951598298503	0.932103536146547
APOOL	509.744621875877	-0.192139376946928	0.22249009143645	-0.863586219531976	0.387815236974639	0.653404414134293
APOOP2	0.605324085007057	-2.13761155652876	2.3711162349946	-0.901521201272371	0.367311266473104	NA
APP	24971.4928668963	0.0468257004069913	0.375197284190343	0.124802876726677	0.900679609902552	0.960790561891659
APP-DT	0.0315768757000705	-0.491968536643886	3.04143155321277	-0.161755583854649	0.871498331265404	NA
APPBP2	1034.05958156539	0.112196616187113	0.218636931264581	0.513164063994934	0.607836561193545	0.806817308691899
APPL1	1760.54155417784	0.379035025240151	0.247382073611926	1.53218468786365	0.125476865997409	0.403707391119528
APPL2	2326.48395794578	0.103166819622975	0.26900860736903	0.383507504209518	0.701343507263755	0.862568935528285
APRG1	0.825949579909759	-0.983863332335014	1.00766840220041	-0.976376087794936	0.328878126802716	NA
APRT	2296.11330348596	0.182446914841877	0.250709536630167	0.727722276919259	0.466783610739463	0.714547479761673
APTR	0.344249505136323	-1.91373876316828	2.39334960193262	-0.799606861288857	0.423938610911372	NA
APTX	761.446213927714	0.136052002993479	0.189754032507365	0.716991366116021	0.473379424050837	0.719486273441509
AQP1	227.523761731709	-0.402676905683851	0.61808168226624	-0.651494644214997	0.514727233261178	0.747394256662301
AQP10	73.9915620013671	-1.01633121453541	0.740086161528024	-1.37326066526773	0.169671326194077	0.445359794110972
AQP11	154.05278393182	0.0757706174936011	0.224254812826972	0.337877330427969	0.735455631652921	0.88040325843632
AQP12A	79.2872383595311	-1.58431415167965	0.822579637558804	-1.92603132795929	0.0541004622258651	0.357808611731214
AQP2	31.9796996123078	-1.57839498837491	1.04974020700679	-1.50360534715111	0.132683013524666	0.409795330575435
AQP3	9411.38805450402	-1.08979730974194	0.68243634492228	-1.5969215559087	0.110283194139988	0.390191999500381
AQP4	298.916173240073	-0.751748950030538	0.714960800595521	-1.05145477822613	0.29304976850554	0.566809397703125
AQP4-AS1	0.2996062372577	-1.82026502182942	1.95317970389007	-0.931949588767523	0.351362578463872	NA
AQP5	354.688831510483	-0.259977236426647	0.879802148172641	-0.295495114403418	0.767615683952086	0.896334383814348
AQP5-AS1	0.52682990670568	-0.278533932264218	2.83008858126406	-0.098418803605013	0.921599744047489	NA
AQP6	70.3450582922544	-1.12474765533582	0.667368335373555	-1.68534764944497	0.0919215175270092	0.375613724103467
AQP7	344.832104659451	-1.76354551305428	0.447969141393521	-3.93675668723147	8.25902707641619e-05	0.0485087435048771
AQP7B	185.812156690641	-1.40076328384906	0.693489156418053	-2.01987770231932	0.0433960746926034	0.349365308779389
AQP7P2	224.003665502772	-1.17994023398347	0.714649692554379	-1.65107498999405	0.0987232634462631	0.381602227595758
AQP7P5	1.39121519612199	-0.871132895367818	1.25117379788677	-0.696252508515731	0.486270709194619	NA
AQP8	68.5196287977226	-1.58646564215677	0.782450395348971	-2.02756066274235	0.0426051072403885	0.348443894649407
AQP9	271.28198701299	0.534910046521469	0.591290447846252	0.904648550420279	0.36565160582301	0.635046159082076
AQR	3125.02827747425	0.085641466861497	0.271384179097258	0.315572805851756	0.7523267814416	0.889269221215712
AR	931.784345309388	-0.313729815103639	0.583431016006684	-0.53773249363905	0.590761742876269	0.796083288521753
ARAF	6570.32192196307	-0.085365569814365	0.209836234221275	-0.406819966680998	0.68414022082438	0.853464065093027
ARAP1	18130.2176439596	0.311857113254979	0.290170646336814	1.07473694252655	0.282492519118642	0.556482836205559
ARAP1-AS2	6.59535801213098	-0.102617641903059	0.65582444231979	-0.156471206745632	0.875661613364007	0.949561475421751
ARAP2	2823.78822719384	0.238195418795587	0.290727239609261	0.819308913453457	0.4126101883761	0.673120350736035
ARAP3	2696.42895060719	-0.318599643304776	0.335969436360019	-0.948299484490517	0.342977013249945	0.613612409354108
ARB2A	818.690633634854	0.145142473627118	0.251673642957732	0.576709074185786	0.564136001495865	0.78093972319971
ARC	155.927961969331	-1.16107748392175	0.747155145468473	-1.55399784230054	0.120184931311225	0.39910838892058
ARCN1	3873.5278621103	0.226628373436137	0.260212931698778	0.870934322735664	0.383790014779228	0.650563441639621
AREG	649.779378146303	2.21416690477518	0.733479903344931	3.01871516135314	0.00253849074864885	0.196304207187369
AREL1	2383.83020096879	0.324899782008352	0.147407885150374	2.20408685517002	0.0275182364071471	0.340341914814767
ARF1	7654.22807949114	0.0624871187219712	0.300075117038312	0.208238254936657	0.835042940112067	0.930459716598601
ARF3	44.098863175303	-0.786909474452842	0.471788547368416	-1.66792830992218	0.095329959008283	0.378749435146736
ARF4	1860.17127482376	0.408474125747576	0.371739868900355	1.09881710281947	0.27184785068151	0.546068956832024
ARF4-AS1	0.093771798819563	-0.525346893293351	3.04094607674529	-0.172757714222814	0.862841876352161	NA
ARF5	1946.33546173649	0.244950795137756	0.258607042731593	0.947193056114831	0.343540413090597	0.614135240670327
ARF6	2203.96904710752	0.664283159611621	0.178719700038293	3.71689947705423	0.000201682640871369	0.0750225810268016
ARFGAP1	4233.88721006887	0.515444171504777	0.241803963371389	2.13166138519037	0.0330346934348427	0.34453332839825
ARFGAP2	2922.52911663719	0.210739996851045	0.268642533700333	0.784462512128191	0.432768770457451	0.688598145564971
ARFGAP3	1777.89325034436	-0.0776716237190486	0.243945844315107	-0.3183969947802	0.750183817579116	0.887864705936382
ARFGEF1	6786.83640495704	0.228950416413408	0.254338439325624	0.900180157668923	0.368024383869549	0.63673924213833
ARFGEF2	7427.15110482616	0.241974781025402	0.175550055678314	1.37838054274849	0.168085827542391	0.443545469959639
ARFGEF3	5682.20048452893	-0.857240954323205	0.472434852111515	-1.81451675398592	0.0695982057420335	0.363589790058149
ARFIP1	579.81887562674	-0.188073031504653	0.232178879454915	-0.810035055497688	0.417920028309843	0.678170503987741
ARFIP2	1690.15858960098	0.301696468002819	0.231152517390192	1.30518357060999	0.191830347213183	0.468072758221387
ARFRP1	1596.67100300484	0.556726110728613	0.255461233291814	2.17929782752071	0.0293095505159116	0.340493028538569
ARG1	116.477879174607	-0.159528146764627	0.387898753371939	-0.411262334250564	0.680880185268653	0.851514121282527
ARG2	250.906747661696	-0.370813260202773	0.263406951538895	-1.40775806422868	0.159202721862601	0.433587010280828
ARGFX	54.2164730378588	-1.80776829173149	0.834725357469688	-2.16570429489694	0.0303337906380253	0.340493028538569
ARGLU1	5414.05618315995	0.135987373818904	0.438409559709744	0.310183413675871	0.756421482895113	0.891324168562168
ARGLU1-DT	4.86574743998598	-1.4664776373089	0.942023438405198	-1.55673158174448	0.11953422714695	0.398385566566354
ARHGAP1	4074.17714499561	0.172630524731948	0.221642856152885	0.77886798486693	0.436057484779478	0.691604490268197
ARHGAP10	1383.91005763649	-0.210380663591348	0.331081305020359	-0.635435043903826	0.525144718514621	0.754325200960731
ARHGAP11A	234.831273755975	0.547681976907244	0.496885232005262	1.10223033736983	0.270361546073028	0.544597337487826
ARHGAP11B	10.4402487115567	0.37248629782333	0.548373821450916	0.679256162954291	0.4969755670649	0.736373742370145
ARHGAP12	2491.11233399054	-0.15034126919464	0.337859233661418	-0.444981975378842	0.656332780013967	0.836876789141438
ARHGAP15	1510.5931776724	1.14132173683972	0.48931808792002	2.33247403890425	0.0196757671061484	0.328902916995239
ARHGAP17	3999.34832852577	0.031146937209188	0.157591257998572	0.197643813525939	0.843323752680697	0.933595386394884
ARHGAP18	2544.48117662983	0.265727697292113	0.276983908164657	0.959361498842552	0.33737666382572	0.608672309622951
ARHGAP19	22.7718811279558	-0.312453260429617	0.423751552929129	-0.737350124783788	0.460909457423254	0.709940523135239
ARHGAP20	834.130513229276	0.0895105536261481	0.531066307343408	0.16854873372388	0.866151608042803	0.945815537766883
ARHGAP21	6157.06730744265	0.164569682269309	0.229480945458491	0.717138766970422	0.47328847738288	0.719486273441509
ARHGAP22	748.924808826788	-0.142259496540435	0.430104842079152	-0.330755394086577	0.740829256514776	0.883256847016735
ARHGAP23	5488.13277893589	-0.337307169671056	0.435926342013903	-0.773771018545831	0.439066213858287	0.69352729708067
ARHGAP23P1	287.147711474327	-1.02167437544986	0.512038404425925	-1.99530809919486	0.0460092871028481	0.351911103270877
ARHGAP24	896.153524789481	0.00789807112454753	0.221709771660056	0.0356234687601298	0.971582594831641	0.99011272410353
ARHGAP25	3213.01470756894	1.23278757619062	0.532399247660582	2.31553215299913	0.0205838270328971	0.331378529835647
ARHGAP26	4575.92842077706	0.145435410209905	0.297493325607198	0.488869489468594	0.624934097500961	0.818382750159009
ARHGAP27	6790.68954655822	0.40655553301086	0.28040858748361	1.44986833912361	0.147095237825169	0.422610804595007
ARHGAP27P1-BPTFP1-KPNA2P3	67.6333596793892	-1.09511054615455	0.793655805118491	-1.37983057528452	0.167638816217902	0.442941960360761
ARHGAP28	220.529053607451	-0.161221507662659	0.495985485465858	-0.325052874301817	0.745141054668466	0.885417835231087
ARHGAP29	2173.72792429093	0.00958772006683203	0.503760191713412	0.0190323098659738	0.984815330527872	0.995485372508278
ARHGAP29-AS1	0.143959543781537	-0.507468331571018	2.64555588307032	-0.191819169203136	0.847883854935697	NA
ARHGAP30	7171.06260053083	0.664286017262849	0.377459813745581	1.7598854052066	0.0784272383936468	0.367302177633864
ARHGAP31	4509.23809877868	-0.330282034511419	0.271413273724108	-1.21689713247832	0.223643356788173	0.500752014461801
ARHGAP31-AS1	0.123227357177954	-0.300343943881614	3.0407404301062	-0.0987732924875552	0.921318274282126	NA
ARHGAP32	5243.43583722739	-0.265375045839857	0.432529257050192	-0.613542417106507	0.539517744897743	0.763962490832858
ARHGAP33	2034.3922011358	0.0243451940745896	0.265345248235697	0.0917491239675961	0.926897366674088	0.971792284847313
ARHGAP35	7420.72006099726	-0.270350344999975	0.291934249154944	-0.926065871964497	0.354411748516979	0.623531122114965
ARHGAP36	113.59578395624	-1.44635903530742	1.08244691998715	-1.33619395889139	0.181485885130381	0.458055351150625
ARHGAP39	2425.66996926008	-0.248302128980548	0.449639368542504	-0.552225063800382	0.580794164375364	0.790074050996146
ARHGAP4	12729.8926315674	0.995097393535725	0.483119123882829	2.05973505155028	0.0394238765784035	0.347460795067655
ARHGAP40	1.33670066212749	0.178505090567785	1.04120076814071	0.171441566343199	0.863876573353308	NA
ARHGAP42	128.374570691056	-0.100497026608305	0.447568697400936	-0.224539891176257	0.82233723056172	0.924233381930621
ARHGAP42-AS1	0.0283985674489232	-0.491968536643886	3.04143155321277	-0.161755583854649	0.871498331265404	NA
ARHGAP44	1630.05705296943	0.00770621240536925	0.477393283732501	0.0161422723527198	0.987120889440572	0.995971805648938
ARHGAP44-AS1	2.55970095372118	-2.22529886873557	0.961789484690347	-2.31370679775316	0.020683810765302	0.332181769130705
ARHGAP45	16699.3199213365	1.04829017974691	0.471811302627416	2.22184202436273	0.0262939835730192	0.340341914814767
ARHGAP5	4041.77608890059	0.279885783727776	0.334861238310656	0.835826162322561	0.403252706059272	0.665842801400968
ARHGAP6	769.923793219094	-0.60432217108159	0.421133799385937	-1.43498852849798	0.151290366552403	0.425735186267878
ARHGAP8	15.0299042400302	-1.39265788210717	0.54019495925077	-2.57806530449439	0.00993552191647861	0.287242683961121
ARHGAP9	4771.33927861236	1.17280370540863	0.485538689548362	2.41546910813543	0.0157149554722334	0.315246269880691
ARHGDIA	4837.21308518303	0.347940395252753	0.230137165906542	1.51188268041004	0.130563710817051	0.408563566166772
ARHGDIB	4474.76495657635	0.279928431711117	0.261276074321246	1.07138945821322	0.283994350845827	0.558209591944344
ARHGDIG	48.7685937088958	-1.45529684370111	0.656611639463625	-2.21637381404009	0.0266659115478951	0.340341914814767
ARHGEF1	19026.1523131526	0.718038964604783	0.434252705867414	1.65350487147918	0.0982281554916288	0.381602227595758
ARHGEF10	21.446488490585	0.0105894874081966	0.53750889761869	0.0197010457968434	0.984281856517268	0.995251517945404
ARHGEF10L	6154.88989951854	0.326756532635899	0.284909479105628	1.14687841788078	0.251431873597376	0.529028584392518
ARHGEF11	6900.8024601163	-0.168007349795958	0.320266722452163	-0.524585721893267	0.599871214523334	0.801623064278066
ARHGEF12	12415.0018069004	-0.0776437499513647	0.318211471326495	-0.244000474362849	0.807230452532184	0.917376238216463
ARHGEF15	1117.76018670671	-0.959919132058679	0.52035874096577	-1.84472567959	0.0650774533651428	0.360710280243768
ARHGEF16	2123.12488516527	0.0888242461042215	0.377539320292676	0.235271510356492	0.813998005997364	0.920679796927268
ARHGEF17	8858.18573562168	0.312986247571465	0.482969851371979	0.648045104021216	0.516955778161037	0.749246113163424
ARHGEF17-AS1	0.204043837061887	-1.30109540936333	2.4825310505686	-0.524100356797281	0.600208740411064	NA
ARHGEF18	4793.47621897583	-0.102771651228454	0.216786587385225	-0.474068310535427	0.635451195563333	0.824044810515254
ARHGEF19	1702.56707933963	0.00492444302432901	0.300973981204522	0.0163616901521553	0.986945842485219	0.995921718264867
ARHGEF2	9750.54496548982	0.0760864492827509	0.305614543153803	0.248962135432343	0.803390070900917	0.91516713743536
ARHGEF2-AS1	0.0446845605719681	-0.491968536643886	3.04143155321277	-0.161755583854649	0.871498331265404	NA
ARHGEF2-AS2	0.0255487302947136	0.0909315273333969	3.04143155321277	0.029897607670093	0.976148713800735	NA
ARHGEF25	306.46780962736	-0.360337136326678	0.411913936531611	-0.874787435843471	0.381689574743189	0.648904284101073
ARHGEF26	1117.73268794486	-0.0840262560908939	0.330041863287084	-0.254592721220352	0.799037681604949	0.913015552627542
ARHGEF26-AS1	0.216716001860557	-0.417142529974209	2.54762987904516	-0.163737493191339	0.86993780055616	NA
ARHGEF28	2166.45407214365	-1.05957394356801	0.458801634771884	-2.30943802999923	0.0209192867459329	0.332628795289656
ARHGEF3	2012.13659196778	0.615127247183057	0.337908531862931	1.82039572600249	0.0686987628431277	0.363589790058149
ARHGEF33	153.633589416877	-1.18934960618285	0.331238403476459	-3.59061507874758	0.000329898533450154	0.0953346831291299
ARHGEF35	2924.67343422267	-0.527438787285552	0.384329831963735	-1.37235973744375	0.169951477518241	0.445457142749773
ARHGEF37	565.006781843778	-0.63449544348978	0.436067874659875	-1.45503826436349	0.145658668562882	0.421611717952408
ARHGEF38	1176.52516705006	0.311978605125915	0.491447829744788	0.634815307431366	0.525548878574245	0.75446873486194
ARHGEF39	281.016334629285	-0.211815809135491	0.421883154493951	-0.502072213311204	0.615616725217578	0.811909808552332
ARHGEF4	104.260277251799	-0.0398737801421501	0.610268846268535	-0.0653380561468226	0.947904842641072	0.979911448953501
ARHGEF4-AS1	0.0277196486463327	0.0909315273333971	3.04143155321277	0.029897607670093	0.976148713800735	NA
ARHGEF40	4350.41004139403	-0.098258748211501	0.402488684091181	-0.244127976997339	0.807131705435701	0.917368871702369
ARHGEF5	8014.29255410927	-0.644161431709911	0.387038453694748	-1.66433444935669	0.096045611703072	0.378917624632839
ARHGEF6	2186.42581373898	0.325630594046991	0.284092795546416	1.14621207982653	0.251707410834122	0.529154360106742
ARHGEF7	4032.00369463318	0.0629764683020377	0.189443045986076	0.33242955936565	0.739564921304823	0.882598089969113
ARHGEF9	1260.6992374909	0.137540504568249	0.201379470781859	0.682991687455758	0.494612095187603	0.734968910408939
ARID1A	22333.5269806403	0.31290501583415	0.171163751916912	1.8281032772993	0.0675340531989121	0.363061093572015
ARID1B	15003.8881773037	0.379036762883038	0.199923358556703	1.89591034093965	0.0579719013066284	0.359329077956386
ARID2	5633.82345074394	0.098113870842508	0.164755548605105	0.595511785024445	0.551501423861597	0.772496565781786
ARID3A	2265.53592271411	-0.372635550307522	0.374293964776968	-0.995569219315534	0.319459496597267	0.592637062966868
ARID3B	1550.56389331389	0.11336020448705	0.303737937015548	0.373217141068709	0.708986839641089	0.867357501468622
ARID3C	127.044517573143	-1.43494833745635	0.77123149100279	-1.86059354966246	0.0628015964308432	0.360066641355662
ARID4A	2166.11759147231	0.189982323121197	0.226671827539642	0.838138224689488	0.401953076966776	0.665204703039601
ARID4B	3857.42256754354	0.230023846310684	0.260125541927003	0.884280123384553	0.376545015327247	0.644437404883737
ARID5A	2737.08736104663	0.222516106187854	0.288289846005705	0.771848572784802	0.44020411937266	0.694189851595324
ARID5B	6295.32770687737	0.237402891406489	0.262449960356058	0.904564401855545	0.365696201461984	0.635074192377064
ARIH1	1925.52323657369	-0.0146549166835451	0.25162462055359	-0.0582411874136297	0.953556513571862	0.982906019568154
ARIH2	2813.58901493508	0.567520699775196	0.203093656431114	2.79437925215399	0.00519994558912312	0.245922832576358
ARK2C	254.608521523805	-0.535782867307995	0.63194548049727	-0.847830839594571	0.396532185390303	0.660193732452176
ARK2N	852.772376640732	0.45314715217247	0.243304039944069	1.86247278210686	0.0625364784746986	0.360066641355662
ARL1	1151.55368590108	-0.124116115331007	0.294576187384934	-0.421337910687329	0.673508350875011	0.847389136112434
ARL10	381.643722298009	0.272278266225754	0.415372988586065	0.655503062807702	0.512143915089524	0.746070102531368
ARL11	167.038543419161	0.43339476039753	0.410378309111456	1.05608593528227	0.290928955507806	0.564168938730463
ARL13A	145.927546152445	-0.249527171928621	0.516370780800858	-0.483232555377399	0.628930622186403	0.820835188385378
ARL13B	378.111303522786	-0.21727561848444	0.173784450445972	-1.25025926040483	0.211204855327642	0.487473050135032
ARL14	35.5166770855882	-1.16328192251956	0.880916423592084	-1.32053608193168	0.186656097443975	0.463710756773382
ARL14EP	440.985709575365	0.0958539193770066	0.213918769516641	0.448085596198935	0.654091422867216	0.835450753517992
ARL14EPL	21.4192685518486	-1.73066185874438	0.967359914919498	-1.78905682575074	0.073605664337819	0.365172934535272
ARL14EPP1	7.14242696331028	-0.364222129593651	0.472102421821865	-0.771489644531161	0.440416758088642	0.694332247212008
ARL15	526.168799826248	0.475751427866332	0.403772011556739	1.17826747334982	0.238689990715841	0.515663721109947
ARL16	559.060325286	0.402642808731693	0.212241584187275	1.89709669890333	0.0578151768269055	0.359329077956386
ARL17A	2459.28782845563	0.919457878450323	0.45415818158225	2.02453223510585	0.042915418717902	0.349331506572025
ARL2	435.710022202057	-0.00672186027515051	0.226939064011586	-0.0296196703922571	0.976370377491057	0.992581385344612
ARL2-SNX15	0.0600736057778133	0.353237290125711	3.04143155321277	0.116141785190784	0.907540173077847	NA
ARL2BP	77.8720061104179	-0.501936638322879	0.282409978230852	-1.77733322833437	0.0755134296471616	0.36629196972841
ARL3	440.744452809333	0.0309332199915044	0.186069720655662	0.166245318596189	0.867963896540613	0.946410973027013
ARL4A	302.47243746593	-0.476287625401565	0.430892755739619	-1.10535073764243	0.269007640751958	0.543483394052773
ARL4C	2075.45734248008	0.647392918985793	0.283039660399842	2.28728694088751	0.0221790802284168	0.333379883121427
ARL4D	208.794692056357	0.117679059776928	0.374177299023349	0.314500799712022	0.753140709172717	0.889648725682051
ARL5A	101.711899239643	0.0777851813276602	0.291904386699611	0.26647486256418	0.789873516500328	0.908540748649657
ARL5B	332.09502214367	-0.238427310933112	0.220428352435548	-1.08165446186342	0.279406094889977	0.553448127126339
ARL5C	27.5508040937966	-1.8015462412773	0.775790132177724	-2.32220824492852	0.0202217252534128	0.330671912310824
ARL6	71.1007378767515	-0.151934494300394	0.300832196993883	-0.505047318134913	0.61352560183232	0.810349029902684
ARL6IP1	123.128346161018	-0.217115185777648	0.384136703553831	-0.565202918047175	0.571935752129193	0.785395560928534
ARL6IP4	7.47690803698608	-1.19097387325525	0.830830984635517	-1.43347310738264	0.151722678907929	0.426336074019525
ARL6IP5	1901.87403260546	0.381396843357579	0.270765100694663	1.40858937277767	0.158956623060639	0.433512025104441
ARL6IP6	656.606153217404	0.000685704448243405	0.210595785118771	0.00325602170934563	0.997402075138868	0.998904791097777
ARL8A	1264.88057679227	-0.0623211021318544	0.19421429521147	-0.320888336587151	0.748295012979622	0.886880888723405
ARL8B	853.625194661987	0.00990162032560008	0.224557564959729	0.0440939067333394	0.964829549784953	0.987200479769517
ARL8BP1	5.14312495385828	-0.237966822532255	1.00520040875187	-0.236735700125442	0.812861837376778	0.920086385455538
ARL9	36.6206316543049	-0.949152054732119	0.442395860784106	-2.14548131858611	0.0319143835052913	0.342428250784621
ARLNC1	0.63337371182396	-1.8632903139196	1.4133585029421	-1.31834231020714	0.187389083361765	NA
ARMC1	579.49352075256	0.462702922000615	0.309462178916964	1.4951840758698	0.134866408264151	0.411720240197943
ARMC10	923.753118896418	0.167580508613405	0.284865109583435	0.588280217463144	0.556344221701189	0.77666468830453
ARMC12	105.987677663491	-0.657519691805221	0.442026079318895	-1.48751334495551	0.13687928128782	0.413693423601056
ARMC2	552.594828599154	-0.362792320355718	0.278259473088044	-1.30379144447286	0.192304700477698	0.468461974455549
ARMC3	274.779523438217	-0.782405540265209	0.697902356067692	-1.121081672046	0.262253099391934	0.538012416223662
ARMC5	1367.84665398186	-0.395079720869004	0.20246948548308	-1.95130500740083	0.0510207737648601	0.356301023598289
ARMC6	1114.49152774278	0.335310504618005	0.161386298144284	2.07768880303722	0.0377380310021001	0.347460795067655
ARMC7	540.365828482875	0.371313600157668	0.22528804889926	1.64817264818031	0.0993172478670107	0.382317633168044
ARMC8	1687.40640703225	0.51356803793518	0.226673565901997	2.26567238174222	0.0234714497301925	0.33627346672568
ARMC8P1	4.47382657036695	-1.44874223366434	0.780063879255752	-1.85720973908773	0.0632813199324219	0.360066641355662
ARMC9	1780.16707451515	-0.330128285489466	0.376300430436687	-0.877299781736525	0.380323830764688	0.647923637801472
ARMCX1	494.730842595878	-0.527390621881544	0.366241673159241	-1.440007133356	0.149865380910436	0.424540989653689
ARMCX2	1162.57256820518	-0.210276522152725	0.353033862334854	-0.595627061840535	0.551424393972986	0.772480787613897
ARMCX3	1579.69741036344	-0.29273672779396	0.282163997974995	-1.03747015882551	0.299516796009448	0.573467905132957
ARMCX4	1623.74573856855	-0.358384328038225	0.290861950451375	-1.23214579109459	0.217894628744488	0.49437170081723
ARMCX5	656.03267127478	-0.393687106077764	0.35071261265293	-1.12253478168281	0.26163512752271	0.537651635317132
ARMCX6	640.853072312444	-0.26759292022607	0.215525009049426	-1.24158640060515	0.214389201915472	0.490842553103528
ARMH1	416.919186511081	0.28434271985764	0.390364843509187	0.728402479335841	0.466367246001365	0.714255854217009
ARMH2	20.63405180126	-0.254717670190291	0.609393190515437	-0.417985750669196	0.675957535480632	0.848427939403596
ARMH3	1831.90186882524	0.177256842130063	0.244136866425041	0.726055203073919	0.467804929682818	0.714985840278766
ARMH4	325.546019643443	-0.377142670816576	0.508706206388606	-0.741376193331663	0.458465375027904	0.708084148942504
ARMS2	24.7860220095337	-1.58066085750716	0.711800127500373	-2.22065267543286	0.0263744950948993	0.340341914814767
ARMT1	393.5751535045	-0.297282788784554	0.349358256759156	-0.850939638703022	0.394802884173819	0.659127764272886
ARNT	5488.33597169849	0.236429428866805	0.198951946077022	1.18837454736569	0.234685879567233	0.512069033733608
ARNT2	586.94920296949	-0.378318585985336	0.434161846032508	-0.871376859672302	0.383548416450882	0.650487622094775
ARNT2-DT	0.184742873138112	-1.18817229241298	3.03137411493315	-0.39195831572217	0.695089013622166	NA
ARPC1A	312.567473826682	0.137541031329507	0.377371109859356	0.364471544683874	0.715505918735503	0.871025231823808
ARPC1AP1	0.0283985674489232	-0.491968536643886	3.04143155321277	-0.161755583854649	0.871498331265404	NA
ARPC1B	96.2209689778804	0.432416863724724	0.589071099965731	0.734065656505437	0.462908723529419	0.711705030107136
ARPC1BP1	3.25445527660533	0.867277959264384	1.30470310591623	0.664732041589906	0.506221895990438	0.742240043352646
ARPC2	7089.78489929624	0.414092927498722	0.169144105007513	2.44816647603727	0.0143585295929215	0.311970967793508
ARPC3	2401.91061902703	0.38482347982333	0.246686365841338	1.5599706068508	0.118766827378842	0.398149042954987
ARPC4	218.430741274435	0.197132294754129	0.235834774990147	0.835891546369128	0.403215918602903	0.665831317497646
ARPC4-TTLL3	8.24049111775797	0.221730006577692	1.32525868973084	0.167310735855446	0.867125557216135	0.946087801467516
ARPC5	2042.20611951508	-0.0977438479470895	0.214264887406883	-0.456182294402146	0.648258896350227	0.832086123180036
ARPC5L	844.386561469013	-0.0260997090052606	0.222554061507877	-0.117273568626097	0.906643269661045	0.963601977873653
ARPIN	61.2941975685909	-0.363907669414035	0.394374066669593	-0.922747462801394	0.356138825263877	0.625288108957242
ARPIN-AP3S2	1.83038637514785	-0.968627377548571	1.14648482944112	-0.844867156262986	0.398185013941891	NA
ARPP19	1072.12510676266	0.112553302988867	0.235086450457775	0.478774096804371	0.632099346257867	0.822421902129493
ARPP21	144.654368780341	-1.73571306815952	0.949324929235817	-1.82836562562064	0.0674946966990914	0.363061093572015
ARR3	367.376067202111	-0.132843037338953	0.321460915759722	-0.413247865685317	0.679425022182701	0.850481607969473
ARRB1	4020.22334986941	-0.376437212387574	0.387487819408016	-0.971481408016065	0.331308606997428	0.60327112806396
ARRB2	4318.92543931881	0.429638711302151	0.324918857232573	1.32229540310928	0.186069802910372	0.463595884255033
ARRDC1	2850.76229690608	0.148413075547196	0.283895102796307	0.522774341950103	0.601131296921954	0.802527181241841
ARRDC1-AS1	4.29327390177971	0.145961620669328	0.437505757711425	0.333622170900898	0.738664685953836	0.881948169143726
ARRDC2	1743.27990257838	0.226452578991714	0.332469785380105	0.681122282233305	0.495794118949145	0.735404329157039
ARRDC3	3099.19016604812	-0.15051191583423	0.315631839281359	-0.476859103241678	0.63346245569236	0.823229102541705
ARRDC3-AS1	1.12707511800186	-0.623102343408199	0.927292718803479	-0.671958628352234	0.50161003467799	NA
ARRDC4	866.497112213845	0.111994869383028	0.376059836455412	0.29781130162329	0.765847188293819	0.895732468965615
ARRDC5	283.630170812215	0.198873554879782	0.430230539656212	0.462248809763011	0.643902904473449	0.829404474204231
ARSA	3616.10198343823	0.412223201035875	0.267620827614776	1.54032555952351	0.12348101652916	0.40186246834563
ARSB	1120.66304998299	-0.0374031063398591	0.203630830426113	-0.183680959614958	0.854263746781843	0.940014424119901
ARSD	3133.91827703849	-0.648254490039919	0.404892221472595	-1.60105444279027	0.109364861306307	0.389850078835405
ARSF	84.7346543311875	-1.71096646950943	0.984372183312079	-1.73812964091753	0.0821879731116887	0.369317406110281
ARSFP1	0.581960716187138	-2.70334443444236	2.83605179723056	-0.953207003159184	0.340485198807386	NA
ARSG	539.991896397646	0.277714289098197	0.307966618722936	0.901767504055511	0.367180385411723	0.636216056362414
ARSH	116.940589111919	-1.4407141802088	0.863323668473864	-1.66879958562426	0.0951571048826217	0.378749435146736
ARSI	307.028072321739	-0.339459605426992	0.566971118128625	-0.598724687330512	0.549356491646662	0.771477225008611
ARSJ	569.328582417245	0.108200559379876	0.508802571462403	0.212657257350107	0.831594307828102	0.928807153901587
ARSK	170.860613573727	-0.0250383741838687	0.239338309091675	-0.104614987374537	0.916681321760962	0.967439494060096
ARSL	1211.5673602942	-1.96661401527209	0.550458061240914	-3.57268637475977	0.000353337839906071	0.0989447760061038
ART1	62.6049823418172	-1.24736358840106	0.594412084808086	-2.09848288801832	0.0358625099723924	0.347077115922547
ART3	38.4072634547186	-1.52565188047028	0.853711863930227	-1.7870805653873	0.0739244681189554	0.365196975840828
ART4	56.4053571690441	-1.08801319577437	0.484072892531707	-2.24762264642428	0.0246002622571388	0.338031848769455
ART5	82.8557580621239	-1.36929008643208	0.785010331213855	-1.7442956251477	0.08110755411993	0.368741500451684
ARTN	118.162228338841	-1.05981142847233	0.391627985403965	-2.7061687825479	0.00680644423383051	0.265963535571985
ARV1	485.26843998657	-0.319531900721337	0.357366883564421	-0.894128458502608	0.371253164363553	0.639796106511477
ARVCF	1827.14048733353	0.0582203597148284	0.401396051544122	0.14504467468193	0.884675599423272	0.953738653791315
ARX	298.792796487471	-0.575078015377237	0.788205903124218	-0.729603791468443	0.465632403997261	0.713424152180604
AS3MT	91.2354237086433	-0.470228434907774	0.4195114856581	-1.12089525789768	0.262332449664408	0.538012416223662
ASAH1	5041.86846084895	-0.511544469762233	0.360361461443622	-1.41953156620291	0.15574410073093	0.430488430958968
ASAH1-AS1	1.29134972659989	-2.39226171444041	1.30495574387022	-1.83321290831325	0.0667709149922005	NA
ASAH2	272.450724327748	-0.800872804325539	0.360284825041578	-2.22288797268416	0.0262233549864768	0.340341914814767
ASAH2B	191.395059476552	-0.378906665991062	0.345992520898388	-1.09512964328596	0.273459843549275	0.547720343940705
ASAP1	6628.73590735973	0.715999069833658	0.306041017273969	2.33955263974533	0.0193068506038041	0.328902916995239
ASAP1-IT2	0.175927587756344	-0.00833276990074306	2.05549692141933	-0.00405389558792881	0.996765468158707	NA
ASAP2	2811.65242401256	0.205087131029849	0.431939417738209	0.474805314374316	0.634925744749946	0.823828302112486
ASAP3	2463.87029857043	0.0459341296266304	0.433838470103906	0.10587841510604	0.915678820040207	0.966838659498409
ASB1	1016.92385267575	0.205348487801917	0.221061018942745	0.928922198875336	0.352929407643556	0.622542594578086
ASB10	110.531864548287	-1.48169165007486	1.01171643190226	-1.46453255413569	0.143048495006316	0.419585551204648
ASB11	44.3523925930644	-1.37645884680636	0.707298563716315	-1.94607895083813	0.0516452566261864	0.356882810995083
ASB12	81.0899995364956	-1.12112875817825	0.601825888757921	-1.86287891418578	0.0624793040641121	0.360066641355662
ASB13	510.787353344935	0.104422618245281	0.363008639979114	0.287658768263171	0.773607954651721	0.899587183860365
ASB14	215.96782001615	-0.419005727024444	0.285741691038229	-1.46637939147769	0.142544957542289	0.418558203839804
ASB15	50.5073244763022	-1.52866549260697	0.907468977214882	-1.68453746738385	0.0920778448407673	0.375632502102191
ASB15-AS1	0.379229289637074	-1.71491175845678	1.64382744892457	-1.04324316982218	0.296835684239271	NA
ASB16	181.285401610283	0.318606297006964	0.329741466563898	0.966230605835023	0.333928801249811	0.605507089813461
ASB16-AS1	43.1188174254792	0.109753432602082	0.572114887296232	0.191838099373306	0.847869026206079	0.936682005571858
ASB17	11.7445014287333	-1.66599940416227	0.982831457001968	-1.69510183286587	0.0900561046087013	0.374629141490612
ASB18	93.5950278370975	-1.58789326053399	0.877279133486945	-1.81002055095344	0.0702926002721345	0.363865386206375
ASB2	688.892811027627	-0.344232259978279	0.497709713952867	-0.691632592911132	0.48916808806931	0.731311042777073
ASB3	1144.99716029642	0.11924530881549	0.291255213602005	0.40941862410208	0.682232474389627	0.852227379856836
ASB4	114.271583914644	-0.0673611189931208	0.73199323193998	-0.0920242374572175	0.926678782589882	0.971753955820693
ASB5	43.2189523220525	-2.00348535634819	0.885298633867879	-2.26306161525963	0.023631891327442	0.33627346672568
ASB6	1093.06338090904	0.228227599701908	0.227566793278269	1.00290379107654	0.315907283296545	0.589320569392327
ASB7	359.258497121913	0.196776752728351	0.198574881618842	0.990944832116571	0.321712519305426	0.595036191131002
ASB8	733.261335507772	0.0570221991553005	0.167376772974963	0.34068167369812	0.73334323649336	0.879228560930019
ASB9	270.570700119144	-1.02289768548341	0.483296911883025	-2.11649952717056	0.0343023453767728	0.347047215938447
ASCC1	591.892537640669	0.342557985989336	0.182190844059949	1.88021515437196	0.060078761079878	0.359329077956386
ASCC2	3908.3958801548	0.169662805940495	0.163208428426774	1.03954683943677	0.298550485956924	0.572635011276899
ASCC3	5155.59656395475	0.22479612427202	0.238070077712169	0.944243503561174	0.345045228981032	0.615752979021414
ASCL1	65.771857924923	-3.1997242423205	0.986430646160804	-3.2437396939905	0.00117971504571768	0.144670659919632
ASCL2	134.333868470179	0.0624908715099074	0.58007334203284	0.107729259356948	0.914210458966064	0.966261016777097
ASCL3	51.3035317723751	-1.0321877379337	0.466334548564949	-2.21340610750383	0.0268696599755279	0.340341914814767
ASCL4	40.0420252587251	-1.46126608560724	0.965801117518412	-1.51300931330655	0.130277293185867	0.408278929681182
ASCL5	72.2661758155161	-1.31600817828838	0.482766081659453	-2.72597481116476	0.00641118907875763	0.262072031224893
ASF1A	496.194043400845	0.0873416654772582	0.320017383827661	0.27292787795645	0.784908656259703	0.905716798489847
ASF1B	303.577408161894	0.339592334077181	0.420134795771273	0.808293760705457	0.418921493436123	0.678907116758701
ASGR1	289.273186106471	-0.69726220413803	0.501184242812056	-1.3912293016752	0.164155904480274	0.43862033186822
ASGR2	130.224521371793	-0.866695538668459	0.52467893220987	-1.65185885207562	0.098563327998162	0.381602227595758
ASH1L	17690.149200281	0.0923475174116124	0.332953236440153	0.277358821914355	0.781504597051982	0.903946707265892
ASH1L-AS1	4.49762943818152	-0.676273717815347	0.55327582061794	-1.22230846282065	0.221591000140747	0.498657948390939
ASH2L	1724.50708125207	-0.0268222511125525	0.238218814443756	-0.112595015533021	0.910351636948837	0.964636480323843
ASH2LP3	0.470698314001175	-0.906334488000715	1.6075392826577	-0.563802389016768	0.572888625758509	NA
ASIC1	332.898627952562	-0.876734969472591	0.45145747423619	-1.94201008844946	0.052135879004706	0.357487153150855
ASIC2	118.525850731561	-1.61998330820031	0.818509153059812	-1.97918777345906	0.0477948689784287	0.354821911259224
ASIC3	572.450829006739	-0.0845509756223956	0.394259872249746	-0.214454935877513	0.830192305371027	0.927927961759892
ASIC4	139.465535867972	-1.06578036497142	0.521282733454091	-2.04453417804463	0.0409008045254606	0.347460795067655
ASIC5	46.5483753813125	-1.73792226583995	0.791630636458143	-2.19537014587465	0.028137056837195	0.340341914814767
ASIP	82.1313191786388	-0.793969623763464	0.394621689518621	-2.01197664713257	0.0442223987580272	0.350180671497591
ASL	1357.58129341488	0.18816553454826	0.235850860046185	0.797815765909918	0.424977410800376	0.683362451848241
ASMT	115.913014471275	-1.33575313391936	0.535847714174053	-2.49278498085648	0.012674557406963	0.3038412841476
ASMTL	2935.60114452636	0.26508554320451	0.250274351285052	1.0591798234354	0.289517892053816	0.562870194490341
ASNS	3.84158847820764	-0.938038369131761	0.578891454104227	-1.62040458963637	0.105145394617094	0.386515136974653
ASNSD1	395.112693520068	-0.0597121188289007	0.358977184229142	-0.166339593300685	0.867889709093076	0.946410973027013
ASNSP3	0.102887975540364	0.0326429889407433	3.04143155321277	0.0107327711867332	0.991436651981194	NA
ASNSP4	5.46418569147515	-1.57519201891502	1.02933743748457	-1.53029702559385	0.125943224200276	0.403815865820146
ASPA	55.7103340251674	-1.31709708062682	0.505480508235819	-2.60563376661867	0.00917044573514245	0.284561320187615
ASPDH	482.374704873787	-0.198792019506988	0.358277321166406	-0.554855157618688	0.57899373597232	0.788978143789993
ASPG	478.216507607784	0.481437566160528	0.544703080707837	0.883853209596143	0.376775458386957	0.644754726291261
ASPH	11923.0226922685	0.728653340585304	0.649877922936355	1.12121571585786	0.262196051669611	0.538011738274712
ASPHD1	355.438597546265	-0.148650449309971	0.520356273635787	-0.285670523911115	0.775130482787945	0.900486011104734
ASPHD2	320.794373393094	-0.372568265380571	0.403488347907675	-0.923368090584417	0.355815414789655	0.625162894016398
ASPM	1445.165387424	0.336019480398203	0.532059889718483	0.631544468755188	0.52768458276254	0.756110009811541
ASPN	3.48741623588196	0.511460403364182	1.30682384702557	0.391376698954725	0.69551881305858	0.860125016288424
ASPSCR1	2756.4668679182	-0.0639903834497209	0.196062392519318	-0.32637765268225	0.744138643214629	0.884897762300493
ASRGL1	279.055056726234	-1.26549558941755	0.388722337069287	-3.25552577955402	0.0011318262080407	0.143529711007161
ASS1	2534.12686868373	0.0795721242241927	0.445654419441731	0.178551183950722	0.858290127949326	0.941381756631825
ASS1P1	273.858837174861	0.437922001691008	0.392300696532062	1.11629167514164	0.26429730389153	0.539648340360149
ASS1P10	34.5639635810837	-0.934594140136364	0.499321132433711	-1.87172959330024	0.0612440231953802	0.359329077956386
ASS1P11	52.1237934814705	-0.825335443640154	0.567051745776894	-1.45548523531904	0.145534974795586	0.421611717952408
ASS1P13	82.2687163010929	-0.724266112447854	0.545647203070667	-1.32735237782215	0.184392145027661	0.461476596195601
ASS1P14	39.3522931429015	-1.27175511554373	0.703527869969563	-1.8076826375034	0.0706559083749476	0.364625577536095
ASS1P2	38.5201470527015	-0.275892791914414	0.390944219674293	-0.705708840366709	0.480369222191676	0.725498570717423
ASS1P3	71.0701115622729	-0.4522673858657	0.444941643284136	-1.0164645020131	0.309408243329362	0.583053240701454
ASS1P4	20.1353806150768	-0.594873271002618	0.693682798280952	-0.85755805459902	0.391136545018844	0.656262730634209
ASS1P5	29.0718932987045	-1.14762449232907	0.611751316989122	-1.87596570772805	0.060659988882575	0.359329077956386
ASS1P6	5.08148761258551	-0.838258623863615	1.01990176513782	-0.821901336498166	0.411133052273667	0.671748066888431
ASS1P7	66.7134620037707	-0.229904367330331	0.551858425223808	-0.41660026706504	0.676970813972122	0.848790045336992
ASS1P9	84.7059190556332	-0.596013098933047	0.54363485283422	-1.09634821208713	0.272926418220447	0.547348793985277
ASTE1	417.243724384959	0.188825639866387	0.282392177389011	0.668664555839551	0.503709482205983	0.74059894159126
ASTILCS	0.0277196486463327	0.0909315273333971	3.04143155321277	0.029897607670093	0.976148713800735	NA
ASTL	133.534537974481	-1.24671948499278	0.664915572975978	-1.87500418949854	0.0607921471727825	0.359329077956386
ASTN1	247.469847530501	-1.98711033955103	0.954356491597462	-2.08214682568447	0.0373290605380401	0.347460795067655
ASTN2	832.857604586951	-1.13145109065875	0.334855866666426	-3.37891971827351	0.000727712555820221	0.122002819161036
ASTN2-AS1	0.0300368028889066	0.0909315273333969	3.04143155321277	0.029897607670093	0.976148713800735	NA
ASXL1	10608.495007761	0.322985628223128	0.209978444821715	1.53818468603938	0.124003464257428	0.402533734352182
ASXL2	1373.55103994507	0.156306217008323	1.26486098030017	0.123575807494061	0.901651148460053	0.961133843736994
ASXL3	393.017113575032	-1.0615301094789	0.55313736479045	-1.91910757987042	0.0549707203949532	0.358610379133413
ASZ1	43.1508732731085	-1.28441695753309	0.915357209823432	-1.4031865852467	0.160561206783287	0.43488209903455
ATAD1	892.383066896133	0.186415408302416	0.234918443221275	0.793532452140538	0.427467669693448	0.68498874687088
ATAD2	2237.79010056301	0.689413934889034	0.317086197069879	2.1742161634904	0.0296889050495693	0.340493028538569
ATAD2B	3206.03680018539	0.0962200578031735	0.280444128593455	0.343098849263693	0.731524096799222	0.878328129138538
ATAD3A	4421.62535672615	0.496980638743602	0.251675988415771	1.97468436250893	0.0483039786071903	0.355390120396399
ATAD3B	5378.90365113066	0.525058819465217	0.273199496467341	1.92188794728611	0.0546198587242664	0.358231156881253
ATAD3C	1139.4034057344	0.46888691580392	0.38655477287546	1.2129895908826	0.225133800237315	0.502174823855349
ATAD5	948.647900280819	0.120845386722275	0.371174731233907	0.325575467706395	0.744745575658024	0.885230681318179
ATAT1	1626.18351548867	0.0798860184690905	0.177384028569824	0.450356320764497	0.652453534692757	0.834347059703728
ATCAY	112.627739241477	-1.62116486332653	0.914569298784262	-1.77259926118397	0.0762951342483796	0.36629196972841
ATE1	1091.1954392744	0.0212900149821494	0.23142767208645	0.0919942493920802	0.926702608538639	0.971753955820693
ATE1-AS1	10.652571725578	-0.58288552512592	0.91436495300348	-0.637475794770211	0.523814971638242	0.753724863129
ATF1	653.672116811699	0.0292182794034572	0.192600456903359	0.151704102229197	0.879420321514209	0.951511642227828
ATF2	2211.95675069788	0.166819435682988	0.194877140800612	0.856023620818966	0.391984714156358	0.657056465283947
ATF3	232.992025516048	-0.652609333604406	0.347076109338718	-1.88030612319534	0.060066369273715	0.359329077956386
ATF4	7020.53141103673	0.0244366846695653	0.199128741509495	0.122718018927469	0.902330394677304	0.961413722762466
ATF5	1581.23655342484	0.0263223753056201	0.317771506335529	0.0828342843232357	0.933983307845594	0.974887450647269
ATF6	3371.47563115107	0.0447954267141914	0.245539910436107	0.182436438274452	0.855240231998284	0.940512454414527
ATF6B	9077.11072543441	0.30881243947908	0.17986561429819	1.71690648423281	0.0859962599552933	0.372192452543395
ATF7	43.7638072235296	-0.894243529571843	0.589946382809599	-1.51580475044705	0.129568730513067	0.40759492665976
ATF7IP	8995.81623579296	0.529918378551743	0.285355833938885	1.85704413761954	0.0633048748008252	0.360066641355662
ATF7IP2	466.143955841478	0.263912510032256	0.255796743871699	1.0317274021464	0.302199836810356	0.576312120821518
ATG10	180.225264853002	-0.329011722488435	0.310936336484281	-1.05813211221477	0.289995216145584	0.563209469992454
ATG101	288.899870492039	-0.227032907364719	0.289561207266279	-0.784058436239152	0.433005822357221	0.688828007782667
ATG12	477.862144061097	0.276452492989101	0.23431076704311	1.17985398826439	0.238058292611689	0.515213386645632
ATG13	2003.97553487292	0.197121691653331	0.17780921910359	1.10861344899383	0.267596973779775	0.542556738696842
ATG14	991.829010473294	0.32621283874711	0.223866555579582	1.45717540479665	0.145067967973579	0.421310602108304
ATG16L1	1775.63057659381	0.250099327751733	0.219145885425837	1.14124582930566	0.253767637762748	0.530918626474201
ATG16L2	5532.17263259386	0.796121063194888	0.411472225993205	1.93481118020354	0.0530134706324285	0.357808611731214
ATG2A	6521.36528314149	0.116426591162675	0.212924412644979	0.546797756614219	0.584517684505731	0.792042841227437
ATG2B	4130.57267478035	0.0713644346327897	0.250731124021928	0.28462535280043	0.775931185574678	0.901181668878661
ATG3	1037.93904499277	0.384233957067909	0.138315703425128	2.77794890640092	0.00547032192626038	0.247708189627605
ATG4A	521.487206996306	-0.128611842534466	0.156984825226531	-0.819262895944737	0.412636437061268	0.673120350736035
ATG4B	3068.81568808412	0.228340840733024	0.33337937553338	0.684927915434772	0.493389409528893	0.734032677727993
ATG4C	366.829382435748	0.239629514387838	0.324279648992969	0.738959460243631	0.459931614580841	0.709119487830187
ATG4D	1303.54401519467	0.437126279156169	0.290021599776213	1.50721973636951	0.131754342982429	0.409075783533954
ATG5	571.188041940853	0.0677098837394479	0.268544527179636	0.252136524436244	0.800935539311112	0.914190462405887
ATG7	2721.79976615655	0.497426514930732	0.204666183360353	2.43042845067825	0.0150809833571897	0.312961048549171
ATG9A	2138.14823361949	0.265297171161868	0.19013914129515	1.39527910642055	0.162931690094048	0.436804143873707
ATG9B	558.137393432148	-0.0835678698373819	0.529512005059911	-0.157820538606913	0.87459821401162	0.949047661044468
ATIC	3013.62686447547	0.256390342694653	0.275055238317467	0.932141282831084	0.351263515565826	0.621259110922833
ATL1	353.688059797622	-0.111612047731993	0.210338279492088	-0.530631171850924	0.595674390191502	0.799209901694267
ATL2	1966.18641018018	-0.323803327666079	0.37129379293476	-0.872094642645895	0.383156748549472	0.65026807625851
ATL3	2305.67898161013	0.161393788935949	0.282697930958274	0.570905448047904	0.568063737729529	0.783128454351768
ATM	11751.4079742668	0.671596311111994	0.259801983720671	2.58503149781207	0.00973701017903814	0.284561320187615
ATMIN	1810.13165574677	-0.0879195373189717	0.291723404555993	-0.301379786283471	0.76312490639998	0.894547520270019
ATN1	17000.7699448013	0.050742453814493	0.216176860940118	0.234726573389133	0.81442096129435	0.920777135663269
ATOH1	89.1939736743309	-1.95360465308479	1.19819162015291	-1.6304609548475	0.103004110922952	0.384951711993096
ATOH7	28.3771395909845	-1.39036847065881	0.766443374301608	-1.81405243658833	0.0696696532293329	0.363589790058149
ATOH8	315.396603706201	-1.24313765544787	0.533830858950998	-2.32871074162085	0.0198743946847186	0.329509373562269
ATOSA	3023.88345702742	0.165668801226157	0.313943898450724	0.527701930324854	0.597706233257122	0.800263206823593
ATOSB	1337.75376858182	0.250749354845347	0.235054512093522	1.06677107625817	0.286075222526261	0.559726252591305
ATOSBP1	66.2278787142709	0.131366334346028	0.663842300158312	0.19788786329931	0.843132800091093	0.933595386394884
ATOX1	561.675950279963	0.184196179556857	0.180927742678815	1.01806487401904	0.308647126921412	0.582276440964081
ATP10A	3392.49513049284	0.813969435216524	0.422821761084851	1.92508879658438	0.054218250317765	0.358122855531873
ATP10B	712.032889424256	0.0568079887644608	0.594394158803514	0.0955729256808521	0.923859768920793	0.970837901150863
ATP10D	2296.04070275267	0.0319370388947807	0.220816711460339	0.14463143972922	0.885001872905735	0.953943629932536
ATP11A	21240.4956303821	-0.758221964761955	0.494762110689411	-1.53249803972546	0.125399580962169	0.403649769932059
ATP11A-AS1	0.682556612298452	-1.49656398827186	1.17766654286146	-1.27078755641265	0.203804236785097	NA
ATP11AUN	0.0555855331836203	0.353237290125711	3.04143155321277	0.116141785190784	0.907540173077847	NA
ATP11B	3129.90750980398	0.391074355305357	0.193509210088672	2.02095990741813	0.0432839155564951	0.349365308779389
ATP11C	1787.22309690234	0.240895072340405	0.249389764775595	0.965938087143096	0.334075162478267	0.605606201376905
ATP12A	376.39674281698	-0.329273482123688	0.765025054670078	-0.430408756044846	0.666898327063193	0.843410231285325
ATP13A1	8790.62803256525	0.651806537567486	0.270693528656418	2.40791326191917	0.0160439923365337	0.315246269880691
ATP13A2	5758.38984551973	0.383123509082335	0.226520981761391	1.69133784474722	0.0907722959604731	0.374886039405294
ATP13A3	4305.98829221734	0.254905451931791	0.259312759829199	0.983003891130113	0.325605523571593	0.598574971119839
ATP13A4	3077.24517680564	-0.439094044354845	0.69304349563254	-0.633573573840533	0.52635915143335	0.755147256937801
ATP13A5	192.484821626685	-1.37536307248198	0.600719995525886	-2.28952437529227	0.0220489033099522	0.333379883121427
ATP1A1	13041.3983918616	-0.0610709670879885	0.365028041634718	-0.16730486461942	0.867130176676415	0.946087801467516
ATP1A1-AS1	55.4485657756746	0.605573718516126	0.792573939255609	0.764059589298236	0.444831732615421	0.69786744681691
ATP1A2	555.862338664404	-2.20130609385892	0.624329755990319	-3.52587086029111	0.000422092736764942	0.100556106529566
ATP1A3	65.9098627230013	-1.09407094367734	0.745946267283998	-1.46668867673387	0.142460764555493	0.418558203839804
ATP1A4	267.90533950604	-1.63420825112488	0.782639117553257	-2.08807381904685	0.0367911763026879	0.347304281341992
ATP1B1	6326.876970363	-0.00701304633676457	0.50249899474584	-0.0139563390376765	0.98886481404182	0.99632503258954
ATP1B2	177.463943352496	-1.58498416856598	0.524309062051136	-3.02299594511185	0.00250285596933956	0.194638475190556
ATP1B3	1074.56446154524	0.397439256790154	0.300802809436524	1.32126178453803	0.186414091577968	0.4636494293562
ATP1B4	90.8103881669573	-1.46387024551808	1.14336647214916	-1.28031587524732	0.20043406666495	0.476102750400924
ATP23	189.437360676998	-0.202673422465804	0.280532672705639	-0.722459243378284	0.470012174473993	0.716935601564041
ATP2A1	744.817249692314	-0.280581256484043	0.400734901745488	-0.70016675678088	0.483823169603073	0.727758979200489
ATP2A1-AS1	5.02557086405856	-0.248530622069906	0.507462851829559	-0.489751360466834	0.624309853036555	0.818200092035116
ATP2A2	14396.5786295856	-0.0152166789688448	0.310057876751512	-0.0490768985721974	0.960858013487069	0.985682628090839
ATP2A3	12621.7602570353	0.493451485896711	0.558318464573736	0.883817242679679	0.376794876879243	0.644754726291261
ATP2B1	3510.43989669841	0.441052708228798	0.432271314960969	1.02031454080783	0.307579309323954	0.581257880972565
ATP2B1-AS1	0.39890652860561	0.607894017212904	1.19026659384568	0.510720892576539	0.609546509038929	NA
ATP2B2	304.371465334725	-1.32771054977542	0.764019424965468	-1.73779684964873	0.0822466159822556	0.369422866191983
ATP2B3	357.229804712591	-1.34176085773274	0.880541055018233	-1.52379136678069	0.127560836854858	0.405757950745357
ATP2B4	9283.93230015831	0.049036041642992	0.355856427776299	0.13779726264722	0.890400647813288	0.956881984289926
ATP2C1	3604.82426111237	0.135769125768942	0.170427071614832	0.796640606932348	0.425659786887508	0.683907207745047
ATP2C2	3074.5338919954	-1.41544504751125	0.509513643913366	-2.77803168653109	0.00546892847768435	0.247708189627605
ATP2C2-AS1	8.0145878093232	-1.72094113618531	1.03598205148462	-1.66116887229766	0.0966795353297285	0.37952208973431
ATP4A	293.214222857941	-1.60808785365011	0.779943180997565	-2.06180128608	0.0392266585886186	0.347460795067655
ATP4B	114.483477340482	-1.47326883120253	0.591626733755092	-2.49019989656587	0.0127671265821868	0.3038412841476
ATP5F1A	6851.46055568695	0.291348560418778	0.222303587545057	1.31058865777291	0.189996773253341	0.466300635830362
ATP5F1AP1	37.387616211572	-1.55532587204331	0.795582093321655	-1.95495334183508	0.0505885776542155	0.356201707639412
ATP5F1AP3	55.924256711047	-0.298083718096117	0.416371232832072	-0.715908532077523	0.47404782976899	0.720089397169678
ATP5F1AP4	0.221228263837229	-0.37096715182079	2.01698335601975	-0.183921771448251	0.854074825009233	NA
ATP5F1AP7	42.9212575090084	-1.42766859896525	0.720559352573985	-1.98133379834059	0.0475538524930125	0.354375436992169
ATP5F1AP8	34.4221260327956	-1.60462052563392	0.768844745947515	-2.08705403020788	0.0368832508077908	0.347460795067655
ATP5F1B	9370.14636887647	0.296291652349788	0.28197906187185	1.05075763563056	0.293369917499942	0.567197088416598
ATP5F1BP1	6.53107151668593	-1.70856544633557	0.829059437070927	-2.06084795605481	0.0393175477101359	0.347460795067655
ATP5F1C	2376.24302780216	0.249775938440186	0.234937991486288	1.06315686475409	0.287710820229261	0.56097597375873
ATP5F1CP1	39.6053138638357	0.0379628265487448	0.322067051996018	0.117872431574324	0.906168737355809	0.963405899540052
ATP5F1D	1727.56691316187	0.170243826249809	0.266795596396036	0.638105832890497	0.523404789868459	0.753474684279807
ATP5F1E	1594.9349572014	0.360482906556456	0.295924603314208	1.21815794469006	0.223163957694974	0.500339847146752
ATP5IF1	595.304509785447	-0.111456934473409	0.211560660848948	-0.526832039690916	0.598310231255195	0.800580698524262
ATP5MC1	704.962460318371	-0.00170475756602786	0.321643189947468	-0.00530015128349613	0.995771110920368	0.998271509280746
ATP5MC2	3611.68127522263	-0.217322299467472	0.237080713392426	-0.916659547534564	0.359321070010725	0.628108314659255
ATP5MC3	1766.5043525149	0.101255715373006	0.301576527628659	0.335754629742557	0.737055906133436	0.881300266205515
ATP5ME	583.770295532698	-0.340189474211349	0.231141748674254	-1.47177857813464	0.141080680190592	0.417573948644353
ATP5MF	1393.37282003537	0.333564468628551	0.325950500836744	1.02335927624673	0.30613800664299	0.579631334430343
ATP5MG	273.566022527973	-0.146242527846307	0.331914079179397	-0.440603568875017	0.65950001870201	0.838957283373114
ATP5MGL	72.3983158147953	0.29985693962793	0.336867529247548	0.890133104540269	0.373394419185455	0.641554275735193
ATP5MGP3	11.8472418621752	-0.290597879331385	0.387507644536474	-0.749915216973306	0.453305769063076	0.704745852585594
ATP5MGP7	0.370035987564316	-1.73558866234533	1.5873597882871	-1.09338076669951	0.274226654548864	NA
ATP5MJ	636.122040084257	-0.129774618070789	0.34379628040699	-0.377475340678962	0.705820386614851	0.864934618571141
ATP5MK	270.003997246907	0.0215541468610618	0.400075514082371	0.0538751963126241	0.957034598433015	0.984288982186373
ATP5PB	1856.56883147157	0.316252100936612	0.24890272370887	1.27058513552675	0.203876277819346	0.479889753707022
ATP5PBP2	1.1241472243957	-1.70914639233578	1.34804426279297	-1.26787112226913	0.204843978222553	NA
ATP5PBP4	0.0255487302947136	0.0909315273333969	3.04143155321277	0.029897607670093	0.976148713800735	NA
ATP5PD	1100.96560328732	0.18241640013365	0.304943299633829	0.598197764478486	0.549707982914178	0.771558920247828
ATP5PDP1	8.04133326638401	-0.612639737956601	0.773606796241963	-0.791926519948752	0.428403522550594	0.685611517267081
ATP5PDP2	12.0783931233478	-0.401316782010197	0.515320620628473	-0.778771052322262	0.436114592770044	0.691604490268197
ATP5PDP3	3.09693151763645	-1.2375469359433	0.711379073764173	-1.73964484138531	0.0819214002913379	0.369248342833299
ATP5PF	572.562388070917	-0.0350014408879465	0.329873938473407	-0.106105505181544	0.915498643302631	0.966739885497323
ATP5PFP2	2.20065610239955	-0.883894096091505	1.06076710264545	-0.833259340233268	0.404698482280706	0.666848684091774
ATP5PO	460.87684663051	0.191785831280299	0.204176233987854	0.939315156982021	0.347568958894978	0.618168108500838
ATP5POP1	5.33024242991941	-1.69283371307672	0.87877387000303	-1.92635872647292	0.054059597258881	0.357808611731214
ATP6	528.965359691191	-0.544028953947284	0.694396509110651	-0.783455773192249	0.433359515351106	0.689230768072338
ATP6AP1	7974.19152015731	0.0352960961324964	0.302472700060628	0.116691840703051	0.907104256276615	0.963717557716014
ATP6AP1-DT	0.107981962729648	0.0326429889407432	3.04143155321277	0.0107327711867332	0.991436651981194	NA
ATP6AP2	2820.99944864419	-0.0558110518420106	0.297495451262472	-0.187603042685752	0.851187840878841	0.938290407230606
ATP6V0A1	3341.16152702855	-0.134874811567054	0.288507487826805	-0.46749154617443	0.640148239024776	0.827050394228113
ATP6V0A2	1671.94287946472	0.210185524515254	0.189468818955155	1.10934097586264	0.26728311461828	0.542320667248158
ATP6V0A4	711.912479415053	1.49131918818377	0.74024762221752	2.01462205811119	0.0439442644532552	0.349907969437104
ATP6V0B	2291.1466807867	0.171428048447242	0.25219108005941	0.679754606732553	0.496659853406341	0.736090463809004
ATP6V0C	90.9918674213293	-1.01956199047497	0.853201001968898	-1.19498452078955	0.232093077968555	0.509605819572707
ATP6V0CP4	0.720159615725387	1.20427162169452	1.05137579221461	1.14542452909045	0.252033342145352	NA
ATP6V0D1	2932.12931778597	-0.166001838884265	0.259524682956498	-0.639637960417393	0.522407997463844	0.752985030883226
ATP6V0D1-DT	0.89409946860862	0.263797349085672	1.33509959663304	0.197586269781623	0.843368778145946	NA
ATP6V0D2	105.647166822622	-0.435253423200099	0.633282125142608	-0.687297818649285	0.491895073161475	0.732835333949067
ATP6V0E1	951.438210731937	-0.232927298483768	0.267161724444864	-0.871858792526391	0.383285416294938	0.65032707490283
ATP6V0E1P1	1.62343546889656	0.577171026622659	0.74797502991036	0.771644778959838	0.44032484506923	NA
ATP6V0E2	684.155125917766	-0.0203323627627772	0.180921841073645	-0.112382024426231	0.910520507461605	0.964723817044175
ATP6V1A	1925.18108497908	0.2460596464314	0.202794197808012	1.21334658038071	0.224997340908591	0.502125783710008
ATP6V1B1	20.2556042252166	-0.94776687181125	0.382208875923851	-2.47970921533512	0.0131489565676311	0.304747208341597
ATP6V1B1-AS1	0.0255487302947136	0.0909315273333969	3.04143155321277	0.029897607670093	0.976148713800735	NA
ATP6V1B2	3699.12791617986	0.211280279785078	0.231033841883961	0.914499270159719	0.360454561198617	0.629388099848027
ATP6V1C1	921.437338354075	0.121128196260072	0.2820082101984	0.429520105726197	0.667544765346201	0.843702168651935
ATP6V1C2	262.266799219592	-0.868166576199514	0.388146200593492	-2.23669992098867	0.0253059591790241	0.340242381926554
ATP6V1D	768.054339386737	0.088485110727812	0.18750197053601	0.471915630939026	0.636987010564168	0.824838308701652
ATP6V1E1	1117.59613232619	0.0196066275780686	0.210930280352985	0.0929531196054804	0.925940805038508	0.971529968063612
ATP6V1E2	87.3547378995779	-0.243506400538607	0.350505570337734	-0.694729046114654	0.487225121539665	0.7302160547706
ATP6V1F	964.393739700741	0.117572431156293	0.287753423073027	0.408587428433319	0.682842458015869	0.852703005676506
ATP6V1FP1	1.10684607749638	-1.1778408910093	1.21572611006424	-0.968837373203298	0.332626336388625	NA
ATP6V1G1	1933.3580002396	-0.0709604901999571	0.220522432255423	-0.321783545892358	0.747616680347592	0.886706817659699
ATP6V1G1P2	0.623299556980932	-0.209413075287011	1.46511922636132	-0.142932446396937	0.886343533135069	NA
ATP6V1G1P4	4.60635678250064	-0.266307578095217	0.647421600918513	-0.411335639276478	0.680826440066981	0.851514121282527
ATP6V1G1P5	0.0883740105979168	-1.03011290965492	3.03871966184941	-0.338995703548375	0.734612966811625	NA
ATP6V1G2	53.8216317224746	-0.583520003919224	0.421211197812051	-1.38533829810383	0.165949048298825	0.440713846254126
ATP6V1G3	21.3325703448322	-1.5882432121894	1.03597558022156	-1.53308943039925	0.125253821581072	0.40364499954799
ATP6V1H	1168.75952799923	0.194282698813236	0.25692520850754	0.756183871336763	0.449538961482649	0.701830832356001
ATP7A	2021.15980309171	-0.206291937768794	0.259386159158794	-0.795308193921417	0.426434248325053	0.684396096842636
ATP7B	819.647535875414	-0.700090179250322	0.371911532367986	-1.88241051519107	0.0597802993070445	0.359329077956386
ATP7BP1	9.97507080632718	-2.0046703108235	1.14582670712317	-1.74954057045558	0.0801976223012517	0.368359281190631
ATP8	51.1837253641934	-0.617950621125447	0.700866984468038	-0.881694579456436	0.377941993083295	0.645788343563471
ATP8A1	3049.68213813842	-0.437824865718311	0.409505389376222	-1.06915532023944	0.284999687679913	0.558534655272082
ATP8A2	216.168019179467	-1.47573424428796	0.624644147434101	-2.36251992490436	0.0181511656888452	0.324663622509639
ATP8A2P2	0.427537455338897	-1.05264287542142	1.1516896573557	-0.913998722397408	0.360717517024445	NA
ATP8B1	2799.03771228663	0.0459786690358899	0.332230362272725	0.138393940642145	0.889929085604647	0.956646391511851
ATP8B1-AS1	8.66233593216931	1.15981127223638	0.6400778444752	1.81198471755777	0.0699885579049049	0.363631812897504
ATP8B2	5419.75123270596	0.155635419752106	0.254852002391379	0.610689413038611	0.541405216178624	0.765707054045416
ATP8B3	574.156563066736	-0.571114614695858	0.479582975614833	-1.19085673123338	0.233709833180395	0.51118872665163
ATP8B4	706.278752362877	0.235831924138947	0.411874232867121	0.572582369373495	0.566927499976687	0.782844714573803
ATP8B5P	0.787743604268705	-2.48959384397605	1.85109015936055	-1.34493386580158	0.178646592573638	NA
ATP9A	6142.42495618144	-0.476081364395315	0.42785662790973	-1.11271237451944	0.265831979178646	0.540692423461594
ATP9B	3950.05107995566	0.455579459517013	0.305027846207747	1.49356678474112	0.135288886403488	0.412073290006078
ATPAF1	650.261786118626	0.0630784724429278	0.232182002379204	0.271676838844325	0.785870511608659	0.906170900423314
ATPAF2	520.454332993975	0.136229388784612	0.240687483806692	0.566001134043282	0.571393009604303	0.785084990233837
ATPSCKMT	519.127071160601	0.272640360829061	0.287192803991092	0.94932866367194	0.342453479539995	0.613302681204328
ATR	4707.07203869664	0.519448470170331	0.209319847880566	2.48160160362203	0.0130793416595995	0.304398150678417
ATRAID	1787.07911627743	0.0236900632805175	0.225606081469064	0.105006315105765	0.916370797696419	0.96727639888018
ATRIP	880.198367709637	0.407157833184545	0.198247573032977	2.05378470442519	0.039996533989896	0.347460795067655
ATRN	4014.26311227092	0.074703038066351	0.175807014576868	0.424915002658716	0.670898637539109	0.845507081100045
ATRNL1	192.493075146266	-0.768874013904625	0.657994742659926	-1.16851087714846	0.242600754333049	0.519785565513998
ATRX	9224.72814271576	0.182626602603632	0.222029464535913	0.822533184887687	0.410773507934414	0.671458150258447
ATXN1	4865.67061936174	0.4215287176601	0.273851706154998	1.53925905220221	0.123741066274882	0.402063889676676
ATXN10	2114.00827831159	-0.0298302775293564	0.289130968095607	-0.103172198142028	0.917826304806326	0.968119115160963
ATXN1L	2280.24026062347	-0.0299096640360724	0.143597021628683	-0.208288888563535	0.835003407035301	0.930459716598601
ATXN2	5828.84890802055	0.245674838161817	0.180762998345333	1.3590991542001	0.174115170830795	0.450611838795513
ATXN2L	14975.8509470651	0.113638101490472	0.171499279880145	0.662615618968722	0.507576764335016	0.743395616719813
ATXN3	792.05171826208	0.0222619163917328	0.200334614399489	0.111123664068058	0.911518283741341	0.965059258834124
ATXN3L	0.992653863480003	-0.841377976983815	1.20713291896082	-0.69700524587477	0.485799510852874	NA
ATXN7	5257.53618737536	0.500466217242993	0.226277190764319	2.21173957283329	0.0269846645049147	0.340341914814767
ATXN7L1	1687.93938562254	-0.270840265077102	0.21105292250091	-1.28328128256994	0.199393547813406	0.474796179840756
ATXN7L2	700.793011259419	0.169341759275249	0.288878923225843	0.586203234850951	0.557738948119854	0.777185214652371
ATXN7L3	1866.87673725097	0.299197582418258	0.139510658307184	2.14462168015481	0.0319831074489157	0.342428250784621
ATXN7L3-AS1	0.362280003572363	0.270571696783116	1.4564780198897	0.185771218712663	0.852624175759306	NA
ATXN7L3B	31.3981204219634	-0.557799453125906	0.619512711359994	-0.900384193734118	0.367915829470889	0.636674062301631
ATXN7L3P1	8.28886368004601	-1.34441780030704	0.735395947442776	-1.82815502992917	0.0675262879710871	0.363061093572015
ATXN8OS	0.260078095430316	-0.4224142005052	2.05810110596141	-0.205244630247587	0.837381001692532	NA
AUH	719.173920760838	0.0807098973648284	0.262842841493338	0.307065229192762	0.758793723071807	0.892536574128011
AUNIP	135.831225892148	0.0360117762231491	0.444209330995126	0.0810693826320011	0.935386774639081	0.975510369757004
AUP1	5975.47801058318	0.40882570690063	0.259923179245988	1.57287129253572	0.115748623550213	0.394676179905618
AURKA	652.227118893969	0.857269070537652	0.522875185670242	1.63952907697995	0.101103120110966	0.383129940159644
AURKAIP1	1661.68035661682	0.235182481885487	0.240758676232066	0.976839072078949	0.328648829236911	0.601070163283466
AURKB	627.273549023961	0.411183293163145	0.547297817094023	0.751297155443443	0.452473840753917	0.703822016394203
AURKBP1	8.58360402087719	-1.09560832538024	0.984372244889639	-1.11300204883679	0.265707549551825	0.540692423461594
AURKC	165.874044980226	-0.630692777427072	0.356786827864901	-1.7677019670297	0.0771107409856427	0.366880116831925
AUTS2	8080.43056016353	0.11944479700873	0.52756071871498	0.226409572910718	0.82088288312544	0.923626619720663
AVEN	399.405472111449	0.123570842266251	0.196310854859082	0.629465152881914	0.529044575436748	0.75690095990925
AVIL	1415.26528810567	0.15447707249817	0.312968487093413	0.493586667248268	0.621598118718929	0.816469421591794
AVL9	2341.93604216221	0.341460830946226	0.173398239410511	1.9692289385813	0.0489268071834598	0.355728790047573
AVP	41.2392779045738	-1.63003704225468	1.31227125370697	-1.24214946997434	0.214181419073737	0.490842553103528
AVPI1	319.795247045875	-0.35840133114949	0.433964436425892	-0.825877194226476	0.408873758713232	0.669821889365872
AVPR1A	140.303578436788	0.236132073259838	0.642266315171094	0.367654456853984	0.713130903681436	0.869346896160126
AVPR1B	69.0831608562682	-1.70778212888544	0.749430646613006	-2.27877274115174	0.0226805780925985	0.334638454915896
AVPR2	460.218233880055	0.480628342537461	0.56549763576824	0.849921046768864	0.395368983328229	0.659346000301887
AWAT1	172.476164901395	-0.045321927736262	0.524752436133667	-0.0863682083501893	0.931173718531218	0.973846878023441
AWAT2	82.0566550743758	-1.41016119443899	0.862339201025367	-1.6352743708766	0.101991543732321	0.384059193436461
AXDND1	99.2709728535305	-1.61432101059947	0.573898277985674	-2.81290443363164	0.00490962401141143	0.245922832576358
AXIN1	4034.72611784651	0.0844745045781325	0.200507672912872	0.421303102025627	0.673533765363341	0.847389136112434
AXIN2	1769.12160991413	-0.140368499695007	0.466513879980402	-0.300888152997513	0.763499784493509	0.8946902698849
AXL	6926.19576308799	0.333844686763082	0.531752079490783	0.627820180943682	0.530121744221156	0.757729409288343
AZGP1	1805.20516975835	-0.681736231548073	1.01835175786482	-0.66945063558143	0.503208060317251	0.740203038174436
AZGP1P1	1.48606043707889	-2.46728024720008	1.21142605350493	-2.03667424855333	0.0416826967643281	NA
AZGP1P2	4.24628930655052	-1.43996601275129	0.998298772622814	-1.44241989696941	0.149183954129325	0.424058034048826
AZI2	487.004443272105	0.129498440574697	0.164383752846047	0.787781263857494	0.43082466220923	0.687454672437058
AZIN1	2613.93419844327	0.00558445408426319	0.339378640520998	0.0164549368094887	0.986871452431807	0.995921718264867
AZIN2	701.544865209267	0.17033545188135	0.408449501863002	0.417029402911311	0.676656901290114	0.848626293141287
AZU1	99.8927229421725	-1.17369050850489	0.612384391714223	-1.9165911548128	0.055289892605294	0.358851567889906
B2M	33825.0108753124	0.131104927004186	0.279180736834302	0.469605920848326	0.638636593739638	0.825963859434916
B3GALNT1	190.905266621092	0.374808596236448	0.459892237398752	0.814992221561392	0.415076762534715	0.675225820919264
B3GALNT2	1086.45701193536	0.00964957244388176	0.283948182945828	0.0339835682122421	0.972890253799959	0.990540082657511
B3GALT1	29.179339208808	-1.6967111334994	0.895045789138149	-1.89566964516216	0.058003741601015	0.359329077956386
B3GALT1-AS1	0.0560350210958045	-0.491968536643885	3.04143155321277	-0.161755583854649	0.871498331265404	NA
B3GALT2	261.377028766511	-0.375157924316601	0.373723601500565	-1.00383792409759	0.315456741451922	0.5887910340267
B3GALT4	1271.36734110947	0.243375023276656	0.28290524261478	0.86027046026874	0.389639972272274	0.654946116971297
B3GALT5	86.3754684131786	-1.1268625887826	0.803717574421161	-1.40206289453627	0.160896466143442	0.434914101924081
B3GALT6	611.832295610519	0.217138833272735	0.238469614232898	0.91055136718873	0.362531804865205	0.631396594052791
B3GALT9	0.420291353887353	-0.266008956235252	2.02005125123966	-0.131684261016649	0.895234034986234	NA
B3GAT1	329.238785517386	-1.12187179497536	0.628282270201975	-1.78561746556164	0.0741612170157984	0.365345896440169
B3GAT1-DT	0.809483080744123	-0.866999021656773	1.7754782949725	-0.488318569768944	0.625324210187686	NA
B3GAT2	46.836720857027	-1.4740323797986	0.657152999723359	-2.24305813169706	0.0248930661007196	0.338386463837146
B3GAT3	1773.58225164612	0.235903910374847	0.2439359723478	0.967073072923001	0.333507505385317	0.605272828294711
B3GLCT	370.496469501644	-0.471511470203366	0.18797580204992	-2.50836259274557	0.0121292132080691	0.29780984767725
B3GNT2	794.522662178239	0.173208786869337	0.198904998317317	0.870811635376871	0.383857011126225	0.650563441639621
B3GNT3	1467.26890659218	0.581321133530535	0.626702703244039	0.927586765656838	0.353621965285168	0.623082841373574
B3GNT4	226.945468314479	0.178838644415386	0.354560149681125	0.504395783271823	0.613983280628398	0.810701609900754
B3GNT5	563.070632558514	0.602067863920211	0.514848182315072	1.16940854527823	0.242239068601282	0.519422396507522
B3GNT6	649.36601802278	-1.28220446585066	0.687476957271756	-1.8650871891606	0.0621691839531964	0.360066641355662
B3GNT7	1335.10362101097	-0.709688007258194	0.491686246010216	-1.44337575642384	0.148914649683783	0.423905675319998
B3GNT8	521.851115231267	-0.570974269776722	0.318585816115406	-1.79221497284076	0.0730985371310532	0.365172934535272
B3GNT9	663.624998750907	-0.0711992489354367	0.322782386599724	-0.22057972148192	0.825419692070683	0.92547684654504
B3GNTL1	838.121587767954	-0.143295964454816	0.206760756182181	-0.693052042857468	0.488276892074602	0.730908917116904
B4GALNT1	303.81384294812	-0.89002788420053	0.518790586224341	-1.71558217869369	0.086238542592373	0.372638612460286
B4GALNT2	131.588066293613	-1.20029223852792	0.731275222747021	-1.64136866830938	0.100720909667407	0.383129940159644
B4GALNT3	3051.12319583803	-0.304769742224243	0.464304411226854	-0.656400703622296	0.511566337841524	0.745851132921639
B4GALNT4	1358.74579879497	1.20522711251352	0.660738378893198	1.82406100661565	0.0681428497282388	0.363530714458849
B4GALT1	4938.26007076357	0.260594999081853	0.348991155719697	0.74670946472683	0.455238955320649	0.705673481165472
B4GALT2	2217.94913552747	0.736093455012064	0.463951814941662	1.5865730692413	0.112609370867712	0.391554245737455
B4GALT3	2454.62045960033	0.259378636847048	0.220738027957204	1.17505188955179	0.239973956730974	0.517435874821623
B4GALT4	513.430519218565	0.314104882901209	0.202669027838942	1.54984156311651	0.121179548377832	0.399789899137668
B4GALT5	1800.35636121702	0.563371449416075	0.292607194718387	1.92535063930426	0.0541855064011824	0.358012527343988
B4GALT6	112.847057220411	-0.399336253229645	0.372628142834741	-1.07167496848661	0.283866047670824	0.558055696112492
B4GALT7	1240.23650046145	0.328984593092657	0.225435085969619	1.45933181464483	0.144473802960245	0.42067981843049
B4GAT1	560.58217666251	-0.25480715080192	0.214869541619072	-1.1858691040243	0.235673996081615	0.512899726007614
B4GAT1-DT	7.70659483193586	-0.874157376168312	0.762572849455947	-1.14632638283932	0.25166013047346	0.529154360106742
B9D1	487.201450472823	-0.636196997427526	0.219891880251895	-2.89322641972381	0.00381306311924283	0.230465438712206
B9D2	248.987667958589	-0.0205300700129298	0.300995615235026	-0.0682072062641155	0.945620690563887	0.979319205266363
BAALC	132.934433084496	-1.85824998445964	0.555565224933289	-3.34479175632848	0.000823443716364929	0.123345236949992
BAAT	128.315189740981	-1.86973992596369	0.652663894696386	-2.86478222735682	0.00417296112423362	0.233424359227494
BABAM1	355.19933472108	0.344677320040855	0.200549988144744	1.71866038601852	0.0856762291974928	0.372192452543395
BABAM2	1185.32994918258	0.112972240096577	0.206281733248388	0.547659932450464	0.583925428989075	0.791727820278669
BACE1	658.081023138443	0.0888479175513029	0.335738678012695	0.264634143665579	0.791291314721996	0.90931746507773
BACE2	2640.49408385085	1.03260975723333	0.400468331784906	2.5785054029889	0.00992287479594719	0.287242683961121
BACH1	2616.1904533089	0.2050702451102	0.203821134305832	1.00612846557165	0.314353777255283	0.587981025883141
BACH2	581.588545537452	0.148277612705924	0.462779386240196	0.320406692939783	0.748660052544315	0.886880888723405
BAD	470.263914434028	-0.145523415063991	0.212564588305228	-0.684607987737966	0.49359132519064	0.734186257042978
BAG1	2165.91292464168	-0.0860414649128206	0.250465142597572	-0.343526704037477	0.731202254834031	0.878206055300046
BAG2	254.217902466117	-0.0107221304737509	0.408497424527964	-0.026247730903422	0.979059745225297	0.993704558291533
BAG3	2963.81218485294	0.446073287664651	0.34069997598419	1.30928476403929	0.190437908650482	0.466728854527967
BAG4	901.714427766355	0.0289589644478814	0.123119859954909	0.235209530440396	0.814046109259497	0.920679796927268
BAG5	841.994603552293	0.253214831793215	0.194810654922299	1.29979970497102	0.193669626663236	0.469329826535753
BAG6	21196.6886628401	0.308440762610198	0.168468775553842	1.83084824826557	0.067123196545778	0.363061093572015
BAHCC1	5169.55121708216	-0.332523425174347	0.374241868352586	-0.888525451837115	0.374258171269704	0.642347351494724
BAHD1	2218.52631013737	0.334483801560691	0.197636606218999	1.69241826177714	0.0905662528442821	0.374751103381493
BAIAP2	3105.23823986459	-0.0625023095288867	0.353741004706455	-0.176689466862212	0.859752314927549	0.94219836575017
BAIAP2-DT	3.53858720868855	-1.22426069618182	0.632717094125179	-1.93492590535195	0.052999388739764	0.357808611731214
BAIAP2L1	2927.65742482994	0.370213666609909	0.473556538965456	0.781772895415375	0.434348052845882	0.690176149186048
BAIAP2L2	577.127372943216	-0.752490177832679	0.278102311358146	-2.70580339357052	0.00681393739533889	0.265963535571985
BAIAP3	2287.89992703888	-0.32748008814434	0.347668113429428	-0.941933054814973	0.346226915462481	0.616881480567982
BAK1	547.516363102637	0.213446468435058	0.251058453968879	0.850186341311239	0.395221494313797	0.659312992868648
BAMBI	675.404544944747	-2.2553392871289	0.681155036308602	-3.31105132739135	0.000929461584635734	0.131876862270342
BANF1	978.80411975686	-0.106848761668077	0.242248206230961	-0.441071425586561	0.659161289197305	0.838853963598737
BANF2	19.8486813419754	-1.72451828774859	0.96412892869483	-1.78868016135883	0.073666339716976	0.365172934535272
BANK1	1067.42979394734	-0.0113319311458266	0.561705889780933	-0.0201741362374641	0.983904459978791	0.995165285925236
BANP	2533.39298817907	0.438314112356229	0.256540123372536	1.70855968491029	0.087532541785532	0.373898400261049
BAP1	4564.93355748734	0.222296549018719	0.243802409173102	0.911789796387477	0.361879382727881	0.630949608866774
BARD1	927.874872090735	0.157932384369748	0.204547959997463	0.772104421729292	0.440052583557632	0.694150371928955
BARHL1	105.536004215353	-0.986471838757655	0.49302936590808	-2.00083789520475	0.0454098621314201	0.351422790286319
BARHL2	114.90500444007	-1.483180544788	1.14124722559383	-1.29961371342327	0.193733397189565	0.469329826535753
BARX1	230.20554754002	-2.48539918252369	0.828307158717034	-3.00057672611852	0.00269468855780029	0.201821321884378
BARX1-DT	0.210080102164208	-0.916421556722344	1.69442556595981	-0.540844977278914	0.588614438672878	NA
BARX2	541.626646519984	0.118465295843644	0.730961467460027	0.162067771171703	0.871252485509547	0.947959061282483
BASP1	1932.88670285193	0.443878031559744	0.354272158864718	1.2529294793646	0.210231372351171	0.486435206251896
BASP1-AS1	0.436826241952677	-1.35209875120124	1.65116735001041	-0.818874447337345	0.41285805009668	NA
BATF	475.452955165616	0.599971036259246	0.333456923107038	1.79924600355848	0.0719797753191624	0.364658013573528
BATF2	661.033700391013	-0.0877944429487251	0.429307657751976	-0.204502392080429	0.837960922884991	0.931716656922907
BATF3	194.242734273975	-0.39718659076746	0.325502543792083	-1.22022576579667	0.222379301957615	0.499424797785472
BAX	1947.63112572835	0.420352510413567	0.217837469926811	1.92966118526256	0.0536488322711476	0.357808611731214
BAZ1A	4232.69998090164	-0.0380457170993733	0.240603271201031	-0.158126350109284	0.874357237432712	0.948977785560236
BAZ1A-AS1	3.85082435522096	-0.283441014873117	0.762145776946868	-0.37189868847476	0.709968281657692	0.867849502805224
BAZ1B	7862.47352314892	0.349607786188187	0.183301079540229	1.90728710962916	0.0564834185135114	0.359329077956386
BAZ2A	15956.6750409822	0.431037368889591	0.256797551379153	1.67851043195182	0.0932474956727957	0.376645765200316
BAZ2B	3494.2120519135	-0.252509418254108	0.277117354051068	-0.91120030760533	0.362189841998847	0.631145774794837
BAZ2B-AS1	0.963462643570664	-1.88486524689544	0.864291514791261	-2.18082118664634	0.0291966448777254	NA
BBC3	511.521672729028	-0.290448343792211	0.232751388852576	-1.24789091581396	0.212071007832459	0.48839111114209
BBIP1	260.230970365039	0.320723298145116	0.352107650759114	0.910867166486338	0.362365367369138	0.63120523174212
BBIP1P1	3.77117398887699	-1.26626071028575	0.593906810726327	-2.13208652841875	0.0329997338907353	0.34453332839825
BBLN	648.376568671404	-0.0115668702906612	0.197188016404173	-0.0586590934965983	0.953223641863349	0.98272430425184
BBOF1	283.295674389735	-0.337993943801149	0.259920438796305	-1.30037462758375	0.193472601632137	0.469277096072802
BBOX1	114.412278970762	-1.02371101386395	0.633496969506704	-1.61596828894241	0.106101169521373	0.38745113046007
BBOX1-AS1	0.536773928651525	-0.624153342966767	1.51821594309292	-0.411109727707928	0.680992077329355	NA
BBS1	49.4409038409881	-0.197980600073746	0.304383159457534	-0.650432173798914	0.515413100443388	0.74776146619189
BBS10	434.148366067662	-0.00836700162594998	0.254352535438114	-0.0328952947590559	0.973758085005215	0.990850127620652
BBS12	186.269890220202	-0.518756494581351	0.252815616673376	-2.05191633890067	0.040177793680788	0.347460795067655
BBS2	878.047978958551	0.0565104165653921	0.318369843224732	0.177499275663187	0.85911623413706	0.941759249873452
BBS4	706.019529184207	0.0923420787520866	0.270171798499826	0.341790221129043	0.732508769297216	0.878734921899735
BBS5	61.5183886130391	-0.481576584139035	0.317752630124409	-1.51557072541141	0.129627934097646	0.407657672950471
BBS7	499.863765963511	-0.0280744772973659	0.165002475557797	-0.170145794494654	0.864895479736172	0.944982810963938
BBS7-DT	0.274678396847095	-0.784437219201508	2.43753351164766	-0.321815973176617	0.747592112679338	NA
BBS9	1612.61869205702	0.190846151289723	0.324041675986645	0.588955574028041	0.55589107590616	0.776355229531919
BBX	2453.25776240583	0.368132283308178	0.202620938622517	1.81685212698579	0.069239758647044	0.363589790058149
BCAM	7379.9898928512	-0.648665275850814	0.538897405074061	-1.20368973712476	0.228709520430825	0.505445068906335
BCAN	455.215966004242	-1.42284785556098	0.482373315340451	-2.94968193785089	0.00318101218873361	0.214630146293915
BCAP29	2.54976714244439	-0.719839298560168	0.850578535117636	-0.846293750477271	0.397388893338738	0.660804851022746
BCAP31	6820.70674218502	0.0108889536459891	0.312635444557855	0.0348295557510725	0.972215652842585	0.990540082657511
BCAP31P1	166.427884048367	-0.599045232494136	0.557895935852024	-1.07375801470801	0.282931151973157	0.557051903748138
BCAP31P2	93.7228202221261	-1.60839782603584	0.836276640489948	-1.92328441111728	0.0544443412610198	0.358231156881253
BCAR1	5769.36377220118	-0.0943114060906263	0.426048528048083	-0.221363060500898	0.824809752418192	0.925401735469767
BCAR1P1	120.522878973211	-1.47845798665061	0.856039088002876	-1.72709168000707	0.0841511995924018	0.371058690412117
BCAR1P2	107.033155847282	-1.51566219288675	0.844835084290851	-1.79403320372163	0.0728078692775523	0.365172934535272
BCAR3	2366.7059080712	0.397789443298752	0.312298940186633	1.27374573561162	0.202753542040141	0.478873361682569
BCAS1	1265.46265704041	-0.313236979493398	0.72496052627556	-0.432074531150867	0.665687244766491	0.842594772071872
BCAS2	546.734507281003	0.148879889589186	0.179460433259712	0.829597292756614	0.40676650793712	0.668259741975724
BCAS3	2882.2045213068	0.200477541530876	0.138926898577159	1.4430433816928	0.149008251029677	0.424036102860047
BCAS4	430.002098156704	-0.0477193034343759	0.386669385890346	-0.123411123754981	0.901781548926951	0.961133843736994
BCAT1	1786.63116184497	0.678229752880304	0.557985787447331	1.21549646628647	0.224176795728382	0.501306833055949
BCAT2	1477.33186392091	-0.15395850515724	0.19352449291207	-0.795550489969212	0.426293353309299	0.684396096842636
BCCIP	1136.49859218344	-0.0668066066864901	0.233750822226442	-0.285802659644861	0.775029270959999	0.900460279048643
BCDIN3D	92.0046773217323	-0.0849576618835671	0.31684948344514	-0.268132556063569	0.788597286930358	0.907627003248693
BCDIN3D-AS1	1.56874115961481	-1.10590648325923	0.868077322488658	-1.27397232321281	0.202673224995082	NA
BCHE	105.694590045216	-1.82427660186439	0.618262665801428	-2.95064978490924	0.00317106247559545	0.214630146293915
BCKDHA	51.3055450051971	-0.597680365078451	0.3647504123248	-1.63860093061727	0.101296398407899	0.383129940159644
BCKDHB	672.349594927006	-0.0103948805988131	0.227871154892207	-0.0456173604058412	0.963615231973203	0.986869327582507
BCKDK	2462.72920532217	0.0274804844858473	0.199384862928241	0.137826332863281	0.890377672351939	0.956881984289926
BCL10	747.1602887684	0.209652772786458	0.213340115139711	0.982716132168401	0.325747168714627	0.598777059672358
BCL11A	1332.95869631293	-0.462895391588396	0.464988733301046	-0.995498080786196	0.31949407724172	0.592651953952622
BCL11B	2140.86621215915	0.265198950938163	0.493198890717597	0.537711977722218	0.590775908767678	0.796083288521753
BCL2	1421.60388110667	-0.0713806266823083	0.421619023869991	-0.169301247432134	0.865559694837412	0.945406030590007
BCL2A1	265.655340039977	0.514905322433965	0.409537188238129	1.25728587591555	0.208650136544342	0.484760064820148
BCL2L1	1220.79836707588	0.134662482278387	0.435479631294235	0.309227969809227	0.757148119007856	0.891590943154475
BCL2L10	58.7552647129604	-1.32020956992276	0.658984988770981	-2.00339854840241	0.0451345271577393	0.350686904841079
BCL2L11	627.75709945859	0.196103262332394	0.182440302788053	1.07489002887818	0.282423966693375	0.556482836205559
BCL2L12	812.364659863963	0.244699229679421	0.247887377460036	0.987138724798005	0.32357463587262	0.597045494216353
BCL2L12P1	69.6294068193967	-0.527998010144311	0.430460812443191	-1.22658786788865	0.219977531380828	0.496880733011709
BCL2L13	1560.97251973841	0.260696009898568	0.180226528210861	1.44649077184441	0.148039598482932	0.423449500796258
BCL2L14	128.804211416121	-0.513733208197312	0.472347883298148	-1.08761619637246	0.276764577624611	0.551048340067526
BCL2L15	143.169793829844	-0.466067724082719	0.548503623652813	-0.849707648199106	0.395487645204268	0.659346000301887
BCL2L2	210.022832381777	-0.144812501720226	0.204806589122756	-0.707069544688471	0.479523260995317	0.724609320389605
BCL2L2-PABPN1	1.44051417557247	-0.211976921310149	1.49865273372271	-0.141444990250403	0.887518414431176	NA
BCL3	5296.91120931387	0.396947776815831	0.258687741313926	1.53446690129055	0.124914829945741	0.403571816269328
BCL6	6455.84220511402	0.148524964317646	0.240987305435694	0.616318623294782	0.537684249881213	0.76301410466633
BCL6-AS1	1.17109668121261	-0.62287278664824	1.16709272482649	-0.533696058075282	0.593551836876127	NA
BCL6B	906.988849948717	-0.447802880052079	0.504105507658076	-0.888311818159729	0.374373044315822	0.642347351494724
BCL7A	831.703147203364	0.101953993652034	0.485660814695796	0.209928391517227	0.83372356271283	0.930021801088947
BCL7B	1263.36967525005	0.380743450790248	0.188102938843683	2.02412281876496	0.0429575162991933	0.349331506572025
BCL7C	1072.66422416152	-0.169495557098197	0.167669517314089	-1.01089070818214	0.312068741746797	0.585960610469951
BCL9	4277.11082696936	-0.0140249731894225	0.296709931061782	-0.0472682971521507	0.962299395035487	0.986295012757028
BCL9L	15544.0504594584	0.457262904968028	0.269926413547841	1.69402800918179	0.0902599607785806	0.374645756277185
BCLAF1	4383.65400347718	0.219699112738985	0.258040142644169	0.851414475622675	0.394539153377629	0.659012076353488
BCLAF1P2	2464.38260712355	0.166116986648445	0.258173621641519	0.643431290897343	0.519944284998955	0.751011940000755
BCLAF3	1190.3741282375	0.0440954512570461	0.231338040723226	0.190610463887355	0.848830791508969	0.937100459927166
BCO1	162.834125240404	-1.35512917583751	0.516881242157836	-2.62174183412077	0.00874816715294463	0.281340551421572
BCO2	177.946096710213	-0.534221538876019	0.333666271775311	-1.60106544792085	0.109362424048022	0.389850078835405
BCOR	8583.67791866571	0.0984198498102954	0.21133696827981	0.465701058415806	0.641429494659576	0.828044704222747
BCORL1	4198.56353969253	-0.0375959092155267	0.202018860397632	-0.186100986519412	0.852365568298483	0.938897794830414
BCORP1	0.0567971348978463	-0.787652950805778	3.04094608254042	-0.259015756750205	0.795623083130006	NA
BCR	9844.86018544611	-0.143423628482426	0.265981983812681	-0.53922309483725	0.589732926552192	0.795350123132418
BCRP2	237.12920499573	-0.980190195454892	1.24470703284732	-0.787486669222612	0.430997029102551	0.687543613218486
BCRP4	55.9104906592085	-1.41639485198713	0.818265437623695	-1.73097235549927	0.0834566951560895	0.370417611770099
BCRP7	42.4712917385833	-1.33542832644233	0.864848745749718	-1.54411778129443	0.12255980196432	0.400324386280781
BCRP8	22.3609733795187	-0.861799212888346	0.563852995684552	-1.52841116298774	0.126410484964789	0.404380677704023
BCS1L	1083.15964478584	0.127347529820122	0.148809150261162	0.855777548602527	0.392120836054865	0.657087239275361
BCYRN1	0.694094176827263	0.729234879537032	1.12714175749004	0.646977076921466	0.517646779462426	NA
BDH1	967.147954986168	0.0265576867568357	0.277469575821755	0.0957138694510286	0.92374782524674	0.970837901150863
BDH2	330.070754430653	0.0259981307293232	0.308519942411492	0.0842672617079901	0.932843941166328	0.974422276868736
BDKRB1	66.0751386718535	-0.665783285143951	0.60038651096962	-1.10892445612863	0.26746277257438	0.542556738696842
BDKRB2	273.502361519269	0.228612366496873	0.441642520506648	0.517641205005831	0.604708627040346	0.805231898270598
BDNF	95.619663301989	-0.794830684956819	0.484483058975345	-1.6405747739412	0.100885715006092	0.383129940159644
BDNF-AS	0.936122597741386	-1.29408646426062	1.00727091791565	-1.28474518746007	0.198881342043791	NA
BDP1	8171.54121866553	0.0512947752726676	0.266879132116596	0.192202270990066	0.847583767075458	0.936588875005305
BEAN1	455.510376308784	-0.445216394540131	0.390176365223481	-1.14106448832472	0.253843087766212	0.530976933069737
BEAN1-AS1	0.287866921717261	-1.78234426914358	2.390988459793	-0.745442439022848	0.456004296271641	NA
BECN1	2135.30495840691	0.0209239310806154	0.181252049396178	0.115441073082049	0.908095524949472	0.964260146598185
BECN2	78.4441625173847	-1.63411778591066	0.692451899532743	-2.35990079168435	0.0182798228867925	0.324663622509639
BEGAIN	314.386607927846	-0.21795212225926	0.542229312823045	-0.401955624871185	0.687716684433723	0.855630117613929
BEND2	126.527181542495	0.0207739512369575	0.977890676315865	0.0212436336086381	0.983051307539367	0.994835700355281
BEND3	562.900060865022	-0.189130693798213	0.2879029861621	-0.656925085492949	0.511229087421008	0.745567660742354
BEND3P2	18.3429289960662	-1.42626524566924	0.827827391036113	-1.72290173182614	0.0849062971228405	0.371984428512095
BEND4	123.2001844155	-1.08508227771695	0.702813855468222	-1.54391133480722	0.1226098137859	0.400369924489758
BEND5	258.865298373744	-0.306005905670137	0.414045176647173	-0.739064051290467	0.459868104578337	0.709119487830187
BEND6	61.3901370328909	-0.502923043441714	0.486091769919079	-1.0346257117775	0.300843741529376	0.574628281317427
BEND7	363.349036070279	-0.979724638371144	0.378952811287437	-2.58534732871534	0.00972809448165677	0.284561320187615
BEST1	653.506846826396	0.0181852909143852	0.251057379427164	0.0724347993907946	0.942255891610361	0.978376796690004
BEST2	150.141110773759	-1.86168728647292	0.77134451838792	-2.41356131027388	0.0157974698402453	0.315246269880691
BEST3	107.95749320557	-1.21108636845785	0.852715819141937	-1.42026961535267	0.155529203429219	0.430303246725765
BEST4	307.996824637863	-0.677610990095579	0.522752360116309	-1.29623707474953	0.194893820136089	0.470489421512554
BET1	393.612878403643	0.336155708759729	0.298902073684141	1.12463491676861	0.260743771265681	0.536511499113002
BET1L	526.973156960579	0.212263409643017	0.232829983254846	0.911666988399352	0.361944046840884	0.630978384919094
BEX1	56.0528354752429	-1.33406983086232	0.656407195991744	-2.03238148364099	0.0421150511308478	0.348058687862072
BEX2	348.885580546377	-1.50304652845588	0.428068135159788	-3.511231986223	0.000446034972284918	0.100556106529566
BEX3	1164.51969501844	-0.611487869158242	0.401864193677039	-1.52162814896037	0.128102280248554	0.406160149874686
BEX4	402.326840017435	-1.01211867211077	0.32102839239092	-3.15273881095944	0.00161746458797824	0.167539252097697
BEX5	99.5124757940985	-0.884698587098632	0.477652257479495	-1.85218131652316	0.0639997907406408	0.360367844759283
BFAR	2333.24528595902	-0.110922991922477	0.243456054884269	-0.455618127777541	0.648664605197409	0.832086123180036
BFSP1	224.938498189242	-1.14010342790946	0.451003946582157	-2.52792339523746	0.0114739384041109	0.297170039640447
BFSP2	153.832132006204	-0.1118569398933	0.483852117576176	-0.231180015194807	0.817174955079167	0.922022537910719
BFSP2-AS1	0.0412273576619579	-0.491968536643886	3.04143155321277	-0.161755583854649	0.871498331265404	NA
BGLAP	68.227108000163	-0.287251345935189	0.268527690712242	-1.06972709284947	0.284742167578802	0.558528406904003
BGN	29800.2978861377	0.45667731845169	0.715032211220301	0.638680763307582	0.523030629440435	0.753373386155603
BHLHA15	343.581936670874	-0.457368164764953	0.549974244864733	-0.831617423971268	0.405624923939253	0.667291418692429
BHLHA9	50.878599588102	-1.64755370360844	1.01917030562933	-1.61656368372221	0.105972496369475	0.387273135780113
BHLHE22	148.216455730794	-0.427495710149423	0.574278573946709	-0.744404770687289	0.45663163368106	0.706618694593884
BHLHE22-AS1	0.163956528067365	-1.05342483805439	2.57690943565533	-0.408793892202304	0.682690922570243	NA
BHLHE23	46.9613757358747	-2.22511945109498	1.19012913687215	-1.86964538734255	0.0615330780511881	0.359611617969224
BHLHE40	5730.05691068679	0.109401144363519	0.286768029362768	0.381497005111139	0.702834493068432	0.863376572270416
BHLHE40-AS1	13.1380672485478	-0.39650560103275	0.774315029150209	-0.512072717312363	0.608600117984883	0.807043314913231
BHLHE41	1195.17223785059	-0.228748305217515	0.55579567101344	-0.411569066020997	0.680655308881979	0.851400876474634
BHMT	91.6129905053719	-0.867098782773937	0.453480633837888	-1.91209661024667	0.0558638035648898	0.359246098154786
BHMT2	218.334264444115	-0.134904306779833	0.52698986333584	-0.255990325745338	0.797958307427554	0.912483227721799
BICC1	2320.48602876888	0.118821552282218	0.562444761758551	0.211259061086653	0.832685126469635	0.929467333717218
BICD1	2272.40786914958	0.866601932432715	0.364551136282435	2.37717523327459	0.0174457980940804	0.32452537093623
BICD1-AS1	0.0762614362720386	-0.824955167321029	3.04074044630709	-0.27130075121108	0.786159728744866	NA
BICD1P1	5.79255416479154	-1.4163287122065	0.973406172245265	-1.45502335262534	0.145662796591739	0.421611717952408
BICD2	3273.7665641852	0.245174062274918	0.213083867361768	1.15059889474724	0.249897287914136	0.527678310649705
BICDL1	1187.92492530419	0.215453360683074	0.396335374187738	0.543613754196509	0.586707292916462	0.793475130012877
BICDL2	1380.73209813348	-0.221091431662681	0.42829395117467	-0.516214228700405	0.605704793593682	0.805472217531621
BICRA	4650.52578055268	-0.0280133920224388	0.209877296464437	-0.133475094706995	0.893817659561196	0.957702853852724
BICRA-AS2	0.402167573728963	-0.567649138119148	1.4747253758541	-0.384918539691086	0.700297769560514	NA
BICRAL	2554.77971926953	0.156901417244764	0.204706137758701	0.766471484258634	0.44339581283595	0.696617707073459
BID	711.712644799213	0.401810052311274	0.295183727456161	1.36122019927724	0.173444112650073	0.449511944222813
BIK	188.109121161848	-0.508438166287964	0.46597704140896	-1.09112278311098	0.275218859008952	0.549477566349477
BIN1	2526.60802952229	0.214700342383222	0.273033465513499	0.786351746220674	0.431661444661222	0.688062547021413
BIN2	2130.4416492483	0.779445192048116	0.432833889148423	1.80079520478776	0.0717351649719918	0.364658013573528
BIN2P2	26.7537432296134	-1.45484079111928	0.774568195536355	-1.8782604288469	0.0603455470635931	0.359329077956386
BIN3	832.000889954675	0.361507514484964	0.258605264858839	1.39791243106476	0.162139365220599	0.435936599568763
BIRC2	1496.89658927011	0.502370384399123	0.255680311115097	1.96483797367165	0.0494329935540027	0.355728790047573
BIRC3	3423.21827432923	1.27756698486775	0.412472509092297	3.09733850549024	0.00195266758156832	0.177884031644993
BIRC5	290.972450507053	0.680718208333069	0.609256999823485	1.11729238815522	0.263869329023121	0.539648340360149
BIRC6	24962.3200870771	0.300003269611374	0.215673819221632	1.39100457669868	0.164224038919992	0.438749859307553
BIRC6-AS2	0.0277196486463327	0.0909315273333971	3.04143155321277	0.029897607670093	0.976148713800735	NA
BIRC7	348.482565427363	-0.605820232152827	0.716593720111845	-0.845416607974559	0.397878274968537	0.661372251360898
BIRC8	0.190815022705124	-0.77566965849834	2.05907697335842	-0.376707460932457	0.706391017636955	NA
BISPR	0.707337838085591	-0.593005613668109	0.928970001206202	-0.638347430916104	0.523247542946225	NA
BIVM	12.7278941753459	-0.59428796342446	0.616548719585944	-0.963894570770605	0.335098786108436	0.606673410703617
BIVM-ERCC5	0.0953986261349406	-0.229662773851571	3.04143155321277	-0.0755114063339581	0.939807822506273	NA
BLACAT1	1.05844103781908	-1.18002478714474	1.39509525680987	-0.845838147169304	0.397643041483032	NA
BLCAP	682.019924309997	0.134963686948331	0.257995565890276	0.523124056348047	0.600887925800587	0.802394257265963
BLID	63.2323783499872	0.579905411060259	0.716614069669958	0.809229731321545	0.41838301635412	0.678455826931973
BLK	762.71143307625	-0.307516255404069	0.730163511321322	-0.421160809374848	0.673637659901056	0.847389136112434
BLM	607.180384026251	0.299012544996754	0.437175484635316	0.683964576024168	0.49399753492005	0.734594642006836
BLMH	821.548993878048	-0.0946811528631588	0.195778020825461	-0.483614822869052	0.628659253051739	0.82076898911154
BLNK	1556.97771619408	0.84286863847457	0.565820707525776	1.48963908047882	0.136319160498419	0.413384149886442
BLOC1S1	291.639655527531	-0.178507013684947	0.250451160575664	-0.712741810717295	0.476005538939107	0.721736930949859
BLOC1S2	408.706648236345	0.109001272040917	0.239749449945077	0.454646599046995	0.649363504535793	0.832460887865271
BLOC1S3	330.583844931358	0.0279967722690914	0.287608127864802	0.0973434668795312	0.922453638304967	0.970259859488028
BLOC1S4	550.716872425169	-0.430740762411952	0.366905046138007	-1.17398429633463	0.240401315707382	0.517757113314008
BLOC1S5	21.5471919323851	-0.558509187685463	0.3869111721312	-1.44350752295174	0.148877554824617	0.423905675319998
BLOC1S6	345.700918773278	0.0230435496673419	0.140789147366522	0.163674190080516	0.869987636840402	0.947090726106767
BLTP1	14963.9898538179	0.0891147157678343	0.262997378764173	0.338842600586306	0.734728307032184	0.880035187934828
BLTP2	15710.7585458294	0.301486475049935	0.19566809619403	1.54080548088418	0.123364135116001	0.401773764491865
BLTP3A	3234.43241934378	0.238353553367781	0.147135714353335	1.6199571559859	0.105241480642695	0.38657305123604
BLTP3B	1489.82795723678	0.150821948051707	0.215967342370499	0.6983553457493	0.48495499495554	0.728218767841619
BLTP3B-DT	0.0412273576619579	-0.491968536643886	3.04143155321277	-0.161755583854649	0.871498331265404	NA
BLVRA	1257.57815714628	-0.346270629433904	0.354780883323081	-0.976012648118284	0.329058196549297	0.601248455897156
BLVRB	2324.38076274491	-0.959108517690827	0.482246226606568	-1.98883571249444	0.0467193395213946	0.352869353224368
BLVRBP1	1.62324063599756	0.835494342556349	0.743358373242243	1.12394555927613	0.261036122043848	NA
BLZF1	811.340521387022	-0.0270993445426916	0.301294322544005	-0.0899430972142985	0.928332433293937	0.972287732458347
BMAL1	991.22565669152	0.414722630884931	0.282924518226277	1.46584196196543	0.142691346330364	0.418877832269813
BMAL2	771.09969672889	0.366009081698916	0.489280526788791	0.748055689240443	0.454426567731568	0.705505465025102
BMAL2-AS1	0.481418396590208	-1.59488400610108	1.65476110522847	-0.963815260741747	0.33513855420854	NA
BMERB1	278.452713510925	-0.359211251525249	0.385925801438006	-0.930778015325184	0.351968404163749	0.621800778723205
BMF	870.050926762027	0.681222675502218	0.439827828167409	1.54883941368741	0.12142032825246	0.399789899137668
BMI1	26.1500323973267	-1.09954079416671	0.627719343706311	-1.75164395552091	0.0798350493662219	0.368264267696583
BMP1	4575.69580832447	0.803750478106041	0.437251341856925	1.8381887055913	0.0660346034947865	0.361054952327325
BMP10	64.4147784476465	-1.63431281769166	1.04062252670371	-1.57051454850639	0.116295452455581	0.395560555030671
BMP15	39.6721880559085	-1.57796103963222	1.03102086476615	-1.53048409935926	0.125896946323709	0.403815865820146
BMP2	433.931601471605	-1.04483776986955	0.466007451189481	-2.24210528651979	0.0249545684190754	0.338454356616689
BMP2K	3232.18565360018	0.461046062277298	0.22505620372117	2.0485818860097	0.0405030174005817	0.347460795067655
BMP2K-DT	0.0277196486463327	0.0909315273333971	3.04143155321277	0.029897607670093	0.976148713800735	NA
BMP2KL	276.564357527322	-0.149759872136146	0.384148930056608	-0.389848468702172	0.696648600870244	0.860631640925584
BMP3	693.663877632	-1.93256685334329	0.82809370269057	-2.33375383373181	0.0196086154434401	0.328902916995239
BMP4	752.531408973459	0.343005897462093	0.692166839409284	0.49555378549314	0.620209265584989	0.815743450871236
BMP5	584.543460046978	0.62444646100429	0.772315444733847	0.808538098340744	0.418780883238102	0.678777816484473
BMP6	447.38325988335	-0.796516271330852	0.340330602192815	-2.34041918710438	0.0192621065520987	0.328902916995239
BMP7	278.054878427621	-1.04862537940848	0.522202127375366	-2.00808331570567	0.044634438902422	0.350312682637056
BMP8A	620.15555495245	0.280929521237739	0.503285397713528	0.558191281753906	0.576713773519383	0.787740190402638
BMP8B	778.657241531809	0.318925329258325	0.472708731908565	0.674676196419436	0.499881510967505	0.737970265600606
BMP8B-AS1	0.254790962421101	-0.703066276997759	2.0673548801583	-0.340080110940568	0.733796199257233	NA
BMPER	417.068993712456	-1.74597268455041	0.663988471595836	-2.62952258847827	0.00855048512233083	0.27979288639538
BMPR1A	1069.95196655937	-0.114914318992796	0.316057870285268	-0.363586323254904	0.716166941251354	0.87123268143087
BMPR1AP1	445.612181232235	-0.388621312945768	0.309942451907147	-1.25384990198823	0.209896567192326	0.486274322190018
BMPR1B	248.240191998196	-0.792375925074953	0.605814669880855	-1.30795103596747	0.190889917454494	0.467265502730296
BMPR2	5530.39510668871	0.280680883545456	0.282175325986678	0.994703851458322	0.319880320713409	0.593171226155083
BMS1	3829.50669183125	0.117672670973073	0.169632768199784	0.693690683833472	0.487876209648628	0.730652158836995
BMS1P1	61.7554323141225	-0.294633764574309	0.353670155988919	-0.833074998229538	0.404802433072282	0.666889790811714
BMS1P10	0.0560350210958045	-0.491968536643885	3.04143155321277	-0.161755583854649	0.871498331265404	NA
BMS1P11	193.939037477575	-0.584633086045387	0.43410718367627	-1.34674824105507	0.178061329665101	0.454506835968784
BMS1P13	135.921808014008	-0.664503233546238	0.513622792933153	-1.293757291711	0.19574926900102	0.470993925990261
BMS1P15	114.079703389538	-0.611234546925639	0.41741357455006	-1.46433797124232	0.143101627123517	0.419585551204648
BMS1P16	86.8870707433822	-0.797043700483482	0.457703437033709	-1.74139767367485	0.081613895707784	0.369031713594415
BMS1P17	0.738620976579005	-0.575861976049015	1.35727590362583	-0.424277757021	0.671363258896339	NA
BMS1P22	1.08809132105407	-0.654141548936817	1.10118657137479	-0.594033350879088	0.552489806769707	NA
BMS1P3	1.23930925740592	-1.54682116437932	1.17935161726288	-1.31158607978958	0.189659832334558	NA
BMS1P4	0.285126578956993	-0.773012562469218	1.98937706379221	-0.388570159241546	0.697594144843194	NA
BMS1P4-AGAP5	0.655501432426643	-0.00745123934570702	1.21832481255645	-0.0061159711013944	0.995120191505523	NA
BMS1P9	118.858553525867	-0.677135836693356	0.493566877944481	-1.3719231718169	0.170087356042209	0.445560997594608
BMT2	633.447035844548	0.109051884675631	0.267629652066169	0.40747310260176	0.68366054537025	0.853341599993573
BMX	174.740352911106	-1.19357305908524	0.639956330152951	-1.86508516729568	0.0621694673111674	0.360066641355662
BNC1	203.865420095941	-1.0959318446578	0.745105027563172	-1.47084210160545	0.141333823581618	0.417639296771895
BNC2	1426.20503693469	0.0435683552944016	0.514227676733459	0.084725807780635	0.932479378092436	0.974299294960211
BNC2-AS1	0.210419526780472	-0.933758844875288	2.03089841348808	-0.459776244185227	0.645676836344089	NA
BNIP1	210.035606855194	-0.179991337712881	0.206655646243304	-0.870972271916391	0.383769293177048	0.650563441639621
BNIP2	1190.96070448341	0.124023740034764	0.248054457534733	0.49998593561818	0.617084980649156	0.813077494722741
BNIP3	1090.97625365269	0.38034734906043	0.327814734228212	1.16025092635295	0.245946658118761	0.523187520258542
BNIP3L	3319.02674627173	0.152803896326607	0.40524643789255	0.37706413194216	0.706125945764379	0.864934618571141
BNIP3P1	36.7322057193341	0.501733808703202	0.570830454478646	0.878954170659041	0.379426125217023	0.646818915094735
BNIP3P11	0.0369746639217167	0.0909315273333968	3.04143155321277	0.0298976076700929	0.976148713800735	NA
BNIP3P16	0.0283985674489232	-0.491968536643886	3.04143155321277	-0.161755583854649	0.871498331265404	NA
BNIP3P2	0.0315768757000705	-0.491968536643886	3.04143155321277	-0.161755583854649	0.871498331265404	NA
BNIP3P24	0.0393636050391361	0.0909315273333968	3.04143155321277	0.0298976076700929	0.976148713800735	NA
BNIP3P25	0.0369746639217167	0.0909315273333968	3.04143155321277	0.0298976076700929	0.976148713800735	NA
BNIP3P28	0.217663232834639	0.00121167661684663	2.54545019897834	0.000476016626580619	0.999620193697309	NA
BNIP3P3	0.410584779405251	-1.88427918817174	1.94133091284909	-0.970612055729534	0.33174150026567	NA
BNIP3P31	0.0315768757000705	-0.491968536643886	3.04143155321277	-0.161755583854649	0.871498331265404	NA
BNIP3P33	0.0283985674489232	-0.491968536643886	3.04143155321277	-0.161755583854649	0.871498331265404	NA
BNIP3P4	0.44605777847034	1.01824957234409	1.31013557230153	0.777209316250624	0.437035286639514	NA
BNIP3P43	0.498226769996824	-2.11859966208077	1.89899947020417	-1.11563994372942	0.264576287028881	NA
BNIP3P45	0.158303964217116	-0.0541151636581302	2.60098745050856	-0.0208056227443732	0.983400712409512	NA
BNIP3P46	0.505466404640967	-2.53132592795242	2.24753094900994	-1.12626966452564	0.260051393962964	NA
BNIP3P47	0.0283985674489232	-0.491968536643886	3.04143155321277	-0.161755583854649	0.871498331265404	NA
BNIP3P6	0.0315768757000705	-0.491968536643886	3.04143155321277	-0.161755583854649	0.871498331265404	NA
BNIP5	181.714318730399	-1.50818131294161	0.79905559928485	-1.88745478323589	0.059099182615325	0.359329077956386
BNIPL	694.082086877317	-1.60827623035275	0.551184530279386	-2.91785444257214	0.00352448831723046	0.220963636944569
BOC	1694.53713109828	-0.399826464136888	0.534402854228778	-0.748174267732714	0.454355049975183	0.705443503331903
BOD1	663.942548183932	-0.015960395487563	0.171045437802031	-0.0933108517400839	0.925656611256167	0.971529968063612
BOD1L1	9621.06086757734	0.390912900716508	0.277573740131218	1.40832090431793	0.159036068393673	0.433512025104441
BOD1L2	24.8767300376074	-1.54886573143253	1.01754540559056	-1.52215883725956	0.127969286303358	0.406056898571505
BOK	701.202224539905	-0.255085924077353	0.319782900122085	-0.797684691645389	0.42505348962742	0.683435547510582
BOLA1	284.938941857209	0.18800628391487	0.274311678290357	0.68537469890679	0.493107505536435	0.733921495264481
BOLA2	1356.68343969414	0.182621871034396	0.325155445664978	0.561644817791425	0.574358038380753	0.786737268848658
BOLA2-SMG1P6	121.616993266112	-0.263681384206908	0.600480511840519	-0.439117305237275	0.66057654053169	0.839410601692484
BOLA2P2	0.0531113420432713	-0.491968536643886	3.04143155321277	-0.161755583854649	0.871498331265404	NA
BOLA2P3	21.5552366566708	-0.441423212506183	0.585968665229657	-0.753322214479126	0.451256312848824	0.702818379156451
BOLA3	168.599598012892	-0.05385818147006	0.28437260570044	-0.189393001964453	0.84978480884022	0.93759566613744
BOLA3-DT	0.294433399825761	-0.851699207139807	1.67170061340241	-0.509480705044634	0.610415319569599	NA
BOLL	41.6763964723362	-1.57168990109843	0.566141333832568	-2.77614406010364	0.00550078291132532	0.24776737158943
BOP1	4253.93835229689	0.343095186426724	0.273278108074414	1.25547995353253	0.209304580837095	0.485378253800707
BORA	295.69999025176	-0.114805051038466	0.359836165783293	-0.319048116768802	0.749690025957877	0.887609765495404
BORCS5	562.165074304384	-0.0743679063060248	0.225261184720989	-0.330140793666418	0.741293580705557	0.883621631476572
BORCS6	196.803859715084	0.0254853859960515	0.313185990483669	0.0813746041344094	0.935144045082467	0.975439342379773
BORCS7	7.78758919920365	-1.33506969836703	0.729741630590483	-1.8295101202966	0.0673232246299312	0.363061093572015
BORCS8	21.0729879878982	-0.126212403981726	0.478612438747462	-0.263704813673515	0.792007386023433	0.909594910202834
BORCS8-MEF2B	10.2337923474927	-0.352015424139498	0.726679472025146	-0.484416359194081	0.628090410677678	0.820372227166695
BPESC1	0.0915523188490642	-1.05031439986037	3.03851716063552	-0.345666765838073	0.729593163337716	NA
BPGM	462.682414808412	0.582302020187427	0.329914172048432	1.76501062858841	0.0775619794350551	0.366998285365482
BPHL	539.049194280522	-0.13253264901254	0.19156169909316	-0.691853588895592	0.489029279063979	0.731152497282217
BPI	108.383976652444	-1.49818933248154	0.690889198218089	-2.16849436399585	0.0301210929748698	0.340493028538569
BPIFA1	784.785507757983	0.00385430029722347	0.967057279971163	0.00398559669323662	0.996819962352021	0.998801611882991
BPIFA2	50.4700854553697	-1.52188925500473	0.859637769433166	-1.77038435154873	0.0766631347713662	0.36657651119504
BPIFA3	54.8312937842456	-1.80149702680574	1.15103352192425	-1.56511256404946	0.117556518114597	0.397063264676407
BPIFA4P	0.063153751400141	-0.824955167321028	3.04074044630709	-0.27130075121108	0.786159728744866	NA
BPIFB1	1908.83771848837	0.401499442056084	0.756123395254012	0.530997248036749	0.595420686187137	0.799157754225192
BPIFB2	657.308013306679	-4.12892560090248	1.0259640578648	-4.02443493926624	5.71122800117077e-05	0.0411189992768163
BPIFB3	157.5838303316	-1.83422170229909	1.18271801904666	-1.5508529275453	0.120936933326978	0.399761761689101
BPIFB4	155.069799826552	-1.80831270172521	1.03254204551593	-1.75132112980605	0.079890610043221	0.368264267696583
BPIFB6	152.171845045884	-2.05963031279993	1.0665967865969	-1.9310299249742	0.0534793518253718	0.357808611731214
BPIFB9P	0.0531113420432713	-0.491968536643886	3.04143155321277	-0.161755583854649	0.871498331265404	NA
BPIFC	60.4719506622972	-1.73313967641469	1.04033409765276	-1.66594527693081	0.0957243144218755	0.378905361871992
BPNT1	726.745710887721	-0.0724676102027202	0.28310117221718	-0.255977782201223	0.797967993130251	0.912483227721799
BPNT2	1737.91724890775	0.449202152081203	0.321322418547678	1.39797949396597	0.162119225113732	0.435936599568763
BPNT2P1	0.0851957023467695	-1.0095237554775	3.03892861650757	-0.332197258597564	0.739740313659433	NA
[truncated: 27,088 more rows]
