# Supplementary material for: Immunological biomarkers and gene signatures predictive of radiotherapy resistance in non-small cell lung cancer
Source: Front Immunol. 2025 May 29;16:1574113. doi: 10.3389/fimmu.2025.1574113 (PMC12159018; doi:10.3389/fimmu.2025.1574113)
Supplement: Supplementary file 1 [file DataSheet1.zip › Supplementary Material/Supplementary Tables/Table_S3_交集基因.txt]

ITIH2
SHISA3
F5
BMP2
RTN4RL1
MSMB
SPINK6
KRTAP5-10
SLC2A4
F13B
KCNB1
RND1
MPZ
CENPVL3
HS3ST6
RGS22
LEFTY1
FGG
BCO1
NR0B2
RASSF10
CDC42EP3
SH3BGRL2
GBP2
ADRA2C
C8orf48
PPBP
TGFBI
CCL4L2
NUP85
CABCOCO1
SERTAD4
RPL39L
AKR1C1
MEOX1
AHNAK
RNF112
ZC3H12D
DUS1L
VGF
RASSF9
CFHR4
TSPAN12
ZNF280A
HPS3
GDA
TNFSF15
WDR37
MCUB
UBE2C
CRNDE
RGS9BP
PTX3
HSD11B2
FAS
PMAIP1
FCHO1
MCM7
OR2B6
RIN3
PTK6
NAT14
DBNDD2
APOH
MBIP
DNAAF4
FA2H
HOXC11
NDRG2
NOG
CLTRN
BTBD16
ISOC1
BEX4
CACNG6
PCDHA5
GNAL
TSC22D2
AADAC
HFM1
SH3BGRL3
SYT15
DOCK2
F10
CLGN
NPTXR
SIPA1L2
PAQR5
TMEM207
CDH17
RAET1G
PTPN1
NTS
RAB3B
STAT1
ACADL
AKR7L
KLHL30
VAX1
CHRNA5
CLCF1
MCOLN3
BAAT
