# Supplementary material for: Immunological biomarkers and gene signatures predictive of radiotherapy resistance in non-small cell lung cancer
Source: Front Immunol. 2025 May 29;16:1574113. doi: 10.3389/fimmu.2025.1574113 (PMC12159018; doi:10.3389/fimmu.2025.1574113)
Supplement: Supplementary file 1 [file DataSheet1.zip › Supplementary Material/Supplementary Tables/Table_S4_GO_富集分析结果.txt]

ONTOLOGY	ID	Description	GeneRatio	BgRatio	pvalue	p.adjust	qvalue	geneID	Count
BP	GO:0072378	blood coagulation, fibrin clot formation	3/90	13/14386	6.47182513499985e-05	0.0891104606954362	0.0853594402379353	F13B/FGG/APOH	3
BP	GO:0072376	protein activation cascade	3/90	15/14386	0.0001020312300802	0.0891104606954362	0.0853594402379353	F13B/FGG/APOH	3
BP	GO:0051952	regulation of amine transport	5/90	80/14386	0.000142348978746703	0.0891104606954362	0.0853594402379353	KCNB1/ADRA2C/CLTRN/SYT15/RAB3B	5
BP	GO:0015837	amine transport	5/90	89/14386	0.000235171199801159	0.109016923948715	0.104427959771512	KCNB1/ADRA2C/CLTRN/SYT15/RAB3B	5
BP	GO:1902644	tertiary alcohol metabolic process	3/90	21/14386	0.000290247401354408	0.109016923948715	0.104427959771512	BMP2/AKR1C1/HSD11B2	3
BP	GO:0051937	catecholamine transport	4/90	64/14386	0.000683405399032245	0.185826895044379	0.178004687871108	KCNB1/ADRA2C/SYT15/RAB3B	4
BP	GO:0048710	regulation of astrocyte differentiation	3/90	28/14386	0.000692645508685118	0.185826895044379	0.178004687871108	BMP2/NOG/CLCF1	3
BP	GO:0009611	response to wounding	10/90	493/14386	0.00100088637363524	0.200254286641948	0.191824772081772	F5/RTN4RL1/F13B/KCNB1/FGG/ADRA2C/AHNAK/APOH/NOG/F10	10
BP	GO:0045685	regulation of glial cell differentiation	4/90	72/14386	0.00106530446470085	0.200254286641948	0.191824772081772	BMP2/RNF112/NOG/CLCF1	4
BP	GO:0048708	astrocyte differentiation	4/90	75/14386	0.00124080031826484	0.200254286641948	0.191824772081772	BMP2/NOG/VAX1/CLCF1	4
BP	GO:0015844	monoamine transport	4/90	76/14386	0.00130353568791363	0.200254286641948	0.191824772081772	KCNB1/ADRA2C/SYT15/RAB3B	4
BP	GO:0051954	positive regulation of amine transport	3/90	35/14386	0.00134076353338163	0.200254286641948	0.191824772081772	KCNB1/CLTRN/RAB3B	3
BP	GO:0007596	blood coagulation	6/90	198/14386	0.00150439045952512	0.200254286641948	0.191824772081772	F5/F13B/FGG/ADRA2C/APOH/F10	6
BP	GO:0050817	coagulation	6/90	200/14386	0.00158333411579023	0.200254286641948	0.191824772081772	F5/F13B/FGG/ADRA2C/APOH/F10	6
BP	GO:0014061	regulation of norepinephrine secretion	2/90	10/14386	0.00168584855519729	0.200254286641948	0.191824772081772	KCNB1/ADRA2C	2
BP	GO:0007599	hemostasis	6/90	203/14386	0.00170762395565286	0.200254286641948	0.191824772081772	F5/F13B/FGG/ADRA2C/APOH/F10	6
BP	GO:0048243	norepinephrine secretion	2/90	11/14386	0.00205210871998402	0.200254286641948	0.191824772081772	KCNB1/ADRA2C	2
BP	GO:0060272	embryonic skeletal joint morphogenesis	2/90	11/14386	0.00205210871998402	0.200254286641948	0.191824772081772	HOXC11/NOG	2
BP	GO:0045687	positive regulation of glial cell differentiation	3/90	42/14386	0.00227868912032118	0.200254286641948	0.191824772081772	BMP2/RNF112/CLCF1	3
BP	GO:0042060	wound healing	8/90	373/14386	0.00230886145821979	0.200254286641948	0.191824772081772	F5/F13B/FGG/ADRA2C/AHNAK/APOH/NOG/F10	8
BP	GO:0034308	primary alcohol metabolic process	4/90	90/14386	0.00242953208470617	0.200254286641948	0.191824772081772	BMP2/BCO1/AKR1C1/HSD11B2	4
BP	GO:0034650	cortisol metabolic process	2/90	12/14386	0.00245252853714846	0.200254286641948	0.191824772081772	BMP2/HSD11B2	2
BP	GO:0048711	positive regulation of astrocyte differentiation	2/90	12/14386	0.00245252853714846	0.200254286641948	0.191824772081772	BMP2/CLCF1	2
BP	GO:0014013	regulation of gliogenesis	4/90	92/14386	0.00263172420473806	0.205932419020753	0.197263888855146	BMP2/RNF112/NOG/CLCF1	4
BP	GO:0050433	regulation of catecholamine secretion	3/90	45/14386	0.00277883160929816	0.208745830490478	0.199958872433286	KCNB1/ADRA2C/SYT15	3
BP	GO:0010001	glial cell differentiation	6/90	226/14386	0.00292319319789	0.211144493293747	0.202256565797328	BMP2/RNF112/FA2H/NOG/VAX1/CLCF1	6
BP	GO:0015833	peptide transport	6/90	236/14386	0.00361752207858249	0.251618757910294	0.241027104573001	KCNB1/FGG/NR0B2/VGF/CLTRN/CDH17	6
BP	GO:0072498	embryonic skeletal joint development	2/90	15/14386	0.00385444425101502	0.257069091402763	0.246248011438441	HOXC11/NOG	2
BP	GO:0050432	catecholamine secretion	3/90	51/14386	0.00396965050621945	0.257069091402763	0.246248011438441	KCNB1/ADRA2C/SYT15	3
BP	GO:0050878	regulation of body fluid levels	7/90	324/14386	0.00416912073692777	0.260986958131678	0.250000959277528	F5/F13B/FGG/ADRA2C/HSD11B2/APOH/F10	7
BP	GO:0042574	retinal metabolic process	2/90	16/14386	0.00438722072723212	0.265780662120707	0.254592876836662	BCO1/AKR1C1	2
BP	GO:0001759	organ induction	2/90	17/14386	0.0049520354715296	0.285385026452517	0.273372014016788	BMP2/HOXC11	2
BP	GO:0015850	organic hydroxy compound transport	6/90	253/14386	0.00507012920983873	0.285385026452517	0.273372014016788	KCNB1/NR0B2/ADRA2C/AKR1C1/SYT15/RAB3B	6
BP	GO:0048645	animal organ formation	3/90	56/14386	0.00516671506889541	0.285385026452517	0.273372014016788	BMP2/HOXC11/NOG	3
BP	GO:0017156	calcium-ion regulated exocytosis	3/90	59/14386	0.00597838227619365	0.300619109364331	0.287964832634741	KCNB1/CLTRN/SYT15	3
BP	GO:0015874	norepinephrine transport	2/90	19/14386	0.00617613304476255	0.300619109364331	0.287964832634741	KCNB1/ADRA2C	2
BP	GO:0009952	anterior/posterior pattern specification	5/90	188/14386	0.006485813109109	0.300619109364331	0.287964832634741	BMP2/LEFTY1/MEOX1/HOXC11/NOG	5
BP	GO:0008202	steroid metabolic process	6/90	268/14386	0.00667388836086059	0.300619109364331	0.287964832634741	BMP2/NR0B2/AKR1C1/HSD11B2/ACADL/BAAT	6
BP	GO:0072111	cell proliferation involved in kidney development	2/90	20/14386	0.00683460200572632	0.300619109364331	0.287964832634741	BMP2/STAT1	2
BP	GO:0090043	regulation of tubulin deacetylation	2/90	20/14386	0.00683460200572632	0.300619109364331	0.287964832634741	MBIP/BEX4	2
BP	GO:0097494	regulation of vesicle size	2/90	20/14386	0.00683460200572632	0.300619109364331	0.287964832634741	RIN3/RAB3B	2
BP	GO:0014015	positive regulation of gliogenesis	3/90	62/14386	0.00686222865277512	0.300619109364331	0.287964832634741	BMP2/RNF112/CLCF1	3
BP	GO:0042886	amide transport	6/90	271/14386	0.00703438315382629	0.300619109364331	0.287964832634741	KCNB1/FGG/NR0B2/VGF/CLTRN/CDH17	6
BP	GO:0010817	regulation of hormone levels	8/90	452/14386	0.00730177922970683	0.300619109364331	0.287964832634741	BMP2/KCNB1/FGG/BCO1/NR0B2/AKR1C1/VGF/CLTRN	8
BP	GO:0042730	fibrinolysis	2/90	21/14386	0.00752348143776547	0.300619109364331	0.287964832634741	FGG/APOH	2
BP	GO:0090042	tubulin deacetylation	2/90	21/14386	0.00752348143776547	0.300619109364331	0.287964832634741	MBIP/BEX4	2
BP	GO:0097049	motor neuron apoptotic process	2/90	21/14386	0.00752348143776547	0.300619109364331	0.287964832634741	KCNB1/FAS	2
BP	GO:0060627	regulation of vesicle-mediated transport	8/90	457/14386	0.00778046017882627	0.303513292637908	0.29073718800414	KCNB1/FGG/PTX3/RIN3/SYT15/DOCK2/PTPN1/RAB3B	8
BP	GO:0003156	regulation of animal organ formation	2/90	22/14386	0.00824237376173234	0.303513292637908	0.29073718800414	BMP2/HOXC11	2
BP	GO:0003209	cardiac atrium morphogenesis	2/90	22/14386	0.00824237376173234	0.303513292637908	0.29073718800414	BMP2/NOG	2
BP	GO:0031639	plasminogen activation	2/90	22/14386	0.00824237376173234	0.303513292637908	0.29073718800414	FGG/APOH	2
BP	GO:0002260	lymphocyte homeostasis	3/90	68/14386	0.00885241438234104	0.308271840143008	0.295295428958243	WDR37/FAS/PMAIP1	3
BP	GO:0015721	bile acid and bile salt transport	2/90	23/14386	0.00899088508625039	0.308271840143008	0.295295428958243	NR0B2/AKR1C1	2
BP	GO:0006081	cellular aldehyde metabolic process	3/90	69/14386	0.00921352299697253	0.308271840143008	0.295295428958243	BMP2/BCO1/AKR1C1	3
BP	GO:0072088	nephron epithelium morphogenesis	3/90	69/14386	0.00921352299697253	0.308271840143008	0.295295428958243	BMP2/NOG/STAT1	3
BP	GO:2000027	regulation of animal organ morphogenesis	3/90	69/14386	0.00921352299697253	0.308271840143008	0.295295428958243	BMP2/HOXC11/NOG	3
BP	GO:0003272	endocardial cushion formation	2/90	24/14386	0.00976862517797088	0.308271840143008	0.295295428958243	BMP2/NOG	2
BP	GO:0008211	glucocorticoid metabolic process	2/90	24/14386	0.00976862517797088	0.308271840143008	0.295295428958243	BMP2/HSD11B2	2
BP	GO:0022038	corpus callosum development	2/90	24/14386	0.00976862517797088	0.308271840143008	0.295295428958243	RTN4RL1/WDR37	2
BP	GO:0072028	nephron morphogenesis	3/90	71/14386	0.0099613383275435	0.308271840143008	0.295295428958243	BMP2/NOG/STAT1	3
BP	GO:0042063	gliogenesis	6/90	293/14386	0.010123294015772	0.308271840143008	0.295295428958243	BMP2/RNF112/FA2H/NOG/VAX1/CLCF1	6
BP	GO:0072006	nephron development	4/90	135/14386	0.0101772385989704	0.308271840143008	0.295295428958243	BMP2/NUP85/NOG/STAT1	4
BP	GO:0030072	peptide hormone secretion	5/90	211/14386	0.0103940488663885	0.309841647159963	0.296799156435389	KCNB1/FGG/NR0B2/VGF/CLTRN	5
BP	GO:0031579	membrane raft organization	2/90	25/14386	0.0105752074320509	0.310316243084244	0.297253774693668	FA2H/DOCK2	2
BP	GO:0120254	olefinic compound metabolic process	4/90	138/14386	0.0109678831069941	0.313031520404153	0.299854754986098	BMP2/BCO1/AKR1C1/HSD11B2	4
BP	GO:0002790	peptide secretion	5/90	214/14386	0.0110011077458328	0.313031520404153	0.299854754986098	KCNB1/FGG/NR0B2/VGF/CLTRN	5
BP	GO:0031128	developmental induction	2/90	26/14386	0.0114102488428513	0.315124225395216	0.301859369542304	BMP2/HOXC11	2
BP	GO:0090311	regulation of protein deacetylation	2/90	26/14386	0.0114102488428513	0.315124225395216	0.301859369542304	MBIP/BEX4	2
BP	GO:0060317	cardiac epithelial to mesenchymal transition	2/90	27/14386	0.0122733699748527	0.323751525408496	0.310123511531371	BMP2/NOG	2
BP	GO:0110110	positive regulation of animal organ morphogenesis	2/90	27/14386	0.0122733699748527	0.323751525408496	0.310123511531371	BMP2/HOXC11	2
BP	GO:0045666	positive regulation of neuron differentiation	3/90	77/14386	0.0124121990571947	0.323751525408496	0.310123511531371	BMP2/ADRA2C/RNF112	3
BP	GO:1903035	negative regulation of response to wounding	3/90	77/14386	0.0124121990571947	0.323751525408496	0.310123511531371	RTN4RL1/FGG/APOH	3
BP	GO:0010092	specification of animal organ identity	2/90	28/14386	0.0131641949337887	0.338662439529523	0.324406764842752	BMP2/HOXC11	2
BP	GO:0006469	negative regulation of protein kinase activity	4/90	148/14386	0.0138864204153949	0.34346306250327	0.329005310138494	BMP2/PTK6/DBNDD2/PTPN1	4
BP	GO:0006066	alcohol metabolic process	6/90	315/14386	0.0140773067325157	0.34346306250327	0.329005310138494	BMP2/BCO1/NR0B2/AKR1C1/HSD11B2/ACADL	6
BP	GO:0003230	cardiac atrium development	2/90	29/14386	0.0140823513379935	0.34346306250327	0.329005310138494	BMP2/NOG	2
BP	GO:0090183	regulation of kidney development	2/90	29/14386	0.0140823513379935	0.34346306250327	0.329005310138494	NOG/STAT1	2
BP	GO:0009306	protein secretion	6/90	318/14386	0.0146896090557032	0.349203617805196	0.334504222201155	KCNB1/FGG/NR0B2/VGF/CLTRN/RAB3B	6
BP	GO:0035592	establishment of protein localization to extracellular region	6/90	318/14386	0.0146896090557032	0.349203617805196	0.334504222201155	KCNB1/FGG/NR0B2/VGF/CLTRN/RAB3B	6
BP	GO:0032868	response to insulin	5/90	233/14386	0.0154168496304104	0.357323360972149	0.342282172468697	SLC2A4/VGF/HSD11B2/PTPN1/STAT1	5
BP	GO:0071692	protein localization to extracellular region	6/90	324/14386	0.0159696147710225	0.357323360972149	0.342282172468697	KCNB1/FGG/NR0B2/VGF/CLTRN/RAB3B	6
BP	GO:0099171	presynaptic modulation of chemical synaptic transmission	2/90	31/14386	0.0159991863481338	0.357323360972149	0.342282172468697	NOG/CHRNA5	2
BP	GO:1902235	regulation of endoplasmic reticulum stress-induced intrinsic apoptotic signaling pathway	2/90	31/14386	0.0159991863481338	0.357323360972149	0.342282172468697	PMAIP1/PTPN1	2
BP	GO:0023061	signal release	7/90	420/14386	0.0161175399734191	0.357323360972149	0.342282172468697	KCNB1/FGG/NR0B2/ADRA2C/VGF/CLTRN/SYT15	7
BP	GO:0060993	kidney morphogenesis	3/90	85/14386	0.0161727825786117	0.357323360972149	0.342282172468697	BMP2/NOG/STAT1	3
BP	GO:0031667	response to nutrient levels	7/90	423/14386	0.0166957680863058	0.364588982163748	0.349241954216605	F5/KCNB1/VGF/HSD11B2/FAS/PMAIP1/STAT1	7
BP	GO:0021983	pituitary gland development	2/90	32/14386	0.0169971374988575	0.365581017855861	0.350192231105692	BMP2/NOG	2
BP	GO:0072080	nephron tubule development	3/90	87/14386	0.0172021179739549	0.365581017855861	0.350192231105692	BMP2/NOG/STAT1	3
BP	GO:0050767	regulation of neurogenesis	6/90	330/14386	0.0173251920070136	0.365581017855861	0.350192231105692	BMP2/RASSF10/RNF112/NOG/VAX1/CLCF1	6
BP	GO:0033673	negative regulation of kinase activity	4/90	159/14386	0.0176204352798704	0.36767974950663	0.352202618635071	BMP2/PTK6/DBNDD2/PTPN1	4
BP	GO:0008207	C21-steroid hormone metabolic process	2/90	33/14386	0.0180209651286047	0.371905192434282	0.356250195544077	BMP2/AKR1C1	2
BP	GO:0003203	endocardial cushion morphogenesis	2/90	34/14386	0.0190703139963619	0.386084839040535	0.369832963354225	BMP2/NOG	2
BP	GO:0017157	regulation of exocytosis	4/90	163/14386	0.0191192172687805	0.386084839040535	0.369832963354225	KCNB1/FGG/SYT15/RAB3B	4
BP	GO:0061326	renal tubule development	3/90	91/14386	0.0193686597986026	0.386961096827402	0.37067233589935	BMP2/NOG/STAT1	3
BP	GO:0060563	neuroepithelial cell differentiation	2/90	35/14386	0.0201448322062395	0.394083280034559	0.377494717548939	BMP2/VAX1	2
BP	GO:1905898	positive regulation of response to endoplasmic reticulum stress	2/90	35/14386	0.0201448322062395	0.394083280034559	0.377494717548939	PMAIP1/PTPN1	2
BP	GO:0001776	leukocyte homeostasis	3/90	94/14386	0.021088244795402	0.407107688536482	0.389970875908776	WDR37/FAS/PMAIP1	3
BP	GO:0017158	regulation of calcium ion-dependent exocytosis	2/90	36/14386	0.021244171180285	0.407107688536482	0.389970875908776	KCNB1/SYT15	2
BP	GO:0009991	response to extracellular stimulus	7/90	449/14386	0.0223387162306206	0.420070770159549	0.402388288886648	F5/KCNB1/VGF/HSD11B2/FAS/PMAIP1/STAT1	7
BP	GO:0001937	negative regulation of endothelial cell proliferation	2/90	37/14386	0.0223679856314989	0.420070770159549	0.402388288886648	APOH/STAT1	2
BP	GO:0006904	vesicle docking involved in exocytosis	2/90	38/14386	0.023515933537052	0.431580142198313	0.41341318480854	KCNB1/RAB3B	2
BP	GO:0030073	insulin secretion	4/90	175/14386	0.0240808232147591	0.431580142198313	0.41341318480854	KCNB1/NR0B2/VGF/CLTRN	4
BP	GO:0003002	regionalization	6/90	357/14386	0.024412136577186	0.431580142198313	0.41341318480854	BMP2/LEFTY1/MEOX1/DNAAF4/HOXC11/NOG	6
BP	GO:0006476	protein deacetylation	2/90	39/14386	0.0246876761117043	0.431580142198313	0.41341318480854	MBIP/BEX4	2
BP	GO:0010463	mesenchymal cell proliferation	2/90	39/14386	0.0246876761117043	0.431580142198313	0.41341318480854	BMP2/STAT1	2
BP	GO:0030195	negative regulation of blood coagulation	2/90	39/14386	0.0246876761117043	0.431580142198313	0.41341318480854	FGG/APOH	2
BP	GO:0043280	positive regulation of cysteine-type endopeptidase activity involved in apoptotic process	3/90	100/14386	0.0247713987801107	0.431580142198313	0.41341318480854	TNFSF15/FAS/PMAIP1	3
BP	GO:0048662	negative regulation of smooth muscle cell proliferation	2/90	40/14386	0.0258828777814221	0.431580142198313	0.41341318480854	BMP2/NDRG2	2
BP	GO:1900047	negative regulation of hemostasis	2/90	40/14386	0.0258828777814221	0.431580142198313	0.41341318480854	FGG/APOH	2
BP	GO:0033002	muscle cell proliferation	4/90	180/14386	0.0263581543651435	0.431580142198313	0.41341318480854	BMP2/NDRG2/NOG/STAT1	4
BP	GO:0072009	nephron epithelium development	3/90	103/14386	0.0267349506459161	0.431580142198313	0.41341318480854	BMP2/NOG/STAT1	3
BP	GO:0046879	hormone secretion	5/90	269/14386	0.0267491830260633	0.431580142198313	0.41341318480854	KCNB1/FGG/NR0B2/VGF/CLTRN	5
BP	GO:0008206	bile acid metabolic process	2/90	41/14386	0.0271012061571927	0.431580142198313	0.41341318480854	AKR1C1/BAAT	2
BP	GO:0043029	T cell homeostasis	2/90	41/14386	0.0271012061571927	0.431580142198313	0.41341318480854	FAS/PMAIP1	2
BP	GO:0050819	negative regulation of coagulation	2/90	41/14386	0.0271012061571927	0.431580142198313	0.41341318480854	FGG/APOH	2
BP	GO:1902041	regulation of extrinsic apoptotic signaling pathway via death domain receptors	2/90	41/14386	0.0271012061571927	0.431580142198313	0.41341318480854	FGG/PMAIP1	2
BP	GO:0001822	kidney development	5/90	273/14386	0.0282663547521481	0.431580142198313	0.41341318480854	BMP2/NUP85/HOXC11/NOG/STAT1	5
BP	GO:0042551	neuron maturation	2/90	42/14386	0.0283423320090363	0.431580142198313	0.41341318480854	KCNB1/RND1	2
BP	GO:0002065	columnar/cuboidal epithelial cell differentiation	3/90	107/14386	0.029479220204912	0.431580142198313	0.41341318480854	BMP2/PTK6/VAX1	3
BP	GO:0009914	hormone transport	5/90	277/14386	0.0298373747191785	0.431580142198313	0.41341318480854	KCNB1/FGG/NR0B2/VGF/CLTRN	5
BP	GO:0051348	negative regulation of transferase activity	4/90	188/14386	0.0302635482374825	0.431580142198313	0.41341318480854	BMP2/PTK6/DBNDD2/PTPN1	4
BP	GO:0043407	negative regulation of MAP kinase activity	2/90	44/14386	0.0308916748616151	0.431580142198313	0.41341318480854	BMP2/PTPN1	2
BP	GO:1901615	organic hydroxy compound metabolic process	7/90	481/14386	0.0309563580468458	0.431580142198313	0.41341318480854	BMP2/BCO1/NR0B2/AKR1C1/HSD11B2/ACADL/BAAT	7
BP	GO:0042180	cellular ketone metabolic process	4/90	190/14386	0.0312906430150693	0.431580142198313	0.41341318480854	BMP2/AKR1C1/HSD11B2/ACADL	4
BP	GO:0046683	response to organophosphorus	3/90	110/14386	0.0316317564746413	0.431580142198313	0.41341318480854	AKR1C1/VGF/STAT1	3
BP	GO:0001934	positive regulation of protein phosphorylation	7/90	484/14386	0.031864983524974	0.431580142198313	0.41341318480854	BMP2/ADRA2C/TNFSF15/FAS/PTK6/PTPN1/CLCF1	7
BP	GO:1903530	regulation of secretion by cell	7/90	484/14386	0.031864983524974	0.431580142198313	0.41341318480854	BMP2/KCNB1/FGG/NR0B2/ADRA2C/SYT15/RAB3B	7
BP	GO:0003197	endocardial cushion development	2/90	45/14386	0.032199248966374	0.431580142198313	0.41341318480854	BMP2/NOG	2
BP	GO:0061097	regulation of protein tyrosine kinase activity	2/90	45/14386	0.032199248966374	0.431580142198313	0.41341318480854	PTK6/PTPN1	2
BP	GO:0072001	renal system development	5/90	283/14386	0.0322959616568637	0.431580142198313	0.41341318480854	BMP2/NUP85/HOXC11/NOG/STAT1	5
BP	GO:2001056	positive regulation of cysteine-type endopeptidase activity	3/90	114/14386	0.0346269428378773	0.431580142198313	0.41341318480854	TNFSF15/FAS/PMAIP1	3
BP	GO:0071356	cellular response to tumor necrosis factor	4/90	199/14386	0.0361657873562187	0.431580142198313	0.41341318480854	SLC2A4/GBP2/FAS/STAT1	4
BP	GO:0051960	regulation of nervous system development	6/90	392/14386	0.0361946783534685	0.431580142198313	0.41341318480854	BMP2/RASSF10/RNF112/NOG/VAX1/CLCF1	6
BP	GO:0031638	zymogen activation	2/90	48/14386	0.0362497888172545	0.431580142198313	0.41341318480854	FGG/APOH	2
BP	GO:0035601	protein deacylation	2/90	48/14386	0.0362497888172545	0.431580142198313	0.41341318480854	MBIP/BEX4	2
BP	GO:0051055	negative regulation of lipid biosynthetic process	2/90	48/14386	0.0362497888172545	0.431580142198313	0.41341318480854	BMP2/ACADL	2
BP	GO:0015872	dopamine transport	2/90	49/14386	0.0376415385526536	0.431580142198313	0.41341318480854	SYT15/RAB3B	2
BP	GO:0042733	embryonic digit morphogenesis	2/90	49/14386	0.0376415385526536	0.431580142198313	0.41341318480854	HOXC11/NOG	2
BP	GO:0007389	pattern specification process	6/90	398/14386	0.0385272182444324	0.431580142198313	0.41341318480854	BMP2/LEFTY1/MEOX1/DNAAF4/HOXC11/NOG	6
BP	GO:0048660	regulation of smooth muscle cell proliferation	3/90	119/14386	0.0385705849717471	0.431580142198313	0.41341318480854	BMP2/NDRG2/STAT1	3
BP	GO:0001541	ovarian follicle development	2/90	50/14386	0.0390535625944763	0.431580142198313	0.41341318480854	VGF/PTX3	2
BP	GO:0072132	mesenchyme morphogenesis	2/90	50/14386	0.0390535625944763	0.431580142198313	0.41341318480854	BMP2/NOG	2
BP	GO:0090090	negative regulation of canonical Wnt signaling pathway	3/90	121/14386	0.0402096652513621	0.431580142198313	0.41341318480854	SHISA3/BMP2/NOG	3
BP	GO:0001658	branching involved in ureteric bud morphogenesis	2/90	51/14386	0.0404855590062419	0.431580142198313	0.41341318480854	BMP2/NOG	2
BP	GO:0042531	positive regulation of tyrosine phosphorylation of STAT protein	2/90	51/14386	0.0404855590062419	0.431580142198313	0.41341318480854	PTK6/CLCF1	2
BP	GO:0055008	cardiac muscle tissue morphogenesis	2/90	51/14386	0.0404855590062419	0.431580142198313	0.41341318480854	BMP2/NOG	2
BP	GO:0070482	response to oxygen levels	5/90	302/14386	0.0409045980527767	0.431580142198313	0.41341318480854	BMP2/SLC2A4/HSD11B2/FAS/PMAIP1	5
BP	GO:0045859	regulation of protein kinase activity	6/90	404/14386	0.0409542564948551	0.431580142198313	0.41341318480854	BMP2/ADRA2C/TNFSF15/PTK6/DBNDD2/PTPN1	6
BP	GO:0048659	smooth muscle cell proliferation	3/90	122/14386	0.0410423237930327	0.431580142198313	0.41341318480854	BMP2/NDRG2/STAT1	3
BP	GO:0050769	positive regulation of neurogenesis	4/90	208/14386	0.0414575035351239	0.431580142198313	0.41341318480854	BMP2/RASSF10/RNF112/CLCF1	4
BP	GO:0098732	macromolecule deacylation	2/90	52/14386	0.0419372287611071	0.431580142198313	0.41341318480854	MBIP/BEX4	2
BP	GO:0006887	exocytosis	5/90	305/14386	0.0423799012957482	0.431580142198313	0.41341318480854	KCNB1/FGG/CLTRN/SYT15/RAB3B	5
BP	GO:0042593	glucose homeostasis	4/90	210/14386	0.0426901809883517	0.431580142198313	0.41341318480854	SLC2A4/KCNB1/VGF/CLTRN	4
BP	GO:0033500	carbohydrate homeostasis	4/90	211/14386	0.043314260836119	0.431580142198313	0.41341318480854	SLC2A4/KCNB1/VGF/CLTRN	4
BP	GO:0035296	regulation of tube diameter	3/90	126/14386	0.044459854713379	0.431580142198313	0.41341318480854	FGG/ADRA2C/NTS	3
BP	GO:0097746	blood vessel diameter maintenance	3/90	126/14386	0.044459854713379	0.431580142198313	0.41341318480854	FGG/ADRA2C/NTS	3
BP	GO:0060390	regulation of SMAD protein signal transduction	2/90	54/14386	0.0448984065976127	0.431580142198313	0.41341318480854	BMP2/NOG	2
BP	GO:0035150	regulation of tube size	3/90	127/14386	0.0453358344507195	0.431580142198313	0.41341318480854	FGG/ADRA2C/NTS	3
BP	GO:0051592	response to calcium ion	3/90	127/14386	0.0453358344507195	0.431580142198313	0.41341318480854	KCNB1/FGG/SYT15	3
BP	GO:0072073	kidney epithelium development	3/90	129/14386	0.0471135223938029	0.431580142198313	0.41341318480854	BMP2/NOG/STAT1	3
BP	GO:0019229	regulation of vasoconstriction	2/90	56/14386	0.0479347611775423	0.431580142198313	0.41341318480854	FGG/ADRA2C	2
BP	GO:0048168	regulation of neuronal synaptic plasticity	2/90	56/14386	0.0479347611775423	0.431580142198313	0.41341318480854	VGF/NOG	2
BP	GO:0034612	response to tumor necrosis factor	4/90	219/14386	0.0484925657247539	0.431580142198313	0.41341318480854	SLC2A4/GBP2/FAS/STAT1	4
BP	GO:0050731	positive regulation of peptidyl-tyrosine phosphorylation	3/90	131/14386	0.0489253257850848	0.431580142198313	0.41341318480854	PTK6/PTPN1/CLCF1	3
BP	GO:0071695	anatomical structure maturation	4/90	220/14386	0.0491630348200628	0.431580142198313	0.41341318480854	BMP2/KCNB1/RND1/FGG	4
BP	GO:0015695	organic cation transport	2/90	57/14386	0.0494804124182436	0.431580142198313	0.41341318480854	KCNB1/ADRA2C	2
BP	GO:0061045	negative regulation of wound healing	2/90	57/14386	0.0494804124182436	0.431580142198313	0.41341318480854	FGG/APOH	2
BP	GO:0070373	negative regulation of ERK1 and ERK2 cascade	2/90	57/14386	0.0494804124182436	0.431580142198313	0.41341318480854	NDRG2/PTPN1	2
BP	GO:0098742	cell-cell adhesion via plasma-membrane adhesion molecules	4/90	221/14386	0.0498386464681345	0.431580142198313	0.41341318480854	BMP2/MPZ/PCDHA5/CDH17	4
BP	GO:0007259	receptor signaling pathway via JAK-STAT	3/90	133/14386	0.0507710085146686	0.431580142198313	0.41341318480854	PTK6/STAT1/CLCF1	3
BP	GO:0030193	regulation of blood coagulation	2/90	58/14386	0.0510440026164095	0.431580142198313	0.41341318480854	FGG/APOH	2
BP	GO:0050766	positive regulation of phagocytosis	2/90	58/14386	0.0510440026164095	0.431580142198313	0.41341318480854	PTX3/DOCK2	2
BP	GO:0060675	ureteric bud morphogenesis	2/90	58/14386	0.0510440026164095	0.431580142198313	0.41341318480854	BMP2/NOG	2
BP	GO:0031100	animal organ regeneration	2/90	59/14386	0.0526252524529084	0.431580142198313	0.41341318480854	NR0B2/BAAT	2
BP	GO:0060415	muscle tissue morphogenesis	2/90	59/14386	0.0526252524529084	0.431580142198313	0.41341318480854	BMP2/NOG	2
BP	GO:0061035	regulation of cartilage development	2/90	59/14386	0.0526252524529084	0.431580142198313	0.41341318480854	BMP2/NOG	2
BP	GO:0072171	mesonephric tubule morphogenesis	2/90	59/14386	0.0526252524529084	0.431580142198313	0.41341318480854	BMP2/NOG	2
BP	GO:0008037	cell recognition	3/90	135/14386	0.0526503244465041	0.431580142198313	0.41341318480854	PTX3/DOCK2/CLGN	3
BP	GO:0010950	positive regulation of endopeptidase activity	3/90	135/14386	0.0526503244465041	0.431580142198313	0.41341318480854	TNFSF15/FAS/PMAIP1	3
BP	GO:0048278	vesicle docking	2/90	60/14386	0.0542238853318618	0.431580142198313	0.41341318480854	KCNB1/RAB3B	2
BP	GO:1900046	regulation of hemostasis	2/90	60/14386	0.0542238853318618	0.431580142198313	0.41341318480854	FGG/APOH	2
BP	GO:0043409	negative regulation of MAPK cascade	3/90	138/14386	0.0555317985939989	0.431580142198313	0.41341318480854	BMP2/NDRG2/PTPN1	3
BP	GO:0042509	regulation of tyrosine phosphorylation of STAT protein	2/90	61/14386	0.055839627358132	0.431580142198313	0.41341318480854	PTK6/CLCF1	2
BP	GO:0050818	regulation of coagulation	2/90	61/14386	0.055839627358132	0.431580142198313	0.41341318480854	FGG/APOH	2
BP	GO:0070059	intrinsic apoptotic signaling pathway in response to endoplasmic reticulum stress	2/90	61/14386	0.055839627358132	0.431580142198313	0.41341318480854	PMAIP1/PTPN1	2
BP	GO:0008015	blood circulation	6/90	437/14386	0.0560285730452359	0.431580142198313	0.41341318480854	F5/FGG/ADRA2C/HSD11B2/NTS/STAT1	6
BP	GO:0097696	receptor signaling pathway via STAT	3/90	141/14386	0.0584874681222107	0.431580142198313	0.41341318480854	PTK6/STAT1/CLCF1	3
BP	GO:0003018	vascular process in circulatory system	4/90	234/14386	0.0590876218861427	0.431580142198313	0.41341318480854	SLC2A4/FGG/ADRA2C/NTS	4
BP	GO:0090066	regulation of anatomical structure size	6/90	443/14386	0.0590879908894033	0.431580142198313	0.41341318480854	FGG/CDC42EP3/ADRA2C/RIN3/NTS/RAB3B	6
BP	GO:0009988	cell-cell recognition	2/90	63/14386	0.0591213566418781	0.431580142198313	0.41341318480854	DOCK2/CLGN	2
BP	GO:0043281	regulation of cysteine-type endopeptidase activity involved in apoptotic process	3/90	142/14386	0.0594890169445202	0.431580142198313	0.41341318480854	TNFSF15/FAS/PMAIP1	3
BP	GO:2001233	regulation of apoptotic signaling pathway	5/90	336/14386	0.0595086816665959	0.431580142198313	0.41341318480854	FGG/FAS/PMAIP1/NOG/PTPN1	5
BP	GO:0021536	diencephalon development	2/90	64/14386	0.0607868094125305	0.431580142198313	0.41341318480854	BMP2/NOG	2
BP	GO:0000727	double-strand break repair via break-induced replication	1/90	10/14386	0.0608471533751304	0.431580142198313	0.41341318480854	MCM7	1
BP	GO:0003084	positive regulation of systemic arterial blood pressure	1/90	10/14386	0.0608471533751304	0.431580142198313	0.41341318480854	HSD11B2	1
BP	GO:0003207	cardiac chamber formation	1/90	10/14386	0.0608471533751304	0.431580142198313	0.41341318480854	BMP2	1
BP	GO:0008300	isoprenoid catabolic process	1/90	10/14386	0.0608471533751304	0.431580142198313	0.41341318480854	BCO1	1
BP	GO:0009128	purine nucleoside monophosphate catabolic process	1/90	10/14386	0.0608471533751304	0.431580142198313	0.41341318480854	GDA	1
BP	GO:0009155	purine deoxyribonucleotide catabolic process	1/90	10/14386	0.0608471533751304	0.431580142198313	0.41341318480854	GDA	1
BP	GO:0009169	purine ribonucleoside monophosphate catabolic process	1/90	10/14386	0.0608471533751304	0.431580142198313	0.41341318480854	GDA	1
BP	GO:0009170	purine deoxyribonucleoside monophosphate metabolic process	1/90	10/14386	0.0608471533751304	0.431580142198313	0.41341318480854	GDA	1
BP	GO:0015824	proline transport	1/90	10/14386	0.0608471533751304	0.431580142198313	0.41341318480854	CLTRN	1
BP	GO:0022605	mammalian oogenesis stage	1/90	10/14386	0.0608471533751304	0.431580142198313	0.41341318480854	PTX3	1
BP	GO:0030948	negative regulation of vascular endothelial growth factor receptor signaling pathway	1/90	10/14386	0.0608471533751304	0.431580142198313	0.41341318480854	PTPN1	1
BP	GO:0032353	negative regulation of hormone biosynthetic process	1/90	10/14386	0.0608471533751304	0.431580142198313	0.41341318480854	BMP2	1
BP	GO:0033690	positive regulation of osteoblast proliferation	1/90	10/14386	0.0608471533751304	0.431580142198313	0.41341318480854	BMP2	1
BP	GO:0034651	cortisol biosynthetic process	1/90	10/14386	0.0608471533751304	0.431580142198313	0.41341318480854	BMP2	1
BP	GO:0035630	bone mineralization involved in bone maturation	1/90	10/14386	0.0608471533751304	0.431580142198313	0.41341318480854	BMP2	1
BP	GO:0042362	fat-soluble vitamin biosynthetic process	1/90	10/14386	0.0608471533751304	0.431580142198313	0.41341318480854	BCO1	1
BP	GO:0043383	negative T cell selection	1/90	10/14386	0.0608471533751304	0.431580142198313	0.41341318480854	DOCK2	1
BP	GO:0044857	plasma membrane raft organization	1/90	10/14386	0.0608471533751304	0.431580142198313	0.41341318480854	FA2H	1
BP	GO:0045161	neuronal ion channel clustering	1/90	10/14386	0.0608471533751304	0.431580142198313	0.41341318480854	KCNB1	1
BP	GO:0048733	sebaceous gland development	1/90	10/14386	0.0608471533751304	0.431580142198313	0.41341318480854	FA2H	1
BP	GO:0060397	growth hormone receptor signaling pathway via JAK-STAT	1/90	10/14386	0.0608471533751304	0.431580142198313	0.41341318480854	PTPN1	1
BP	GO:1902645	tertiary alcohol biosynthetic process	1/90	10/14386	0.0608471533751304	0.431580142198313	0.41341318480854	BMP2	1
BP	GO:1903897	regulation of PERK-mediated unfolded protein response	1/90	10/14386	0.0608471533751304	0.431580142198313	0.41341318480854	PTPN1	1
BP	GO:1905208	negative regulation of cardiocyte differentiation	1/90	10/14386	0.0608471533751304	0.431580142198313	0.41341318480854	BMP2	1
BP	GO:1903034	regulation of response to wounding	3/90	144/14386	0.0615163875060776	0.431580142198313	0.41341318480854	RTN4RL1/FGG/APOH	3
BP	GO:0007260	tyrosine phosphorylation of STAT protein	2/90	65/14386	0.0624683023130053	0.431580142198313	0.41341318480854	PTK6/CLCF1	2
BP	GO:0048644	muscle organ morphogenesis	2/90	65/14386	0.0624683023130053	0.431580142198313	0.41341318480854	BMP2/NOG	2
BP	GO:0060337	type I interferon-mediated signaling pathway	2/90	66/14386	0.0641655746200738	0.431580142198313	0.41341318480854	PTPN1/STAT1	2
BP	GO:0071453	cellular response to oxygen levels	3/90	147/14386	0.0646175702020169	0.431580142198313	0.41341318480854	SLC2A4/FAS/PMAIP1	3
BP	GO:0043549	regulation of kinase activity	6/90	455/14386	0.0655040130257901	0.431580142198313	0.41341318480854	BMP2/ADRA2C/TNFSF15/PTK6/DBNDD2/PTPN1	6
BP	GO:0030178	negative regulation of Wnt signaling pathway	3/90	148/14386	0.0656671801976022	0.431580142198313	0.41341318480854	SHISA3/BMP2/NOG	3
BP	GO:0071357	cellular response to type I interferon	2/90	67/14386	0.0658783681796968	0.431580142198313	0.41341318480854	PTPN1/STAT1	2
BP	GO:0072078	nephron tubule morphogenesis	2/90	67/14386	0.0658783681796968	0.431580142198313	0.41341318480854	BMP2/NOG	2
BP	GO:0010952	positive regulation of peptidase activity	3/90	149/14386	0.0667246670093918	0.431580142198313	0.41341318480854	TNFSF15/FAS/PMAIP1	3
BP	GO:0001547	antral ovarian follicle growth	1/90	11/14386	0.0667266578406454	0.431580142198313	0.41341318480854	PTX3	1
BP	GO:0007614	short-term memory	1/90	11/14386	0.0667266578406454	0.431580142198313	0.41341318480854	SLC2A4	1
BP	GO:0009120	deoxyribonucleoside metabolic process	1/90	11/14386	0.0667266578406454	0.431580142198313	0.41341318480854	GDA	1
BP	GO:0009437	carnitine metabolic process	1/90	11/14386	0.0667266578406454	0.431580142198313	0.41341318480854	ACADL	1
BP	GO:0010917	negative regulation of mitochondrial membrane potential	1/90	11/14386	0.0667266578406454	0.431580142198313	0.41341318480854	PMAIP1	1
BP	GO:0016185	synaptic vesicle budding from presynaptic endocytic zone membrane	1/90	11/14386	0.0667266578406454	0.431580142198313	0.41341318480854	SLC2A4	1
BP	GO:0030201	heparan sulfate proteoglycan metabolic process	1/90	11/14386	0.0667266578406454	0.431580142198313	0.41341318480854	HS3ST6	1
BP	GO:0031269	pseudopodium assembly	1/90	11/14386	0.0667266578406454	0.431580142198313	0.41341318480854	CDC42EP3	1
BP	GO:0031943	regulation of glucocorticoid metabolic process	1/90	11/14386	0.0667266578406454	0.431580142198313	0.41341318480854	BMP2	1
BP	GO:0032342	aldosterone biosynthetic process	1/90	11/14386	0.0667266578406454	0.431580142198313	0.41341318480854	BMP2	1
BP	GO:0032351	negative regulation of hormone metabolic process	1/90	11/14386	0.0667266578406454	0.431580142198313	0.41341318480854	BMP2	1
BP	GO:0034116	positive regulation of heterotypic cell-cell adhesion	1/90	11/14386	0.0667266578406454	0.431580142198313	0.41341318480854	FGG	1
BP	GO:0036159	inner dynein arm assembly	1/90	11/14386	0.0667266578406454	0.431580142198313	0.41341318480854	DNAAF4	1
BP	GO:0045837	negative regulation of membrane potential	1/90	11/14386	0.0667266578406454	0.431580142198313	0.41341318480854	PMAIP1	1
BP	GO:0048012	hepatocyte growth factor receptor signaling pathway	1/90	11/14386	0.0667266578406454	0.431580142198313	0.41341318480854	PTPN1	1
BP	GO:0051583	dopamine uptake involved in synaptic transmission	1/90	11/14386	0.0667266578406454	0.431580142198313	0.41341318480854	RAB3B	1
BP	GO:0051918	negative regulation of fibrinolysis	1/90	11/14386	0.0667266578406454	0.431580142198313	0.41341318480854	APOH	1
BP	GO:0051934	catecholamine uptake involved in synaptic transmission	1/90	11/14386	0.0667266578406454	0.431580142198313	0.41341318480854	RAB3B	1
BP	GO:0060044	negative regulation of cardiac muscle cell proliferation	1/90	11/14386	0.0667266578406454	0.431580142198313	0.41341318480854	NOG	1
BP	GO:0060572	morphogenesis of an epithelial bud	1/90	11/14386	0.0667266578406454	0.431580142198313	0.41341318480854	NOG	1
BP	GO:0061101	neuroendocrine cell differentiation	1/90	11/14386	0.0667266578406454	0.431580142198313	0.41341318480854	BMP2	1
BP	GO:0072182	regulation of nephron tubule epithelial cell differentiation	1/90	11/14386	0.0667266578406454	0.431580142198313	0.41341318480854	STAT1	1
BP	GO:1900452	regulation of long-term synaptic depression	1/90	11/14386	0.0667266578406454	0.431580142198313	0.41341318480854	KCNB1	1
BP	GO:1902043	positive regulation of extrinsic apoptotic signaling pathway via death domain receptors	1/90	11/14386	0.0667266578406454	0.431580142198313	0.41341318480854	PMAIP1	1
BP	GO:1902931	negative regulation of alcohol biosynthetic process	1/90	11/14386	0.0667266578406454	0.431580142198313	0.41341318480854	BMP2	1
BP	GO:2000644	regulation of receptor catabolic process	1/90	11/14386	0.0667266578406454	0.431580142198313	0.41341318480854	PTPN1	1
BP	GO:0051962	positive regulation of nervous system development	4/90	245/14386	0.0675830067688076	0.431580142198313	0.41341318480854	BMP2/RASSF10/RNF112/CLCF1	4
BP	GO:0001523	retinoid metabolic process	2/90	69/14386	0.0693494991584744	0.431580142198313	0.41341318480854	BCO1/AKR1C1	2
BP	GO:0045921	positive regulation of exocytosis	2/90	69/14386	0.0693494991584744	0.431580142198313	0.41341318480854	KCNB1/FGG	2
BP	GO:0070372	regulation of ERK1 and ERK2 cascade	4/90	249/14386	0.0708221331280101	0.431580142198313	0.41341318480854	BMP2/FGG/NDRG2/PTPN1	4
BP	GO:0061333	renal tubule morphogenesis	2/90	70/14386	0.0711073329241787	0.431580142198313	0.41341318480854	BMP2/NOG	2
BP	GO:0002551	mast cell chemotaxis	1/90	12/14386	0.0725697605045993	0.431580142198313	0.41341318480854	RIN3	1
BP	GO:0003128	heart field specification	1/90	12/14386	0.0725697605045993	0.431580142198313	0.41341318480854	BMP2	1
BP	GO:0006705	mineralocorticoid biosynthetic process	1/90	12/14386	0.0725697605045993	0.431580142198313	0.41341318480854	BMP2	1
BP	GO:0007250	activation of NF-kappaB-inducing kinase activity	1/90	12/14386	0.0725697605045993	0.431580142198313	0.41341318480854	TNFSF15	1
BP	GO:0010896	regulation of triglyceride catabolic process	1/90	12/14386	0.0725697605045993	0.431580142198313	0.41341318480854	AADAC	1
BP	GO:0021978	telencephalon regionalization	1/90	12/14386	0.0725697605045993	0.431580142198313	0.41341318480854	BMP2	1
BP	GO:0031268	pseudopodium organization	1/90	12/14386	0.0725697605045993	0.431580142198313	0.41341318480854	CDC42EP3	1
BP	GO:0032341	aldosterone metabolic process	1/90	12/14386	0.0725697605045993	0.431580142198313	0.41341318480854	BMP2	1
BP	GO:0033539	fatty acid beta-oxidation using acyl-CoA dehydrogenase	1/90	12/14386	0.0725697605045993	0.431580142198313	0.41341318480854	ACADL	1
BP	GO:0033604	negative regulation of catecholamine secretion	1/90	12/14386	0.0725697605045993	0.431580142198313	0.41341318480854	ADRA2C	1
BP	GO:0034392	negative regulation of smooth muscle cell apoptotic process	1/90	12/14386	0.0725697605045993	0.431580142198313	0.41341318480854	APOH	1
BP	GO:0036444	calcium import into the mitochondrion	1/90	12/14386	0.0725697605045993	0.431580142198313	0.41341318480854	MCUB	1
BP	GO:0042481	regulation of odontogenesis	1/90	12/14386	0.0725697605045993	0.431580142198313	0.41341318480854	BMP2	1
BP	GO:0045059	positive thymic T cell selection	1/90	12/14386	0.0725697605045993	0.431580142198313	0.41341318480854	DOCK2	1
BP	GO:0046322	negative regulation of fatty acid oxidation	1/90	12/14386	0.0725697605045993	0.431580142198313	0.41341318480854	ACADL	1
BP	GO:0070142	synaptic vesicle budding	1/90	12/14386	0.0725697605045993	0.431580142198313	0.41341318480854	SLC2A4	1
BP	GO:0070278	extracellular matrix constituent secretion	1/90	12/14386	0.0725697605045993	0.431580142198313	0.41341318480854	BMP2	1
BP	GO:0072160	nephron tubule epithelial cell differentiation	1/90	12/14386	0.0725697605045993	0.431580142198313	0.41341318480854	STAT1	1
BP	GO:0072283	metanephric renal vesicle morphogenesis	1/90	12/14386	0.0725697605045993	0.431580142198313	0.41341318480854	STAT1	1
BP	GO:0098693	regulation of synaptic vesicle cycle	1/90	12/14386	0.0725697605045993	0.431580142198313	0.41341318480854	RAB3B	1
BP	GO:1903019	negative regulation of glycoprotein metabolic process	1/90	12/14386	0.0725697605045993	0.431580142198313	0.41341318480854	PTX3	1
BP	GO:2001267	regulation of cysteine-type endopeptidase activity involved in apoptotic signaling pathway	1/90	12/14386	0.0725697605045993	0.431580142198313	0.41341318480854	FAS	1
BP	GO:0032508	DNA duplex unwinding	2/90	71/14386	0.0728796805936464	0.431580142198313	0.41341318480854	MCM7/HFM1	2
BP	GO:0034340	response to type I interferon	2/90	71/14386	0.0728796805936464	0.431580142198313	0.41341318480854	PTPN1/STAT1	2
BP	GO:0042310	vasoconstriction	2/90	71/14386	0.0728796805936464	0.431580142198313	0.41341318480854	FGG/ADRA2C	2
BP	GO:0060395	SMAD protein signal transduction	2/90	71/14386	0.0728796805936464	0.431580142198313	0.41341318480854	BMP2/NOG	2
BP	GO:0006029	proteoglycan metabolic process	2/90	72/14386	0.0746662965417924	0.431580142198313	0.41341318480854	BMP2/HS3ST6	2
BP	GO:0051591	response to cAMP	2/90	72/14386	0.0746662965417924	0.431580142198313	0.41341318480854	VGF/STAT1	2
BP	GO:0140029	exocytic process	2/90	72/14386	0.0746662965417924	0.431580142198313	0.41341318480854	KCNB1/RAB3B	2
BP	GO:1901657	glycosyl compound metabolic process	2/90	72/14386	0.0746662965417924	0.431580142198313	0.41341318480854	AKR1C1/GDA	2
BP	GO:0030100	regulation of endocytosis	4/90	254/14386	0.0749819662666244	0.431580142198313	0.41341318480854	PTX3/RIN3/DOCK2/PTPN1	4
BP	GO:0001933	negative regulation of protein phosphorylation	4/90	255/14386	0.0758286109961309	0.431580142198313	0.41341318480854	BMP2/PTK6/DBNDD2/PTPN1	4
BP	GO:1903532	positive regulation of secretion by cell	4/90	255/14386	0.0758286109961309	0.431580142198313	0.41341318480854	BMP2/KCNB1/FGG/NR0B2	4
BP	GO:0009410	response to xenobiotic stimulus	5/90	362/14386	0.0765314213934471	0.431580142198313	0.41341318480854	AKR1C1/HSD11B2/MCM7/AADAC/STAT1	5
BP	GO:0071466	cellular response to xenobiotic stimulus	3/90	158/14386	0.0765898879984164	0.431580142198313	0.41341318480854	AKR1C1/MCM7/AADAC	3
BP	GO:0007492	endoderm development	2/90	74/14386	0.0782813629709298	0.431580142198313	0.41341318480854	HOXC11/NOG	2
BP	GO:0016101	diterpenoid metabolic process	2/90	74/14386	0.0782813629709298	0.431580142198313	0.41341318480854	BCO1/AKR1C1	2
BP	GO:0061053	somite development	2/90	74/14386	0.0782813629709298	0.431580142198313	0.41341318480854	MEOX1/NOG	2
BP	GO:0001768	establishment of T cell polarity	1/90	13/14386	0.0783766842248292	0.431580142198313	0.41341318480854	DOCK2	1
BP	GO:0008212	mineralocorticoid metabolic process	1/90	13/14386	0.0783766842248292	0.431580142198313	0.41341318480854	BMP2	1
BP	GO:0010992	ubiquitin recycling	1/90	13/14386	0.0783766842248292	0.431580142198313	0.41341318480854	UBE2C	1
BP	GO:0016114	terpenoid biosynthetic process	1/90	13/14386	0.0783766842248292	0.431580142198313	0.41341318480854	BCO1	1
BP	GO:0030174	regulation of DNA-templated DNA replication initiation	1/90	13/14386	0.0783766842248292	0.431580142198313	0.41341318480854	MCM7	1
BP	GO:0035358	regulation of peroxisome proliferator activated receptor signaling pathway	1/90	13/14386	0.0783766842248292	0.431580142198313	0.41341318480854	BMP2	1
BP	GO:0036302	atrioventricular canal development	1/90	13/14386	0.0783766842248292	0.431580142198313	0.41341318480854	BMP2	1
BP	GO:0043217	myelin maintenance	1/90	13/14386	0.0783766842248292	0.431580142198313	0.41341318480854	FA2H	1
BP	GO:0043605	amide catabolic process	1/90	13/14386	0.0783766842248292	0.431580142198313	0.41341318480854	GDA	1
BP	GO:0045842	positive regulation of mitotic metaphase/anaphase transition	1/90	13/14386	0.0783766842248292	0.431580142198313	0.41341318480854	UBE2C	1
BP	GO:0045956	positive regulation of calcium ion-dependent exocytosis	1/90	13/14386	0.0783766842248292	0.431580142198313	0.41341318480854	KCNB1	1
BP	GO:0048712	negative regulation of astrocyte differentiation	1/90	13/14386	0.0783766842248292	0.431580142198313	0.41341318480854	NOG	1
BP	GO:0051770	positive regulation of nitric-oxide synthase biosynthetic process	1/90	13/14386	0.0783766842248292	0.431580142198313	0.41341318480854	STAT1	1
BP	GO:0072075	metanephric mesenchyme development	1/90	13/14386	0.0783766842248292	0.431580142198313	0.41341318480854	STAT1	1
BP	GO:1900102	negative regulation of endoplasmic reticulum unfolded protein response	1/90	13/14386	0.0783766842248292	0.431580142198313	0.41341318480854	PTPN1	1
BP	GO:1900103	positive regulation of endoplasmic reticulum unfolded protein response	1/90	13/14386	0.0783766842248292	0.431580142198313	0.41341318480854	PTPN1	1
BP	GO:0002312	B cell activation involved in immune response	2/90	75/14386	0.0801093343378762	0.431580142198313	0.41341318480854	CDH17/CLCF1	2
BP	GO:0006970	response to osmotic stress	2/90	75/14386	0.0801093343378762	0.431580142198313	0.41341318480854	SLC2A4/TSC22D2	2
BP	GO:0008625	extrinsic apoptotic signaling pathway via death domain receptors	2/90	76/14386	0.0819506157150873	0.431580142198313	0.41341318480854	FGG/PMAIP1	2
BP	GO:0032147	activation of protein kinase activity	2/90	76/14386	0.0819506157150873	0.431580142198313	0.41341318480854	ADRA2C/TNFSF15	2
BP	GO:0071277	cellular response to calcium ion	2/90	76/14386	0.0819506157150873	0.431580142198313	0.41341318480854	KCNB1/SYT15	2
BP	GO:0048469	cell maturation	3/90	163/14386	0.0823338238120023	0.431580142198313	0.41341318480854	KCNB1/RND1/FGG	3
BP	GO:0031400	negative regulation of protein modification process	5/90	371/14386	0.0829823003977789	0.431580142198313	0.41341318480854	BMP2/PTK6/DBNDD2/BEX4/PTPN1	5
BP	GO:0045664	regulation of neuron differentiation	3/90	164/14386	0.0835045306211052	0.431580142198313	0.41341318480854	BMP2/ADRA2C/RNF112	3
BP	GO:0001656	metanephros development	2/90	77/14386	0.083804973492631	0.431580142198313	0.41341318480854	HOXC11/STAT1	2
BP	GO:0032392	DNA geometric change	2/90	77/14386	0.083804973492631	0.431580142198313	0.41341318480854	MCM7/HFM1	2
BP	GO:0048678	response to axon injury	2/90	77/14386	0.083804973492631	0.431580142198313	0.41341318480854	RTN4RL1/KCNB1	2
BP	GO:0001767	establishment of lymphocyte polarity	1/90	14/14386	0.0841476505102092	0.431580142198313	0.41341318480854	DOCK2	1
BP	GO:0001977	renal system process involved in regulation of blood volume	1/90	14/14386	0.0841476505102092	0.431580142198313	0.41341318480854	HSD11B2	1
BP	GO:0002689	negative regulation of leukocyte chemotaxis	1/90	14/14386	0.0841476505102092	0.431580142198313	0.41341318480854	RIN3	1
BP	GO:0006271	DNA strand elongation involved in DNA replication	1/90	14/14386	0.0841476505102092	0.431580142198313	0.41341318480854	MCM7	1
BP	GO:0006577	amino-acid betaine metabolic process	1/90	14/14386	0.0841476505102092	0.431580142198313	0.41341318480854	ACADL	1
BP	GO:0006677	glycosylceramide metabolic process	1/90	14/14386	0.0841476505102092	0.431580142198313	0.41341318480854	FA2H	1
BP	GO:0007096	regulation of exit from mitosis	1/90	14/14386	0.0841476505102092	0.431580142198313	0.41341318480854	UBE2C	1
BP	GO:0008228	opsonization	1/90	14/14386	0.0841476505102092	0.431580142198313	0.41341318480854	PTX3	1
BP	GO:0009158	ribonucleoside monophosphate catabolic process	1/90	14/14386	0.0841476505102092	0.431580142198313	0.41341318480854	GDA	1
BP	GO:0009159	deoxyribonucleoside monophosphate catabolic process	1/90	14/14386	0.0841476505102092	0.431580142198313	0.41341318480854	GDA	1
BP	GO:0016322	neuron remodeling	1/90	14/14386	0.0841476505102092	0.431580142198313	0.41341318480854	RND1	1
BP	GO:0021984	adenohypophysis development	1/90	14/14386	0.0841476505102092	0.431580142198313	0.41341318480854	BMP2	1
BP	GO:0030299	intestinal cholesterol absorption	1/90	14/14386	0.0841476505102092	0.431580142198313	0.41341318480854	AKR1C1	1
BP	GO:0033623	regulation of integrin activation	1/90	14/14386	0.0841476505102092	0.431580142198313	0.41341318480854	CDH17	1
BP	GO:0034309	primary alcohol biosynthetic process	1/90	14/14386	0.0841476505102092	0.431580142198313	0.41341318480854	BMP2	1
BP	GO:0035791	platelet-derived growth factor receptor-beta signaling pathway	1/90	14/14386	0.0841476505102092	0.431580142198313	0.41341318480854	PTPN1	1
BP	GO:0042448	progesterone metabolic process	1/90	14/14386	0.0841476505102092	0.431580142198313	0.41341318480854	AKR1C1	1
BP	GO:0043517	positive regulation of DNA damage response, signal transduction by p53 class mediator	1/90	14/14386	0.0841476505102092	0.431580142198313	0.41341318480854	PMAIP1	1
BP	GO:0048681	negative regulation of axon regeneration	1/90	14/14386	0.0841476505102092	0.431580142198313	0.41341318480854	RTN4RL1	1
BP	GO:0051917	regulation of fibrinolysis	1/90	14/14386	0.0841476505102092	0.431580142198313	0.41341318480854	APOH	1
BP	GO:0070341	fat cell proliferation	1/90	14/14386	0.0841476505102092	0.431580142198313	0.41341318480854	SLC2A4	1
BP	GO:0070571	negative regulation of neuron projection regeneration	1/90	14/14386	0.0841476505102092	0.431580142198313	0.41341318480854	RTN4RL1	1
BP	GO:0072077	renal vesicle morphogenesis	1/90	14/14386	0.0841476505102092	0.431580142198313	0.41341318480854	STAT1	1
BP	GO:1900120	regulation of receptor binding	1/90	14/14386	0.0841476505102092	0.431580142198313	0.41341318480854	NOG	1
BP	GO:1902101	positive regulation of metaphase/anaphase transition of cell cycle	1/90	14/14386	0.0841476505102092	0.431580142198313	0.41341318480854	UBE2C	1
BP	GO:1903894	regulation of IRE1-mediated unfolded protein response	1/90	14/14386	0.0841476505102092	0.431580142198313	0.41341318480854	PTPN1	1
BP	GO:2000696	regulation of epithelial cell differentiation involved in kidney development	1/90	14/14386	0.0841476505102092	0.431580142198313	0.41341318480854	STAT1	1
BP	GO:2000725	regulation of cardiac muscle cell differentiation	1/90	14/14386	0.0841476505102092	0.431580142198313	0.41341318480854	BMP2	1
BP	GO:0060485	mesenchyme development	4/90	266/14386	0.0854600075214966	0.431580142198313	0.41341318480854	BMP2/MEOX1/NOG/STAT1	4
BP	GO:0140056	organelle localization by membrane tethering	2/90	78/14386	0.0856721764036556	0.431580142198313	0.41341318480854	KCNB1/RAB3B	2
BP	GO:1905897	regulation of response to endoplasmic reticulum stress	2/90	78/14386	0.0856721764036556	0.431580142198313	0.41341318480854	PMAIP1/PTPN1	2
BP	GO:0043086	negative regulation of catalytic activity	5/90	375/14386	0.0859401653585099	0.431580142198313	0.41341318480854	BMP2/PTX3/PTK6/DBNDD2/PTPN1	5
BP	GO:0070371	ERK1 and ERK2 cascade	4/90	268/14386	0.0872730585406582	0.431580142198313	0.41341318480854	BMP2/FGG/NDRG2/PTPN1	4
BP	GO:0031099	regeneration	3/90	168/14386	0.0882589399990265	0.431580142198313	0.41341318480854	RTN4RL1/NR0B2/BAAT	3
BP	GO:2000116	regulation of cysteine-type endopeptidase activity	3/90	168/14386	0.0882589399990265	0.431580142198313	0.41341318480854	TNFSF15/FAS/PMAIP1	3
BP	GO:0048525	negative regulation of viral process	2/90	80/14386	0.089444204156513	0.431580142198313	0.41341318480854	PTX3/STAT1	2
BP	GO:0009749	response to glucose	3/90	169/14386	0.0894652115652947	0.431580142198313	0.41341318480854	KCNB1/NR0B2/CLTRN	3
BP	GO:0000712	resolution of meiotic recombination intermediates	1/90	15/14386	0.0898828795287231	0.431580142198313	0.41341318480854	HFM1	1
BP	GO:0001771	immunological synapse formation	1/90	15/14386	0.0898828795287231	0.431580142198313	0.41341318480854	DOCK2	1
BP	GO:0002486	antigen processing and presentation of endogenous peptide antigen via MHC class I via ER pathway, TAP-independent	1/90	15/14386	0.0898828795287231	0.431580142198313	0.41341318480854	RAET1G	1
BP	GO:0006144	purine nucleobase metabolic process	1/90	15/14386	0.0898828795287231	0.431580142198313	0.41341318480854	GDA	1
BP	GO:0006544	glycine metabolic process	1/90	15/14386	0.0898828795287231	0.431580142198313	0.41341318480854	BAAT	1
BP	GO:0010958	regulation of amino acid import across plasma membrane	1/90	15/14386	0.0898828795287231	0.431580142198313	0.41341318480854	CLTRN	1
BP	GO:0035672	oligopeptide transmembrane transport	1/90	15/14386	0.0898828795287231	0.431580142198313	0.41341318480854	CDH17	1
BP	GO:0036158	outer dynein arm assembly	1/90	15/14386	0.0898828795287231	0.431580142198313	0.41341318480854	DNAAF4	1
BP	GO:0038092	nodal signaling pathway	1/90	15/14386	0.0898828795287231	0.431580142198313	0.41341318480854	NOG	1
BP	GO:0044793	negative regulation by host of viral process	1/90	15/14386	0.0898828795287231	0.431580142198313	0.41341318480854	PTX3	1
BP	GO:0055093	response to hyperoxia	1/90	15/14386	0.0898828795287231	0.431580142198313	0.41341318480854	FAS	1
BP	GO:0071895	odontoblast differentiation	1/90	15/14386	0.0898828795287231	0.431580142198313	0.41341318480854	BMP2	1
BP	GO:0072074	kidney mesenchyme development	1/90	15/14386	0.0898828795287231	0.431580142198313	0.41341318480854	STAT1	1
BP	GO:0072087	renal vesicle development	1/90	15/14386	0.0898828795287231	0.431580142198313	0.41341318480854	STAT1	1
BP	GO:0090030	regulation of steroid hormone biosynthetic process	1/90	15/14386	0.0898828795287231	0.431580142198313	0.41341318480854	BMP2	1
BP	GO:0090190	positive regulation of branching involved in ureteric bud morphogenesis	1/90	15/14386	0.0898828795287231	0.431580142198313	0.41341318480854	NOG	1
BP	GO:0090494	dopamine uptake	1/90	15/14386	0.0898828795287231	0.431580142198313	0.41341318480854	RAB3B	1
BP	GO:0097531	mast cell migration	1/90	15/14386	0.0898828795287231	0.431580142198313	0.41341318480854	RIN3	1
BP	GO:0097623	potassium ion export across plasma membrane	1/90	15/14386	0.0898828795287231	0.431580142198313	0.41341318480854	KCNB1	1
BP	GO:1902514	regulation of calcium ion transmembrane transport via high voltage-gated calcium channel	1/90	15/14386	0.0898828795287231	0.431580142198313	0.41341318480854	CACNG6	1
BP	GO:1903729	regulation of plasma membrane organization	1/90	15/14386	0.0898828795287231	0.431580142198313	0.41341318480854	AHNAK	1
BP	GO:1903789	regulation of amino acid transmembrane transport	1/90	15/14386	0.0898828795287231	0.431580142198313	0.41341318480854	CLTRN	1
BP	GO:2000671	regulation of motor neuron apoptotic process	1/90	15/14386	0.0898828795287231	0.431580142198313	0.41341318480854	KCNB1	1
BP	GO:0001666	response to hypoxia	4/90	271/14386	0.0900277729825407	0.431580142198313	0.41341318480854	BMP2/SLC2A4/HSD11B2/PMAIP1	4
BP	GO:0090276	regulation of peptide hormone secretion	3/90	170/14386	0.0906784593942208	0.431580142198313	0.41341318480854	KCNB1/FGG/NR0B2	3
BP	GO:0048704	embryonic skeletal system morphogenesis	2/90	81/14386	0.0913485780041242	0.431580142198313	0.41341318480854	HOXC11/NOG	2
BP	GO:0071901	negative regulation of protein serine/threonine kinase activity	2/90	81/14386	0.0913485780041242	0.431580142198313	0.41341318480854	BMP2/PTPN1	2
BP	GO:0042326	negative regulation of phosphorylation	4/90	273/14386	0.0918874992667592	0.431580142198313	0.41341318480854	BMP2/PTK6/DBNDD2/PTPN1	4
BP	GO:0002791	regulation of peptide secretion	3/90	172/14386	0.0931256990450527	0.431580142198313	0.41341318480854	KCNB1/FGG/NR0B2	3
BP	GO:0051216	cartilage development	3/90	172/14386	0.0931256990450527	0.431580142198313	0.41341318480854	BMP2/TGFBI/NOG	3
BP	GO:0006721	terpenoid metabolic process	2/90	82/14386	0.0932648949582579	0.431580142198313	0.41341318480854	BCO1/AKR1C1	2
BP	GO:0016525	negative regulation of angiogenesis	2/90	82/14386	0.0932648949582579	0.431580142198313	0.41341318480854	APOH/STAT1	2
BP	GO:0043434	response to peptide hormone	5/90	385/14386	0.0935763478165422	0.431580142198313	0.41341318480854	SLC2A4/VGF/HSD11B2/PTPN1/STAT1	5
BP	GO:0031334	positive regulation of protein-containing complex assembly	3/90	173/14386	0.0943595978976672	0.431580142198313	0.41341318480854	CDC42EP3/GBP2/CDH17	3
BP	GO:0045833	negative regulation of lipid metabolic process	2/90	83/14386	0.0951929351759963	0.431580142198313	0.41341318480854	BMP2/ACADL	2
BP	GO:0062014	negative regulation of small molecule metabolic process	2/90	83/14386	0.0951929351759963	0.431580142198313	0.41341318480854	BMP2/ACADL	2
BP	GO:2000181	negative regulation of blood vessel morphogenesis	2/90	83/14386	0.0951929351759963	0.431580142198313	0.41341318480854	APOH/STAT1	2
BP	GO:0002091	negative regulation of receptor internalization	1/90	16/14386	0.0955825901154891	0.431580142198313	0.41341318480854	RIN3	1
BP	GO:0002476	antigen processing and presentation of endogenous peptide antigen via MHC class Ib	1/90	16/14386	0.0955825901154891	0.431580142198313	0.41341318480854	RAET1G	1
BP	GO:0002484	antigen processing and presentation of endogenous peptide antigen via MHC class I via ER pathway	1/90	16/14386	0.0955825901154891	0.431580142198313	0.41341318480854	RAET1G	1
BP	GO:0006704	glucocorticoid biosynthetic process	1/90	16/14386	0.0955825901154891	0.431580142198313	0.41341318480854	BMP2	1
BP	GO:0006857	oligopeptide transport	1/90	16/14386	0.0955825901154891	0.431580142198313	0.41341318480854	CDH17	1
BP	GO:0007379	segment specification	1/90	16/14386	0.0955825901154891	0.431580142198313	0.41341318480854	MEOX1	1
BP	GO:0009151	purine deoxyribonucleotide metabolic process	1/90	16/14386	0.0955825901154891	0.431580142198313	0.41341318480854	GDA	1
BP	GO:0030903	notochord development	1/90	16/14386	0.0955825901154891	0.431580142198313	0.41341318480854	NOG	1
BP	GO:0045717	negative regulation of fatty acid biosynthetic process	1/90	16/14386	0.0955825901154891	0.431580142198313	0.41341318480854	ACADL	1
BP	GO:0051767	nitric-oxide synthase biosynthetic process	1/90	16/14386	0.0955825901154891	0.431580142198313	0.41341318480854	STAT1	1
BP	GO:0051769	regulation of nitric-oxide synthase biosynthetic process	1/90	16/14386	0.0955825901154891	0.431580142198313	0.41341318480854	STAT1	1
BP	GO:0060039	pericardium development	1/90	16/14386	0.0955825901154891	0.431580142198313	0.41341318480854	BMP2	1
BP	GO:0061158	3'-UTR-mediated mRNA destabilization	1/90	16/14386	0.0955825901154891	0.431580142198313	0.41341318480854	ZC3H12D	1
BP	GO:0061577	calcium ion transmembrane transport via high voltage-gated calcium channel	1/90	16/14386	0.0955825901154891	0.431580142198313	0.41341318480854	CACNG6	1
BP	GO:0072079	nephron tubule formation	1/90	16/14386	0.0955825901154891	0.431580142198313	0.41341318480854	NOG	1
BP	GO:0090493	catecholamine uptake	1/90	16/14386	0.0955825901154891	0.431580142198313	0.41341318480854	RAB3B	1
BP	GO:1902065	response to L-glutamate	1/90	16/14386	0.0955825901154891	0.431580142198313	0.41341318480854	KCNB1	1
BP	GO:0009746	response to hexose	3/90	174/14386	0.0956002870897221	0.431580142198313	0.41341318480854	KCNB1/NR0B2/CLTRN	3
BP	GO:0090087	regulation of peptide transport	3/90	174/14386	0.0956002870897221	0.431580142198313	0.41341318480854	KCNB1/FGG/NR0B2	3
BP	GO:0051047	positive regulation of secretion	4/90	278/14386	0.0966172819084299	0.433289309731065	0.415050406552542	BMP2/KCNB1/FGG/NR0B2	4
BP	GO:0019218	regulation of steroid metabolic process	2/90	84/14386	0.0971324810419479	0.433289309731065	0.415050406552542	BMP2/ACADL	2
BP	GO:0050764	regulation of phagocytosis	2/90	84/14386	0.0971324810419479	0.433289309731065	0.415050406552542	PTX3/DOCK2	2
BP	GO:0071103	DNA conformation change	2/90	84/14386	0.0971324810419479	0.433289309731065	0.415050406552542	MCM7/HFM1	2
BP	GO:1901343	negative regulation of vasculature development	2/90	84/14386	0.0971324810419479	0.433289309731065	0.415050406552542	APOH/STAT1	2
BP	GO:0021700	developmental maturation	4/90	280/14386	0.0985410438413825	0.433333254618173	0.415092501621241	BMP2/KCNB1/RND1/FGG	4
BP	GO:0070588	calcium ion transmembrane transport	4/90	280/14386	0.0985410438413825	0.433333254618173	0.415092501621241	AHNAK/MCUB/CACNG6/MCOLN3	4
BP	GO:0032869	cellular response to insulin stimulus	3/90	178/14386	0.100630003832889	0.433333254618173	0.415092501621241	SLC2A4/PTPN1/STAT1	3
BP	GO:0001657	ureteric bud development	2/90	86/14386	0.101045230282206	0.433333254618173	0.415092501621241	BMP2/NOG	2
BP	GO:0140888	interferon-mediated signaling pathway	2/90	86/14386	0.101045230282206	0.433333254618173	0.415092501621241	PTPN1/STAT1	2
BP	GO:0002428	antigen processing and presentation of peptide antigen via MHC class Ib	1/90	17/14386	0.101246999780736	0.433333254618173	0.415092501621241	RAET1G	1
BP	GO:0033033	negative regulation of myeloid cell apoptotic process	1/90	17/14386	0.101246999780736	0.433333254618173	0.415092501621241	APOH	1
BP	GO:0033194	response to hydroperoxide	1/90	17/14386	0.101246999780736	0.433333254618173	0.415092501621241	RNF112	1
BP	GO:0044241	lipid digestion	1/90	17/14386	0.101246999780736	0.433333254618173	0.415092501621241	AKR1C1	1
BP	GO:0046184	aldehyde biosynthetic process	1/90	17/14386	0.101246999780736	0.433333254618173	0.415092501621241	BMP2	1
BP	GO:0060231	mesenchymal to epithelial transition	1/90	17/14386	0.101246999780736	0.433333254618173	0.415092501621241	STAT1	1
BP	GO:0070314	G1 to G0 transition	1/90	17/14386	0.101246999780736	0.433333254618173	0.415092501621241	RNF112	1
BP	GO:0098743	cell aggregation	1/90	17/14386	0.101246999780736	0.433333254618173	0.415092501621241	MPZ	1
BP	GO:1901970	positive regulation of mitotic sister chromatid separation	1/90	17/14386	0.101246999780736	0.433333254618173	0.415092501621241	UBE2C	1
BP	GO:1990403	embryonic brain development	1/90	17/14386	0.101246999780736	0.433333254618173	0.415092501621241	RNF112	1
BP	GO:0036293	response to decreased oxygen levels	4/90	283/14386	0.101460395651769	0.433333254618173	0.415092501621241	BMP2/SLC2A4/HSD11B2/PMAIP1	4
BP	GO:0010469	regulation of signaling receptor activity	2/90	87/14386	0.103018009395342	0.433333254618173	0.415092501621241	ADRA2C/NOG	2
BP	GO:0072163	mesonephric epithelium development	2/90	87/14386	0.103018009395342	0.433333254618173	0.415092501621241	BMP2/NOG	2
BP	GO:0072164	mesonephric tubule development	2/90	87/14386	0.103018009395342	0.433333254618173	0.415092501621241	BMP2/NOG	2
BP	GO:0090288	negative regulation of cellular response to growth factor stimulus	2/90	87/14386	0.103018009395342	0.433333254618173	0.415092501621241	NOG/PTPN1	2
BP	GO:0034284	response to monosaccharide	3/90	180/14386	0.103184372438822	0.433333254618173	0.415092501621241	KCNB1/NR0B2/CLTRN	3
BP	GO:0043410	positive regulation of MAPK cascade	5/90	398/14386	0.104010426427684	0.433333254618173	0.415092501621241	BMP2/FGG/ADRA2C/MBIP/PTPN1	5
BP	GO:0050730	regulation of peptidyl-tyrosine phosphorylation	3/90	181/14386	0.10447126661352	0.433333254618173	0.415092501621241	PTK6/PTPN1/CLCF1	3
BP	GO:0022406	membrane docking	2/90	88/14386	0.105001445597563	0.433333254618173	0.415092501621241	KCNB1/RAB3B	2
BP	GO:2000177	regulation of neural precursor cell proliferation	2/90	88/14386	0.105001445597563	0.433333254618173	0.415092501621241	RASSF10/VAX1	2
BP	GO:0048872	homeostasis of number of cells	4/90	288/14386	0.106414725751287	0.433333254618173	0.415092501621241	WDR37/FAS/PMAIP1/STAT1	4
BP	GO:0003228	atrial cardiac muscle tissue development	1/90	18/14386	0.106876324717735	0.433333254618173	0.415092501621241	NOG	1
BP	GO:0006851	mitochondrial calcium ion transmembrane transport	1/90	18/14386	0.106876324717735	0.433333254618173	0.415092501621241	MCUB	1
BP	GO:0009125	nucleoside monophosphate catabolic process	1/90	18/14386	0.106876324717735	0.433333254618173	0.415092501621241	GDA	1
BP	GO:0016137	glycoside metabolic process	1/90	18/14386	0.106876324717735	0.433333254618173	0.415092501621241	AKR1C1	1
BP	GO:0016338	calcium-independent cell-cell adhesion via plasma membrane cell-adhesion molecules	1/90	18/14386	0.106876324717735	0.433333254618173	0.415092501621241	BMP2	1
BP	GO:0036499	PERK-mediated unfolded protein response	1/90	18/14386	0.106876324717735	0.433333254618173	0.415092501621241	PTPN1	1
BP	GO:0051443	positive regulation of ubiquitin-protein transferase activity	1/90	18/14386	0.106876324717735	0.433333254618173	0.415092501621241	UBE2C	1
BP	GO:0051580	regulation of neurotransmitter uptake	1/90	18/14386	0.106876324717735	0.433333254618173	0.415092501621241	RAB3B	1
BP	GO:0072202	cell differentiation involved in metanephros development	1/90	18/14386	0.106876324717735	0.433333254618173	0.415092501621241	STAT1	1
BP	GO:0090189	regulation of branching involved in ureteric bud morphogenesis	1/90	18/14386	0.106876324717735	0.433333254618173	0.415092501621241	NOG	1
BP	GO:0098856	intestinal lipid absorption	1/90	18/14386	0.106876324717735	0.433333254618173	0.415092501621241	AKR1C1	1
BP	GO:1903232	melanosome assembly	1/90	18/14386	0.106876324717735	0.433333254618173	0.415092501621241	HPS3	1
BP	GO:1904666	regulation of ubiquitin protein ligase activity	1/90	18/14386	0.106876324717735	0.433333254618173	0.415092501621241	UBE2C	1
BP	GO:1904706	negative regulation of vascular associated smooth muscle cell proliferation	1/90	18/14386	0.106876324717735	0.433333254618173	0.415092501621241	NDRG2	1
BP	GO:0010717	regulation of epithelial to mesenchymal transition	2/90	89/14386	0.106995332132738	0.433333254618173	0.415092501621241	BMP2/NOG	2
BP	GO:0048167	regulation of synaptic plasticity	3/90	183/14386	0.107064233302892	0.433333254618173	0.415092501621241	KCNB1/VGF/NOG	3
BP	GO:0072330	monocarboxylic acid biosynthetic process	3/90	183/14386	0.107064233302892	0.433333254618173	0.415092501621241	FA2H/ACADL/BAAT	3
BP	GO:0043583	ear development	3/90	184/14386	0.108370208803381	0.43739528647788	0.418983546096461	BMP2/NOG/MCOLN3	3
BP	GO:0001823	mesonephros development	2/90	90/14386	0.1089994643619	0.43739528647788	0.418983546096461	BMP2/NOG	2
BP	GO:0048477	oogenesis	2/90	90/14386	0.1089994643619	0.43739528647788	0.418983546096461	PTX3/PAQR5	2
BP	GO:0071347	cellular response to interleukin-1	2/90	90/14386	0.1089994643619	0.43739528647788	0.418983546096461	FGG/GBP2	2
BP	GO:0051345	positive regulation of hydrolase activity	5/90	406/14386	0.110709827161842	0.438216025901357	0.419769737271127	BMP2/TNFSF15/FAS/PMAIP1/APOH	5
BP	GO:0006641	triglyceride metabolic process	2/90	91/14386	0.111013639745345	0.438216025901357	0.419769737271127	APOH/AADAC	2
BP	GO:0006700	C21-steroid hormone biosynthetic process	1/90	19/14386	0.112470779810678	0.438216025901357	0.419769737271127	BMP2	1
BP	GO:0006907	pinocytosis	1/90	19/14386	0.112470779810678	0.438216025901357	0.419769737271127	DOCK2	1
BP	GO:0010842	retina layer formation	1/90	19/14386	0.112470779810678	0.438216025901357	0.419769737271127	TSPAN12	1
BP	GO:0032148	activation of protein kinase B activity	1/90	19/14386	0.112470779810678	0.438216025901357	0.419769737271127	ADRA2C	1
BP	GO:0034114	regulation of heterotypic cell-cell adhesion	1/90	19/14386	0.112470779810678	0.438216025901357	0.419769737271127	FGG	1
BP	GO:0035493	SNARE complex assembly	1/90	19/14386	0.112470779810678	0.438216025901357	0.419769737271127	CLTRN	1
BP	GO:0038128	ERBB2 signaling pathway	1/90	19/14386	0.112470779810678	0.438216025901357	0.419769737271127	PTK6	1
BP	GO:0045061	thymic T cell selection	1/90	19/14386	0.112470779810678	0.438216025901357	0.419769737271127	DOCK2	1
BP	GO:0048268	clathrin coat assembly	1/90	19/14386	0.112470779810678	0.438216025901357	0.419769737271127	FCHO1	1
BP	GO:0051590	positive regulation of neurotransmitter transport	1/90	19/14386	0.112470779810678	0.438216025901357	0.419769737271127	RAB3B	1
BP	GO:0060392	negative regulation of SMAD protein signal transduction	1/90	19/14386	0.112470779810678	0.438216025901357	0.419769737271127	NOG	1
BP	GO:0060571	morphogenesis of an epithelial fold	1/90	19/14386	0.112470779810678	0.438216025901357	0.419769737271127	NOG	1
BP	GO:0008585	female gonad development	2/90	93/14386	0.115071320206118	0.44742016427969	0.428586436160524	VGF/PTX3	2
BP	GO:0006268	DNA unwinding involved in DNA replication	1/90	20/14386	0.118030578642518	0.448094111884012	0.429232014578654	MCM7	1
BP	GO:0021533	cell differentiation in hindbrain	1/90	20/14386	0.118030578642518	0.448094111884012	0.429232014578654	NOG	1
BP	GO:0036296	response to increased oxygen levels	1/90	20/14386	0.118030578642518	0.448094111884012	0.429232014578654	FAS	1
BP	GO:0036498	IRE1-mediated unfolded protein response	1/90	20/14386	0.118030578642518	0.448094111884012	0.429232014578654	PTPN1	1
BP	GO:0042474	middle ear morphogenesis	1/90	20/14386	0.118030578642518	0.448094111884012	0.429232014578654	NOG	1
BP	GO:0046597	negative regulation of viral entry into host cell	1/90	20/14386	0.118030578642518	0.448094111884012	0.429232014578654	PTX3	1
BP	GO:0050908	detection of light stimulus involved in visual perception	1/90	20/14386	0.118030578642518	0.448094111884012	0.429232014578654	RGS9BP	1
BP	GO:0050962	detection of light stimulus involved in sensory perception	1/90	20/14386	0.118030578642518	0.448094111884012	0.429232014578654	RGS9BP	1
BP	GO:0141087	positive regulation of inflammasome-mediated signaling pathway	1/90	20/14386	0.118030578642518	0.448094111884012	0.429232014578654	GBP2	1
BP	GO:1902236	negative regulation of endoplasmic reticulum stress-induced intrinsic apoptotic signaling pathway	1/90	20/14386	0.118030578642518	0.448094111884012	0.429232014578654	PTPN1	1
BP	GO:2000178	negative regulation of neural precursor cell proliferation	1/90	20/14386	0.118030578642518	0.448094111884012	0.429232014578654	VAX1	1
BP	GO:0030595	leukocyte chemotaxis	3/90	192/14386	0.119039369068557	0.448094111884012	0.429232014578654	PPBP/NUP85/RIN3	3
BP	GO:0046545	development of primary female sexual characteristics	2/90	95/14386	0.11916679451095	0.448094111884012	0.429232014578654	VGF/PTX3	2
BP	GO:0097529	myeloid leukocyte migration	3/90	195/14386	0.123138505073116	0.448094111884012	0.429232014578654	PPBP/NUP85/RIN3	3
BP	GO:0008045	motor neuron axon guidance	1/90	21/14386	0.123555933502755	0.448094111884012	0.429232014578654	NOG	1
BP	GO:0010566	regulation of ketone biosynthetic process	1/90	21/14386	0.123555933502755	0.448094111884012	0.429232014578654	BMP2	1
BP	GO:0010894	negative regulation of steroid biosynthetic process	1/90	21/14386	0.123555933502755	0.448094111884012	0.429232014578654	BMP2	1
BP	GO:0021871	forebrain regionalization	1/90	21/14386	0.123555933502755	0.448094111884012	0.429232014578654	BMP2	1
BP	GO:0032727	positive regulation of interferon-alpha production	1/90	21/14386	0.123555933502755	0.448094111884012	0.429232014578654	STAT1	1
BP	GO:0051957	positive regulation of amino acid transport	1/90	21/14386	0.123555933502755	0.448094111884012	0.429232014578654	CLTRN	1
BP	GO:0061099	negative regulation of protein tyrosine kinase activity	1/90	21/14386	0.123555933502755	0.448094111884012	0.429232014578654	PTK6	1
BP	GO:0071880	adenylate cyclase-activating adrenergic receptor signaling pathway	1/90	21/14386	0.123555933502755	0.448094111884012	0.429232014578654	ADRA2C	1
BP	GO:0072234	metanephric nephron tubule development	1/90	21/14386	0.123555933502755	0.448094111884012	0.429232014578654	STAT1	1
BP	GO:0072273	metanephric nephron morphogenesis	1/90	21/14386	0.123555933502755	0.448094111884012	0.429232014578654	STAT1	1
BP	GO:0090208	positive regulation of triglyceride metabolic process	1/90	21/14386	0.123555933502755	0.448094111884012	0.429232014578654	AADAC	1
BP	GO:1905207	regulation of cardiocyte differentiation	1/90	21/14386	0.123555933502755	0.448094111884012	0.429232014578654	BMP2	1
BP	GO:2000273	positive regulation of signaling receptor activity	1/90	21/14386	0.123555933502755	0.448094111884012	0.429232014578654	ADRA2C	1
BP	GO:0033209	tumor necrosis factor-mediated signaling pathway	2/90	98/14386	0.125377495113877	0.448094111884012	0.429232014578654	FAS/STAT1	2
BP	GO:0090277	positive regulation of peptide hormone secretion	2/90	98/14386	0.125377495113877	0.448094111884012	0.429232014578654	FGG/NR0B2	2
BP	GO:0042445	hormone metabolic process	3/90	197/14386	0.125899944834674	0.448094111884012	0.429232014578654	BMP2/BCO1/AKR1C1	3
BP	GO:0045055	regulated exocytosis	3/90	199/14386	0.12868386460949	0.448094111884012	0.429232014578654	KCNB1/CLTRN/SYT15	3
BP	GO:0001835	blastocyst hatching	1/90	22/14386	0.129047055395185	0.448094111884012	0.429232014578654	HS3ST6	1
BP	GO:0002053	positive regulation of mesenchymal cell proliferation	1/90	22/14386	0.129047055395185	0.448094111884012	0.429232014578654	STAT1	1
BP	GO:0003071	renal system process involved in regulation of systemic arterial blood pressure	1/90	22/14386	0.129047055395185	0.448094111884012	0.429232014578654	HSD11B2	1
BP	GO:0003181	atrioventricular valve morphogenesis	1/90	22/14386	0.129047055395185	0.448094111884012	0.429232014578654	BMP2	1
BP	GO:0009110	vitamin biosynthetic process	1/90	22/14386	0.129047055395185	0.448094111884012	0.429232014578654	BCO1	1
BP	GO:0019885	antigen processing and presentation of endogenous peptide antigen via MHC class I	1/90	22/14386	0.129047055395185	0.448094111884012	0.429232014578654	RAET1G	1
BP	GO:0022011	myelination in peripheral nervous system	1/90	22/14386	0.129047055395185	0.448094111884012	0.429232014578654	FA2H	1
BP	GO:0031145	anaphase-promoting complex-dependent catabolic process	1/90	22/14386	0.129047055395185	0.448094111884012	0.429232014578654	UBE2C	1
BP	GO:0032292	peripheral nervous system axon ensheathment	1/90	22/14386	0.129047055395185	0.448094111884012	0.429232014578654	FA2H	1
BP	GO:0035188	hatching	1/90	22/14386	0.129047055395185	0.448094111884012	0.429232014578654	HS3ST6	1
BP	GO:0035357	peroxisome proliferator activated receptor signaling pathway	1/90	22/14386	0.129047055395185	0.448094111884012	0.429232014578654	BMP2	1
BP	GO:0035458	cellular response to interferon-beta	1/90	22/14386	0.129047055395185	0.448094111884012	0.429232014578654	STAT1	1
BP	GO:0042278	purine nucleoside metabolic process	1/90	22/14386	0.129047055395185	0.448094111884012	0.429232014578654	GDA	1
BP	GO:0042832	defense response to protozoan	1/90	22/14386	0.129047055395185	0.448094111884012	0.429232014578654	GBP2	1
BP	GO:0043567	regulation of insulin-like growth factor receptor signaling pathway	1/90	22/14386	0.129047055395185	0.448094111884012	0.429232014578654	BMP2	1
BP	GO:0043931	ossification involved in bone maturation	1/90	22/14386	0.129047055395185	0.448094111884012	0.429232014578654	BMP2	1
BP	GO:0046628	positive regulation of insulin receptor signaling pathway	1/90	22/14386	0.129047055395185	0.448094111884012	0.429232014578654	PTPN1	1
BP	GO:0051953	negative regulation of amine transport	1/90	22/14386	0.129047055395185	0.448094111884012	0.429232014578654	ADRA2C	1
BP	GO:0055022	negative regulation of cardiac muscle tissue growth	1/90	22/14386	0.129047055395185	0.448094111884012	0.429232014578654	NOG	1
BP	GO:0060333	type II interferon-mediated signaling pathway	1/90	22/14386	0.129047055395185	0.448094111884012	0.429232014578654	STAT1	1
BP	GO:0060396	growth hormone receptor signaling pathway	1/90	22/14386	0.129047055395185	0.448094111884012	0.429232014578654	PTPN1	1
BP	GO:0061098	positive regulation of protein tyrosine kinase activity	1/90	22/14386	0.129047055395185	0.448094111884012	0.429232014578654	PTPN1	1
BP	GO:0061117	negative regulation of heart growth	1/90	22/14386	0.129047055395185	0.448094111884012	0.429232014578654	NOG	1
BP	GO:0071684	organism emergence from protective structure	1/90	22/14386	0.129047055395185	0.448094111884012	0.429232014578654	HS3ST6	1
BP	GO:0090200	positive regulation of release of cytochrome c from mitochondria	1/90	22/14386	0.129047055395185	0.448094111884012	0.429232014578654	PMAIP1	1
BP	GO:0002062	chondrocyte differentiation	2/90	100/14386	0.129560757589467	0.448094111884012	0.429232014578654	BMP2/TGFBI	2
BP	GO:0002793	positive regulation of peptide secretion	2/90	100/14386	0.129560757589467	0.448094111884012	0.429232014578654	FGG/NR0B2	2
BP	GO:0006805	xenobiotic metabolic process	2/90	100/14386	0.129560757589467	0.448094111884012	0.429232014578654	AKR1C1/AADAC	2
BP	GO:1904659	glucose transmembrane transport	2/90	100/14386	0.129560757589467	0.448094111884012	0.429232014578654	SLC2A4/PPBP	2
BP	GO:0071346	cellular response to type II interferon	2/90	101/14386	0.131664674140353	0.449934713793898	0.430995138094149	GBP2/STAT1	2
BP	GO:0019221	cytokine-mediated signaling pathway	5/90	431/14386	0.132957042520041	0.449934713793898	0.430995138094149	PPBP/FAS/PTPN1/STAT1/CLCF1	5
BP	GO:0009743	response to carbohydrate	3/90	203/14386	0.134317541865528	0.449934713793898	0.430995138094149	KCNB1/NR0B2/CLTRN	3
BP	GO:0097191	extrinsic apoptotic signaling pathway	3/90	203/14386	0.134317541865528	0.449934713793898	0.430995138094149	FGG/FAS/PMAIP1	3
BP	GO:0009162	deoxyribonucleoside monophosphate metabolic process	1/90	23/14386	0.134504154045591	0.449934713793898	0.430995138094149	GDA	1
BP	GO:0019433	triglyceride catabolic process	1/90	23/14386	0.134504154045591	0.449934713793898	0.430995138094149	AADAC	1
BP	GO:0022010	central nervous system myelination	1/90	23/14386	0.134504154045591	0.449934713793898	0.430995138094149	FA2H	1
BP	GO:0032291	axon ensheathment in central nervous system	1/90	23/14386	0.134504154045591	0.449934713793898	0.430995138094149	FA2H	1
BP	GO:0033622	integrin activation	1/90	23/14386	0.134504154045591	0.449934713793898	0.430995138094149	CDH17	1
BP	GO:0045939	negative regulation of steroid metabolic process	1/90	23/14386	0.134504154045591	0.449934713793898	0.430995138094149	BMP2	1
BP	GO:0046885	regulation of hormone biosynthetic process	1/90	23/14386	0.134504154045591	0.449934713793898	0.430995138094149	BMP2	1
BP	GO:0060155	platelet dense granule organization	1/90	23/14386	0.134504154045591	0.449934713793898	0.430995138094149	HPS3	1
BP	GO:0071378	cellular response to growth hormone stimulus	1/90	23/14386	0.134504154045591	0.449934713793898	0.430995138094149	PTPN1	1
BP	GO:0072170	metanephric tubule development	1/90	23/14386	0.134504154045591	0.449934713793898	0.430995138094149	STAT1	1
BP	GO:0072243	metanephric nephron epithelium development	1/90	23/14386	0.134504154045591	0.449934713793898	0.430995138094149	STAT1	1
BP	GO:1903901	negative regulation of viral life cycle	1/90	23/14386	0.134504154045591	0.449934713793898	0.430995138094149	PTX3	1
BP	GO:0008645	hexose transmembrane transport	2/90	103/14386	0.135896174897375	0.449934713793898	0.430995138094149	SLC2A4/PPBP	2
BP	GO:0019882	antigen processing and presentation	2/90	103/14386	0.135896174897375	0.449934713793898	0.430995138094149	RAET1G/RAB3B	2
BP	GO:0045471	response to ethanol	2/90	103/14386	0.135896174897375	0.449934713793898	0.430995138094149	SLC2A4/NR0B2	2
BP	GO:0050678	regulation of epithelial cell proliferation	4/90	316/14386	0.136106026852612	0.449934713793898	0.430995138094149	APOH/FA2H/NOG/STAT1	4
BP	GO:0044242	cellular lipid catabolic process	3/90	205/14386	0.137166496508665	0.449934713793898	0.430995138094149	BCO1/AADAC/ACADL	3
BP	GO:0003206	cardiac chamber morphogenesis	2/90	104/14386	0.138023403589993	0.449934713793898	0.430995138094149	BMP2/NOG	2
BP	GO:0030326	embryonic limb morphogenesis	2/90	104/14386	0.138023403589993	0.449934713793898	0.430995138094149	HOXC11/NOG	2
BP	GO:0035113	embryonic appendage morphogenesis	2/90	104/14386	0.138023403589993	0.449934713793898	0.430995138094149	HOXC11/NOG	2
BP	GO:0001963	synaptic transmission, dopaminergic	1/90	24/14386	0.139927437909401	0.449934713793898	0.430995138094149	RAB3B	1
BP	GO:0002475	antigen processing and presentation via MHC class Ib	1/90	24/14386	0.139927437909401	0.449934713793898	0.430995138094149	RAET1G	1
BP	GO:0002483	antigen processing and presentation of endogenous peptide antigen	1/90	24/14386	0.139927437909401	0.449934713793898	0.430995138094149	RAET1G	1
BP	GO:0009164	nucleoside catabolic process	1/90	24/14386	0.139927437909401	0.449934713793898	0.430995138094149	GDA	1
BP	GO:0010922	positive regulation of phosphatase activity	1/90	24/14386	0.139927437909401	0.449934713793898	0.430995138094149	BMP2	1
BP	GO:0032801	receptor catabolic process	1/90	24/14386	0.139927437909401	0.449934713793898	0.430995138094149	PTPN1	1
BP	GO:0033688	regulation of osteoblast proliferation	1/90	24/14386	0.139927437909401	0.449934713793898	0.430995138094149	BMP2	1
BP	GO:0042634	regulation of hair cycle	1/90	24/14386	0.139927437909401	0.449934713793898	0.430995138094149	FA2H	1
BP	GO:0043507	positive regulation of JUN kinase activity	1/90	24/14386	0.139927437909401	0.449934713793898	0.430995138094149	PTPN1	1
BP	GO:0050996	positive regulation of lipid catabolic process	1/90	24/14386	0.139927437909401	0.449934713793898	0.430995138094149	AADAC	1
BP	GO:0060740	prostate gland epithelium morphogenesis	1/90	24/14386	0.139927437909401	0.449934713793898	0.430995138094149	NOG	1
BP	GO:0120255	olefinic compound biosynthetic process	1/90	24/14386	0.139927437909401	0.449934713793898	0.430995138094149	BMP2	1
BP	GO:1900078	positive regulation of cellular response to insulin stimulus	1/90	24/14386	0.139927437909401	0.449934713793898	0.430995138094149	PTPN1	1
BP	GO:1901385	regulation of voltage-gated calcium channel activity	1/90	24/14386	0.139927437909401	0.449934713793898	0.430995138094149	AHNAK	1
BP	GO:2001234	negative regulation of apoptotic signaling pathway	3/90	207/14386	0.140036325810274	0.449934713793898	0.430995138094149	FGG/NOG/PTPN1	3
BP	GO:0015749	monosaccharide transmembrane transport	2/90	105/14386	0.140158050598008	0.449934713793898	0.430995138094149	SLC2A4/PPBP	2
BP	GO:0046660	female sex differentiation	2/90	105/14386	0.140158050598008	0.449934713793898	0.430995138094149	VGF/PTX3	2
BP	GO:0051347	positive regulation of transferase activity	4/90	322/14386	0.142871941113683	0.449934713793898	0.430995138094149	ADRA2C/TNFSF15/UBE2C/PTPN1	4
BP	GO:0001562	response to protozoan	1/90	25/14386	0.145317114179291	0.449934713793898	0.430995138094149	GBP2	1
BP	GO:0003171	atrioventricular valve development	1/90	25/14386	0.145317114179291	0.449934713793898	0.430995138094149	BMP2	1
BP	GO:0008299	isoprenoid biosynthetic process	1/90	25/14386	0.145317114179291	0.449934713793898	0.430995138094149	BCO1	1
BP	GO:0030194	positive regulation of blood coagulation	1/90	25/14386	0.145317114179291	0.449934713793898	0.430995138094149	APOH	1
BP	GO:0032607	interferon-alpha production	1/90	25/14386	0.145317114179291	0.449934713793898	0.430995138094149	STAT1	1
BP	GO:0032647	regulation of interferon-alpha production	1/90	25/14386	0.145317114179291	0.449934713793898	0.430995138094149	STAT1	1
BP	GO:0045686	negative regulation of glial cell differentiation	1/90	25/14386	0.145317114179291	0.449934713793898	0.430995138094149	NOG	1
BP	GO:0045742	positive regulation of epidermal growth factor receptor signaling pathway	1/90	25/14386	0.145317114179291	0.449934713793898	0.430995138094149	PTK6	1
BP	GO:0045830	positive regulation of isotype switching	1/90	25/14386	0.145317114179291	0.449934713793898	0.430995138094149	CLCF1	1
BP	GO:0045907	positive regulation of vasoconstriction	1/90	25/14386	0.145317114179291	0.449934713793898	0.430995138094149	FGG	1
BP	GO:0046037	GMP metabolic process	1/90	25/14386	0.145317114179291	0.449934713793898	0.430995138094149	GDA	1
BP	GO:0051560	mitochondrial calcium ion homeostasis	1/90	25/14386	0.145317114179291	0.449934713793898	0.430995138094149	MCUB	1
BP	GO:0060037	pharyngeal system development	1/90	25/14386	0.145317114179291	0.449934713793898	0.430995138094149	NOG	1
BP	GO:0060575	intestinal epithelial cell differentiation	1/90	25/14386	0.145317114179291	0.449934713793898	0.430995138094149	PTK6	1
BP	GO:0061037	negative regulation of cartilage development	1/90	25/14386	0.145317114179291	0.449934713793898	0.430995138094149	NOG	1
BP	GO:0061436	establishment of skin barrier	1/90	25/14386	0.145317114179291	0.449934713793898	0.430995138094149	FA2H	1
BP	GO:0070977	bone maturation	1/90	25/14386	0.145317114179291	0.449934713793898	0.430995138094149	BMP2	1
BP	GO:0090314	positive regulation of protein targeting to membrane	1/90	25/14386	0.145317114179291	0.449934713793898	0.430995138094149	KCNB1	1
BP	GO:1900048	positive regulation of hemostasis	1/90	25/14386	0.145317114179291	0.449934713793898	0.430995138094149	APOH	1
BP	GO:1900745	positive regulation of p38MAPK cascade	1/90	25/14386	0.145317114179291	0.449934713793898	0.430995138094149	BMP2	1
BP	GO:0070555	response to interleukin-1	2/90	108/14386	0.146604779570443	0.449934713793898	0.430995138094149	FGG/GBP2	2
BP	GO:0048762	mesenchymal cell differentiation	3/90	212/14386	0.147299584869954	0.449934713793898	0.430995138094149	BMP2/NOG/STAT1	3
BP	GO:0045936	negative regulation of phosphate metabolic process	4/90	326/14386	0.147456331922946	0.449934713793898	0.430995138094149	BMP2/PTK6/DBNDD2/PTPN1	4
BP	GO:0010563	negative regulation of phosphorus metabolic process	4/90	327/14386	0.148611451004887	0.449934713793898	0.430995138094149	BMP2/PTK6/DBNDD2/PTPN1	4
BP	GO:0001773	myeloid dendritic cell activation	1/90	26/14386	0.150673388792748	0.449934713793898	0.430995138094149	DOCK2	1
BP	GO:0001778	plasma membrane repair	1/90	26/14386	0.150673388792748	0.449934713793898	0.430995138094149	AHNAK	1
BP	GO:0002313	mature B cell differentiation involved in immune response	1/90	26/14386	0.150673388792748	0.449934713793898	0.430995138094149	CDH17	1
BP	GO:0003338	metanephros morphogenesis	1/90	26/14386	0.150673388792748	0.449934713793898	0.430995138094149	STAT1	1
BP	GO:0006910	phagocytosis, recognition	1/90	26/14386	0.150673388792748	0.449934713793898	0.430995138094149	PTX3	1
BP	GO:0010458	exit from mitosis	1/90	26/14386	0.150673388792748	0.449934713793898	0.430995138094149	UBE2C	1
BP	GO:0033032	regulation of myeloid cell apoptotic process	1/90	26/14386	0.150673388792748	0.449934713793898	0.430995138094149	APOH	1
BP	GO:0034391	regulation of smooth muscle cell apoptotic process	1/90	26/14386	0.150673388792748	0.449934713793898	0.430995138094149	APOH	1
BP	GO:0042219	cellular modified amino acid catabolic process	1/90	26/14386	0.150673388792748	0.449934713793898	0.430995138094149	ACADL	1
BP	GO:0048679	regulation of axon regeneration	1/90	26/14386	0.150673388792748	0.449934713793898	0.430995138094149	RTN4RL1	1
BP	GO:0060292	long-term synaptic depression	1/90	26/14386	0.150673388792748	0.449934713793898	0.430995138094149	KCNB1	1
BP	GO:0060512	prostate gland morphogenesis	1/90	26/14386	0.150673388792748	0.449934713793898	0.430995138094149	NOG	1
BP	GO:0070286	axonemal dynein complex assembly	1/90	26/14386	0.150673388792748	0.449934713793898	0.430995138094149	DNAAF4	1
BP	GO:0070570	regulation of neuron projection regeneration	1/90	26/14386	0.150673388792748	0.449934713793898	0.430995138094149	RTN4RL1	1
BP	GO:0071354	cellular response to interleukin-6	1/90	26/14386	0.150673388792748	0.449934713793898	0.430995138094149	FGG	1
BP	GO:0072207	metanephric epithelium development	1/90	26/14386	0.150673388792748	0.449934713793898	0.430995138094149	STAT1	1
BP	GO:1902042	negative regulation of extrinsic apoptotic signaling pathway via death domain receptors	1/90	26/14386	0.150673388792748	0.449934713793898	0.430995138094149	FGG	1
BP	GO:1903055	positive regulation of extracellular matrix organization	1/90	26/14386	0.150673388792748	0.449934713793898	0.430995138094149	BMP2	1
BP	GO:2000352	negative regulation of endothelial cell apoptotic process	1/90	26/14386	0.150673388792748	0.449934713793898	0.430995138094149	FGG	1
BP	GO:0002702	positive regulation of production of molecular mediator of immune response	2/90	110/14386	0.150936565330221	0.449934713793898	0.430995138094149	RAET1G/CLCF1	2
BP	GO:0007368	determination of left/right symmetry	2/90	110/14386	0.150936565330221	0.449934713793898	0.430995138094149	LEFTY1/DNAAF4	2
BP	GO:0031669	cellular response to nutrient levels	3/90	215/14386	0.151716341301575	0.450551886880994	0.431586331864592	KCNB1/FAS/PMAIP1	3
BP	GO:0002824	positive regulation of adaptive immune response based on somatic recombination of immune receptors built from immunoglobulin superfamily domains	2/90	111/14386	0.153112150488918	0.450551886880994	0.431586331864592	RAET1G/CLCF1	2
BP	GO:0048706	embryonic skeletal system development	2/90	111/14386	0.153112150488918	0.450551886880994	0.431586331864592	HOXC11/NOG	2
BP	GO:0043393	regulation of protein binding	2/90	112/14386	0.155293980106976	0.450551886880994	0.431586331864592	BMP2/NOG	2
BP	GO:0045667	regulation of osteoblast differentiation	2/90	112/14386	0.155293980106976	0.450551886880994	0.431586331864592	BMP2/NOG	2
BP	GO:0061041	regulation of wound healing	2/90	112/14386	0.155293980106976	0.450551886880994	0.431586331864592	FGG/APOH	2
BP	GO:1903305	regulation of regulated secretory pathway	2/90	112/14386	0.155293980106976	0.450551886880994	0.431586331864592	KCNB1/SYT15	2
BP	GO:0015012	heparan sulfate proteoglycan biosynthetic process	1/90	27/14386	0.15599646643959	0.450551886880994	0.431586331864592	HS3ST6	1
BP	GO:0030212	hyaluronan metabolic process	1/90	27/14386	0.15599646643959	0.450551886880994	0.431586331864592	ITIH2	1
BP	GO:0033687	osteoblast proliferation	1/90	27/14386	0.15599646643959	0.450551886880994	0.431586331864592	BMP2	1
BP	GO:0034390	smooth muscle cell apoptotic process	1/90	27/14386	0.15599646643959	0.450551886880994	0.431586331864592	APOH	1
BP	GO:0035456	response to interferon-beta	1/90	27/14386	0.15599646643959	0.450551886880994	0.431586331864592	STAT1	1
BP	GO:0050820	positive regulation of coagulation	1/90	27/14386	0.15599646643959	0.450551886880994	0.431586331864592	APOH	1
BP	GO:0060325	face morphogenesis	1/90	27/14386	0.15599646643959	0.450551886880994	0.431586331864592	NOG	1
BP	GO:0060914	heart formation	1/90	27/14386	0.15599646643959	0.450551886880994	0.431586331864592	BMP2	1
BP	GO:0061036	positive regulation of cartilage development	1/90	27/14386	0.15599646643959	0.450551886880994	0.431586331864592	BMP2	1
BP	GO:0071875	adrenergic receptor signaling pathway	1/90	27/14386	0.15599646643959	0.450551886880994	0.431586331864592	ADRA2C	1
BP	GO:1901186	positive regulation of ERBB signaling pathway	1/90	27/14386	0.15599646643959	0.450551886880994	0.431586331864592	PTK6	1
BP	GO:1901798	positive regulation of signal transduction by p53 class mediator	1/90	27/14386	0.15599646643959	0.450551886880994	0.431586331864592	PMAIP1	1
BP	GO:1905820	positive regulation of chromosome separation	1/90	27/14386	0.15599646643959	0.450551886880994	0.431586331864592	UBE2C	1
BP	GO:0008203	cholesterol metabolic process	2/90	113/14386	0.157481893566284	0.450551886880994	0.431586331864592	NR0B2/ACADL	2
BP	GO:1901652	response to peptide	5/90	458/14386	0.159070692342252	0.450551886880994	0.431586331864592	SLC2A4/VGF/HSD11B2/PTPN1/STAT1	5
BP	GO:0018108	peptidyl-tyrosine phosphorylation	3/90	220/14386	0.159171248688848	0.450551886880994	0.431586331864592	PTK6/PTPN1/CLCF1	3
BP	GO:0046883	regulation of hormone secretion	3/90	220/14386	0.159171248688848	0.450551886880994	0.431586331864592	KCNB1/FGG/NR0B2	3
BP	GO:0002708	positive regulation of lymphocyte mediated immunity	2/90	114/14386	0.159675731972149	0.450551886880994	0.431586331864592	RAET1G/CLCF1	2
BP	GO:0006720	isoprenoid metabolic process	2/90	114/14386	0.159675731972149	0.450551886880994	0.431586331864592	BCO1/AKR1C1	2
BP	GO:0035270	endocrine system development	2/90	114/14386	0.159675731972149	0.450551886880994	0.431586331864592	BMP2/NOG	2
BP	GO:0060972	left/right pattern formation	2/90	114/14386	0.159675731972149	0.450551886880994	0.431586331864592	LEFTY1/DNAAF4	2
BP	GO:0001990	regulation of systemic arterial blood pressure by hormone	1/90	28/14386	0.161286550569435	0.450551886880994	0.431586331864592	HSD11B2	1
BP	GO:0002230	positive regulation of defense response to virus by host	1/90	28/14386	0.161286550569435	0.450551886880994	0.431586331864592	STAT1	1
BP	GO:0003351	epithelial cilium movement involved in extracellular fluid movement	1/90	28/14386	0.161286550569435	0.450551886880994	0.431586331864592	DNAAF4	1
BP	GO:0007271	synaptic transmission, cholinergic	1/90	28/14386	0.161286550569435	0.450551886880994	0.431586331864592	CHRNA5	1
BP	GO:0009264	deoxyribonucleotide catabolic process	1/90	28/14386	0.161286550569435	0.450551886880994	0.431586331864592	GDA	1
BP	GO:0030947	regulation of vascular endothelial growth factor receptor signaling pathway	1/90	28/14386	0.161286550569435	0.450551886880994	0.431586331864592	PTPN1	1
BP	GO:0034656	nucleobase-containing small molecule catabolic process	1/90	28/14386	0.161286550569435	0.450551886880994	0.431586331864592	GDA	1
BP	GO:0035335	peptidyl-tyrosine dephosphorylation	1/90	28/14386	0.161286550569435	0.450551886880994	0.431586331864592	PTPN1	1
BP	GO:0040036	regulation of fibroblast growth factor receptor signaling pathway	1/90	28/14386	0.161286550569435	0.450551886880994	0.431586331864592	NOG	1
BP	GO:0045777	positive regulation of blood pressure	1/90	28/14386	0.161286550569435	0.450551886880994	0.431586331864592	HSD11B2	1
BP	GO:0046386	deoxyribose phosphate catabolic process	1/90	28/14386	0.161286550569435	0.450551886880994	0.431586331864592	GDA	1
BP	GO:0048799	animal organ maturation	1/90	28/14386	0.161286550569435	0.450551886880994	0.431586331864592	BMP2	1
BP	GO:0070741	response to interleukin-6	1/90	28/14386	0.161286550569435	0.450551886880994	0.431586331864592	FGG	1
BP	GO:1900101	regulation of endoplasmic reticulum unfolded protein response	1/90	28/14386	0.161286550569435	0.450551886880994	0.431586331864592	PTPN1	1
BP	GO:0043405	regulation of MAP kinase activity	2/90	115/14386	0.161875338138416	0.450551886880994	0.431586331864592	BMP2/PTPN1	2
BP	GO:0018212	peptidyl-tyrosine modification	3/90	222/14386	0.162184817955539	0.450551886880994	0.431586331864592	PTK6/PTPN1/CLCF1	3
BP	GO:0045860	positive regulation of protein kinase activity	3/90	223/14386	0.163698175244981	0.450551886880994	0.431586331864592	ADRA2C/TNFSF15/PTPN1	3
BP	GO:0060828	regulation of canonical Wnt signaling pathway	3/90	223/14386	0.163698175244981	0.450551886880994	0.431586331864592	SHISA3/BMP2/NOG	3
BP	GO:0001936	regulation of endothelial cell proliferation	2/90	116/14386	0.16408055657272	0.450551886880994	0.431586331864592	APOH/STAT1	2
BP	GO:0002821	positive regulation of adaptive immune response	2/90	116/14386	0.16408055657272	0.450551886880994	0.431586331864592	RAET1G/CLCF1	2
BP	GO:0006639	acylglycerol metabolic process	2/90	116/14386	0.16408055657272	0.450551886880994	0.431586331864592	APOH/AADAC	2
BP	GO:0006638	neutral lipid metabolic process	2/90	117/14386	0.166291233461843	0.450551886880994	0.431586331864592	APOH/AADAC	2
BP	GO:0009799	specification of symmetry	2/90	117/14386	0.166291233461843	0.450551886880994	0.431586331864592	LEFTY1/DNAAF4	2
BP	GO:0009855	determination of bilateral symmetry	2/90	117/14386	0.166291233461843	0.450551886880994	0.431586331864592	LEFTY1/DNAAF4	2
BP	GO:0010565	regulation of cellular ketone metabolic process	2/90	117/14386	0.166291233461843	0.450551886880994	0.431586331864592	BMP2/ACADL	2
BP	GO:0034219	carbohydrate transmembrane transport	2/90	117/14386	0.166291233461843	0.450551886880994	0.431586331864592	SLC2A4/PPBP	2
BP	GO:0032102	negative regulation of response to external stimulus	4/90	342/14386	0.166353316561421	0.450551886880994	0.431586331864592	RTN4RL1/FGG/RIN3/APOH	4
BP	GO:0002021	response to dietary excess	1/90	29/14386	0.166543843399129	0.450551886880994	0.431586331864592	VGF	1
BP	GO:0002717	positive regulation of natural killer cell mediated immunity	1/90	29/14386	0.166543843399129	0.450551886880994	0.431586331864592	RAET1G	1
BP	GO:0010464	regulation of mesenchymal cell proliferation	1/90	29/14386	0.166543843399129	0.450551886880994	0.431586331864592	STAT1	1
BP	GO:0010574	regulation of vascular endothelial growth factor production	1/90	29/14386	0.166543843399129	0.450551886880994	0.431586331864592	NDRG2	1
BP	GO:0045922	negative regulation of fatty acid metabolic process	1/90	29/14386	0.166543843399129	0.450551886880994	0.431586331864592	ACADL	1
BP	GO:0048261	negative regulation of receptor-mediated endocytosis	1/90	29/14386	0.166543843399129	0.450551886880994	0.431586331864592	RIN3	1
BP	GO:0070979	protein K11-linked ubiquitination	1/90	29/14386	0.166543843399129	0.450551886880994	0.431586331864592	UBE2C	1
BP	GO:0071398	cellular response to fatty acid	1/90	29/14386	0.166543843399129	0.450551886880994	0.431586331864592	AKR1C1	1
BP	GO:0090181	regulation of cholesterol metabolic process	1/90	29/14386	0.166543843399129	0.450551886880994	0.431586331864592	ACADL	1
BP	GO:0003007	heart morphogenesis	3/90	225/14386	0.166737785613573	0.450551886880994	0.431586331864592	BMP2/LEFTY1/NOG	3
BP	GO:0006631	fatty acid metabolic process	4/90	343/14386	0.167562747313651	0.452130516458385	0.433098510524847	AKR1C1/FA2H/ACADL/BAAT	4
BP	GO:0034341	response to type II interferon	2/90	119/14386	0.170728355660356	0.456914064076505	0.437680699235887	GBP2/STAT1	2
BP	GO:0071333	cellular response to glucose stimulus	2/90	119/14386	0.170728355660356	0.456914064076505	0.437680699235887	KCNB1/CLTRN	2
BP	GO:0009112	nucleobase metabolic process	1/90	30/14386	0.171768545920134	0.456914064076505	0.437680699235887	GDA	1
BP	GO:0010742	macrophage derived foam cell differentiation	1/90	30/14386	0.171768545920134	0.456914064076505	0.437680699235887	STAT1	1
BP	GO:0019883	antigen processing and presentation of endogenous antigen	1/90	30/14386	0.171768545920134	0.456914064076505	0.437680699235887	RAET1G	1
BP	GO:0033146	regulation of intracellular estrogen receptor signaling pathway	1/90	30/14386	0.171768545920134	0.456914064076505	0.437680699235887	DNAAF4	1
BP	GO:0045648	positive regulation of erythrocyte differentiation	1/90	30/14386	0.171768545920134	0.456914064076505	0.437680699235887	STAT1	1
BP	GO:0046621	negative regulation of organ growth	1/90	30/14386	0.171768545920134	0.456914064076505	0.437680699235887	NOG	1
BP	GO:0061384	heart trabecula morphogenesis	1/90	30/14386	0.171768545920134	0.456914064076505	0.437680699235887	NOG	1
BP	GO:0090313	regulation of protein targeting to membrane	1/90	30/14386	0.171768545920134	0.456914064076505	0.437680699235887	KCNB1	1
BP	GO:0006275	regulation of DNA replication	2/90	120/14386	0.172954501608863	0.458769144098086	0.439457691420677	MCM7/PTK6	2
BP	GO:0030168	platelet activation	2/90	120/14386	0.172954501608863	0.458769144098086	0.439457691420677	FGG/ADRA2C	2
BP	GO:1902532	negative regulation of intracellular signal transduction	5/90	472/14386	0.173390362700449	0.459169984702976	0.43984165901989	BMP2/NDRG2/NOG/PTPN1/STAT1	5
BP	GO:0050680	negative regulation of epithelial cell proliferation	2/90	121/14386	0.17518550726193	0.459169984702976	0.43984165901989	APOH/STAT1	2
BP	GO:0052548	regulation of endopeptidase activity	3/90	231/14386	0.175956202212647	0.459169984702976	0.43984165901989	TNFSF15/FAS/PMAIP1	3
BP	GO:0006699	bile acid biosynthetic process	1/90	31/14386	0.176960857905868	0.459169984702976	0.43984165901989	BAAT	1
BP	GO:0006858	extracellular transport	1/90	31/14386	0.176960857905868	0.459169984702976	0.43984165901989	DNAAF4	1
BP	GO:0009954	proximal/distal pattern formation	1/90	31/14386	0.176960857905868	0.459169984702976	0.43984165901989	HOXC11	1
BP	GO:0035640	exploration behavior	1/90	31/14386	0.176960857905868	0.459169984702976	0.43984165901989	NOG	1
BP	GO:0046320	regulation of fatty acid oxidation	1/90	31/14386	0.176960857905868	0.459169984702976	0.43984165901989	ACADL	1
BP	GO:0046461	neutral lipid catabolic process	1/90	31/14386	0.176960857905868	0.459169984702976	0.43984165901989	AADAC	1
BP	GO:0046464	acylglycerol catabolic process	1/90	31/14386	0.176960857905868	0.459169984702976	0.43984165901989	AADAC	1
BP	GO:0072210	metanephric nephron development	1/90	31/14386	0.176960857905868	0.459169984702976	0.43984165901989	STAT1	1
BP	GO:0090077	foam cell differentiation	1/90	31/14386	0.176960857905868	0.459169984702976	0.43984165901989	STAT1	1
BP	GO:0098810	neurotransmitter reuptake	1/90	31/14386	0.176960857905868	0.459169984702976	0.43984165901989	RAB3B	1
BP	GO:1901658	glycosyl compound catabolic process	1/90	31/14386	0.176960857905868	0.459169984702976	0.43984165901989	GDA	1
BP	GO:1905332	positive regulation of morphogenesis of an epithelium	1/90	31/14386	0.176960857905868	0.459169984702976	0.43984165901989	NOG	1
BP	GO:0014074	response to purine-containing compound	2/90	122/14386	0.177421226986412	0.459169984702976	0.43984165901989	VGF/STAT1	2
BP	GO:0071331	cellular response to hexose stimulus	2/90	122/14386	0.177421226986412	0.459169984702976	0.43984165901989	KCNB1/CLTRN	2
BP	GO:0050708	regulation of protein secretion	3/90	232/14386	0.177506607504984	0.459169984702976	0.43984165901989	KCNB1/FGG/NR0B2	3
BP	GO:2001235	positive regulation of apoptotic signaling pathway	2/90	123/14386	0.179661516742823	0.462695536790657	0.443218806331053	FAS/PMAIP1	2
BP	GO:0050768	negative regulation of neurogenesis	2/90	124/14386	0.181906234071476	0.462695536790657	0.443218806331053	NOG/VAX1	2
BP	GO:0071326	cellular response to monosaccharide stimulus	2/90	124/14386	0.181906234071476	0.462695536790657	0.443218806331053	KCNB1/CLTRN	2
BP	GO:1902652	secondary alcohol metabolic process	2/90	124/14386	0.181906234071476	0.462695536790657	0.443218806331053	NR0B2/ACADL	2
BP	GO:0002335	mature B cell differentiation	1/90	32/14386	0.182120977918997	0.462695536790657	0.443218806331053	CDH17	1
BP	GO:0006270	DNA replication initiation	1/90	32/14386	0.182120977918997	0.462695536790657	0.443218806331053	MCM7	1
BP	GO:0009069	serine family amino acid metabolic process	1/90	32/14386	0.182120977918997	0.462695536790657	0.443218806331053	BAAT	1
BP	GO:0014059	regulation of dopamine secretion	1/90	32/14386	0.182120977918997	0.462695536790657	0.443218806331053	SYT15	1
BP	GO:0032872	regulation of stress-activated MAPK cascade	1/90	32/14386	0.182120977918997	0.462695536790657	0.443218806331053	FAS	1
BP	GO:0043516	regulation of DNA damage response, signal transduction by p53 class mediator	1/90	32/14386	0.182120977918997	0.462695536790657	0.443218806331053	PMAIP1	1
BP	GO:0045429	positive regulation of nitric oxide biosynthetic process	1/90	32/14386	0.182120977918997	0.462695536790657	0.443218806331053	PTX3	1
BP	GO:0050892	intestinal absorption	1/90	32/14386	0.182120977918997	0.462695536790657	0.443218806331053	AKR1C1	1
BP	GO:0060043	regulation of cardiac muscle cell proliferation	1/90	32/14386	0.182120977918997	0.462695536790657	0.443218806331053	NOG	1
BP	GO:0030900	forebrain development	4/90	355/14386	0.182318795114529	0.462695536790657	0.443218806331053	BMP2/RTN4RL1/WDR37/NOG	4
BP	GO:0030509	BMP signaling pathway	2/90	125/14386	0.184155238078727	0.464299123448635	0.444754891527223	BMP2/NOG	2
BP	GO:0090101	negative regulation of transmembrane receptor protein serine/threonine kinase signaling pathway	2/90	125/14386	0.184155238078727	0.464299123448635	0.444754891527223	BMP2/NOG	2
BP	GO:0016125	sterol metabolic process	2/90	126/14386	0.186408389423329	0.464299123448635	0.444754891527223	NR0B2/ACADL	2
BP	GO:0035107	appendage morphogenesis	2/90	126/14386	0.186408389423329	0.464299123448635	0.444754891527223	HOXC11/NOG	2
BP	GO:0035108	limb morphogenesis	2/90	126/14386	0.186408389423329	0.464299123448635	0.444754891527223	HOXC11/NOG	2
BP	GO:0061448	connective tissue development	3/90	238/14386	0.186888572153807	0.464299123448635	0.444754891527223	BMP2/TGFBI/NOG	3
BP	GO:0006688	glycosphingolipid biosynthetic process	1/90	33/14386	0.187249103318697	0.464299123448635	0.444754891527223	FA2H	1
BP	GO:0007339	binding of sperm to zona pellucida	1/90	33/14386	0.187249103318697	0.464299123448635	0.444754891527223	CLGN	1
BP	GO:0010573	vascular endothelial growth factor production	1/90	33/14386	0.187249103318697	0.464299123448635	0.444754891527223	NDRG2	1
BP	GO:0010719	negative regulation of epithelial to mesenchymal transition	1/90	33/14386	0.187249103318697	0.464299123448635	0.444754891527223	NOG	1
BP	GO:0033028	myeloid cell apoptotic process	1/90	33/14386	0.187249103318697	0.464299123448635	0.444754891527223	APOH	1
BP	GO:0045191	regulation of isotype switching	1/90	33/14386	0.187249103318697	0.464299123448635	0.444754891527223	CLCF1	1
BP	GO:0048536	spleen development	1/90	33/14386	0.187249103318697	0.464299123448635	0.444754891527223	CDH17	1
BP	GO:0060323	head morphogenesis	1/90	33/14386	0.187249103318697	0.464299123448635	0.444754891527223	NOG	1
BP	GO:0060416	response to growth hormone	1/90	33/14386	0.187249103318697	0.464299123448635	0.444754891527223	PTPN1	1
BP	GO:0070269	pyroptosis	1/90	33/14386	0.187249103318697	0.464299123448635	0.444754891527223	GBP2	1
BP	GO:1904407	positive regulation of nitric oxide metabolic process	1/90	33/14386	0.187249103318697	0.464299123448635	0.444754891527223	PTX3	1
BP	GO:0045765	regulation of angiogenesis	3/90	239/14386	0.188465031647701	0.464299123448635	0.444754891527223	TSPAN12/APOH/STAT1	3
BP	GO:0030183	B cell differentiation	2/90	127/14386	0.188665550302891	0.464299123448635	0.444754891527223	CDH17/CLCF1	2
BP	GO:0046887	positive regulation of hormone secretion	2/90	127/14386	0.188665550302891	0.464299123448635	0.444754891527223	FGG/NR0B2	2
BP	GO:1903531	negative regulation of secretion by cell	2/90	127/14386	0.188665550302891	0.464299123448635	0.444754891527223	KCNB1/ADRA2C	2
BP	GO:0007611	learning or memory	3/90	240/14386	0.190045018010218	0.464299123448635	0.444754891527223	SLC2A4/DNAAF4/NOG	3
BP	GO:0021537	telencephalon development	3/90	240/14386	0.190045018010218	0.464299123448635	0.444754891527223	BMP2/RTN4RL1/WDR37	3
BP	GO:0031668	cellular response to extracellular stimulus	3/90	240/14386	0.190045018010218	0.464299123448635	0.444754891527223	KCNB1/FAS/PMAIP1	3
BP	GO:0042742	defense response to bacterium	3/90	240/14386	0.190045018010218	0.464299123448635	0.444754891527223	GBP2/PPBP/VGF	3
BP	GO:0007189	adenylate cyclase-activating G protein-coupled receptor signaling pathway	2/90	128/14386	0.190926584440441	0.464299123448635	0.444754891527223	ADRA2C/GNAL	2
BP	GO:0051961	negative regulation of nervous system development	2/90	128/14386	0.190926584440441	0.464299123448635	0.444754891527223	NOG/VAX1	2
BP	GO:0006816	calcium ion transport	4/90	362/14386	0.191123129092232	0.464299123448635	0.444754891527223	AHNAK/MCUB/CACNG6/MCOLN3	4
BP	GO:0007616	long-term memory	1/90	34/14386	0.192345430267859	0.464299123448635	0.444754891527223	SLC2A4	1
BP	GO:0014044	Schwann cell development	1/90	34/14386	0.192345430267859	0.464299123448635	0.444754891527223	FA2H	1
BP	GO:0016339	calcium-dependent cell-cell adhesion via plasma membrane cell adhesion molecules	1/90	34/14386	0.192345430267859	0.464299123448635	0.444754891527223	CDH17	1
BP	GO:0032094	response to food	1/90	34/14386	0.192345430267859	0.464299123448635	0.444754891527223	HSD11B2	1
BP	GO:0035633	maintenance of blood-brain barrier	1/90	34/14386	0.192345430267859	0.464299123448635	0.444754891527223	TSPAN12	1
BP	GO:0046627	negative regulation of insulin receptor signaling pathway	1/90	34/14386	0.192345430267859	0.464299123448635	0.444754891527223	PTPN1	1
BP	GO:0046676	negative regulation of insulin secretion	1/90	34/14386	0.192345430267859	0.464299123448635	0.444754891527223	KCNB1	1
BP	GO:0051154	negative regulation of striated muscle cell differentiation	1/90	34/14386	0.192345430267859	0.464299123448635	0.444754891527223	BMP2	1
BP	GO:0060391	positive regulation of SMAD protein signal transduction	1/90	34/14386	0.192345430267859	0.464299123448635	0.444754891527223	BMP2	1
BP	GO:0141085	regulation of inflammasome-mediated signaling pathway	1/90	34/14386	0.192345430267859	0.464299123448635	0.444754891527223	GBP2	1
BP	GO:0030856	regulation of epithelial cell differentiation	2/90	129/14386	0.193191357071096	0.465145344332717	0.44556549154454	BMP2/STAT1	2
BP	GO:0048754	branching morphogenesis of an epithelial tube	2/90	129/14386	0.193191357071096	0.465145344332717	0.44556549154454	BMP2/NOG	2
BP	GO:0007423	sensory organ development	5/90	491/14386	0.193594298325356	0.465518684065325	0.445923115894647	BMP2/TSPAN12/NOG/VAX1/MCOLN3	5
BP	GO:0050714	positive regulation of protein secretion	2/90	130/14386	0.19545973492884	0.466507435862204	0.446870247120961	FGG/NR0B2	2
BP	GO:0071456	cellular response to hypoxia	2/90	130/14386	0.19545973492884	0.466507435862204	0.446870247120961	SLC2A4/PMAIP1	2
BP	GO:0034976	response to endoplasmic reticulum stress	3/90	244/14386	0.196399264221473	0.466507435862204	0.446870247120961	PMAIP1/CLGN/PTPN1	3
BP	GO:0002474	antigen processing and presentation of peptide antigen via MHC class I	1/90	35/14386	0.197410153740259	0.466507435862204	0.446870247120961	RAET1G	1
BP	GO:0010907	positive regulation of glucose metabolic process	1/90	35/14386	0.197410153740259	0.466507435862204	0.446870247120961	PMAIP1	1
BP	GO:0022616	DNA strand elongation	1/90	35/14386	0.197410153740259	0.466507435862204	0.446870247120961	MCM7	1
BP	GO:0043506	regulation of JUN kinase activity	1/90	35/14386	0.197410153740259	0.466507435862204	0.446870247120961	PTPN1	1
BP	GO:0048246	macrophage chemotaxis	1/90	35/14386	0.197410153740259	0.466507435862204	0.446870247120961	NUP85	1
BP	GO:0051438	regulation of ubiquitin-protein transferase activity	1/90	35/14386	0.197410153740259	0.466507435862204	0.446870247120961	UBE2C	1
BP	GO:0051955	regulation of amino acid transport	1/90	35/14386	0.197410153740259	0.466507435862204	0.446870247120961	CLTRN	1
BP	GO:0060218	hematopoietic stem cell differentiation	1/90	35/14386	0.197410153740259	0.466507435862204	0.446870247120961	MEOX1	1
BP	GO:0070302	regulation of stress-activated protein kinase signaling cascade	1/90	35/14386	0.197410153740259	0.466507435862204	0.446870247120961	FAS	1
BP	GO:1900077	negative regulation of cellular response to insulin stimulus	1/90	35/14386	0.197410153740259	0.466507435862204	0.446870247120961	PTPN1	1
BP	GO:0007156	homophilic cell adhesion via plasma membrane adhesion molecules	2/90	131/14386	0.197731586233394	0.466507435862204	0.446870247120961	PCDHA5/CDH17	2
BP	GO:0045807	positive regulation of endocytosis	2/90	131/14386	0.197731586233394	0.466507435862204	0.446870247120961	PTX3/DOCK2	2
BP	GO:1901342	regulation of vasculature development	3/90	245/14386	0.197996159975018	0.466545531283669	0.446906738951735	TSPAN12/APOH/STAT1	3
BP	GO:0006869	lipid transport	4/90	370/14386	0.201349827671493	0.470510591371877	0.450704893590347	NR0B2/AKR1C1/CFHR4/APOH	4
BP	GO:0002714	positive regulation of B cell mediated immunity	1/90	36/14386	0.202443467527687	0.470510591371877	0.450704893590347	CLCF1	1
BP	GO:0002891	positive regulation of immunoglobulin mediated immune response	1/90	36/14386	0.202443467527687	0.470510591371877	0.450704893590347	CLCF1	1
BP	GO:0003044	regulation of systemic arterial blood pressure mediated by a chemical signal	1/90	36/14386	0.202443467527687	0.470510591371877	0.450704893590347	HSD11B2	1
BP	GO:0009167	purine ribonucleoside monophosphate metabolic process	1/90	36/14386	0.202443467527687	0.470510591371877	0.450704893590347	GDA	1
BP	GO:0014014	negative regulation of gliogenesis	1/90	36/14386	0.202443467527687	0.470510591371877	0.450704893590347	NOG	1
BP	GO:0032350	regulation of hormone metabolic process	1/90	36/14386	0.202443467527687	0.470510591371877	0.450704893590347	BMP2	1
BP	GO:0060412	ventricular septum morphogenesis	1/90	36/14386	0.202443467527687	0.470510591371877	0.450704893590347	NOG	1
BP	GO:0095500	acetylcholine receptor signaling pathway	1/90	36/14386	0.202443467527687	0.470510591371877	0.450704893590347	CHRNA5	1
BP	GO:0030336	negative regulation of cell migration	3/90	248/14386	0.202806082412353	0.470510591371877	0.450704893590347	RIN3/APOH/NOG	3
BP	GO:0001935	endothelial cell proliferation	2/90	134/14386	0.204566685038541	0.470510591371877	0.450704893590347	APOH/STAT1	2
BP	GO:0002705	positive regulation of leukocyte mediated immunity	2/90	134/14386	0.204566685038541	0.470510591371877	0.450704893590347	RAET1G/CLCF1	2
BP	GO:0007292	female gamete generation	2/90	134/14386	0.204566685038541	0.470510591371877	0.450704893590347	PTX3/PAQR5	2
BP	GO:0071322	cellular response to carbohydrate stimulus	2/90	134/14386	0.204566685038541	0.470510591371877	0.450704893590347	KCNB1/CLTRN	2
BP	GO:2001236	regulation of extrinsic apoptotic signaling pathway	2/90	134/14386	0.204566685038541	0.470510591371877	0.450704893590347	FGG/PMAIP1	2
BP	GO:0002366	leukocyte activation involved in immune response	3/90	250/14386	0.206028250461697	0.470510591371877	0.450704893590347	DOCK2/CDH17/CLCF1	3
BP	GO:0051402	neuron apoptotic process	3/90	250/14386	0.206028250461697	0.470510591371877	0.450704893590347	KCNB1/FAS/CLCF1	3
BP	GO:0001678	intracellular glucose homeostasis	2/90	135/14386	0.206851141588797	0.470510591371877	0.450704893590347	KCNB1/CLTRN	2
BP	GO:0006633	fatty acid biosynthetic process	2/90	135/14386	0.206851141588797	0.470510591371877	0.450704893590347	FA2H/ACADL	2
BP	GO:0036294	cellular response to decreased oxygen levels	2/90	135/14386	0.206851141588797	0.470510591371877	0.450704893590347	SLC2A4/PMAIP1	2
BP	GO:0071772	response to BMP	2/90	135/14386	0.206851141588797	0.470510591371877	0.450704893590347	BMP2/NOG	2
BP	GO:0071773	cellular response to BMP stimulus	2/90	135/14386	0.206851141588797	0.470510591371877	0.450704893590347	BMP2/NOG	2
BP	GO:0001916	positive regulation of T cell mediated cytotoxicity	1/90	37/14386	0.207445564247026	0.470510591371877	0.450704893590347	RAET1G	1
BP	GO:0002686	negative regulation of leukocyte migration	1/90	37/14386	0.207445564247026	0.470510591371877	0.450704893590347	RIN3	1
BP	GO:0003176	aortic valve development	1/90	37/14386	0.207445564247026	0.470510591371877	0.450704893590347	BMP2	1
BP	GO:0007212	dopamine receptor signaling pathway	1/90	37/14386	0.207445564247026	0.470510591371877	0.450704893590347	GNAL	1
BP	GO:0010656	negative regulation of muscle cell apoptotic process	1/90	37/14386	0.207445564247026	0.470510591371877	0.450704893590347	APOH	1
BP	GO:0014046	dopamine secretion	1/90	37/14386	0.207445564247026	0.470510591371877	0.450704893590347	SYT15	1
BP	GO:0032438	melanosome organization	1/90	37/14386	0.207445564247026	0.470510591371877	0.450704893590347	HPS3	1
BP	GO:0042304	regulation of fatty acid biosynthetic process	1/90	37/14386	0.207445564247026	0.470510591371877	0.450704893590347	ACADL	1
BP	GO:0090199	regulation of release of cytochrome c from mitochondria	1/90	37/14386	0.207445564247026	0.470510591371877	0.450704893590347	PMAIP1	1
BP	GO:0006935	chemotaxis	4/90	376/14386	0.209128046729097	0.471690980831932	0.451835595673882	PPBP/NUP85/RIN3/DOCK2	4
BP	GO:0042330	taxis	4/90	378/14386	0.211740372597672	0.471690980831932	0.451835595673882	PPBP/NUP85/RIN3/DOCK2	4
BP	GO:0009126	purine nucleoside monophosphate metabolic process	1/90	38/14386	0.212416635347295	0.471690980831932	0.451835595673882	GDA	1
BP	GO:0030501	positive regulation of bone mineralization	1/90	38/14386	0.212416635347295	0.471690980831932	0.451835595673882	BMP2	1
BP	GO:0030890	positive regulation of B cell proliferation	1/90	38/14386	0.212416635347295	0.471690980831932	0.451835595673882	CLCF1	1
BP	GO:0042491	inner ear auditory receptor cell differentiation	1/90	38/14386	0.212416635347295	0.471690980831932	0.451835595673882	MCOLN3	1
BP	GO:0048753	pigment granule organization	1/90	38/14386	0.212416635347295	0.471690980831932	0.451835595673882	HPS3	1
BP	GO:0141084	inflammasome-mediated signaling pathway	1/90	38/14386	0.212416635347295	0.471690980831932	0.451835595673882	GBP2	1
BP	GO:1900744	regulation of p38MAPK cascade	1/90	38/14386	0.212416635347295	0.471690980831932	0.451835595673882	BMP2	1
BP	GO:1903018	regulation of glycoprotein metabolic process	1/90	38/14386	0.212416635347295	0.471690980831932	0.451835595673882	PTX3	1
BP	GO:1905145	cellular response to acetylcholine	1/90	38/14386	0.212416635347295	0.471690980831932	0.451835595673882	CHRNA5	1
BP	GO:0002263	cell activation involved in immune response	3/90	254/14386	0.212508211294055	0.471690980831932	0.451835595673882	DOCK2/CDH17/CLCF1	3
BP	GO:0051258	protein polymerization	3/90	254/14386	0.212508211294055	0.471690980831932	0.451835595673882	FGG/CDC42EP3/UBE2C	3
BP	GO:0052547	regulation of peptidase activity	3/90	254/14386	0.212508211294055	0.471690980831932	0.451835595673882	TNFSF15/FAS/PMAIP1	3
BP	GO:0060326	cell chemotaxis	3/90	254/14386	0.212508211294055	0.471690980831932	0.451835595673882	PPBP/NUP85/RIN3	3
BP	GO:0007584	response to nutrient	2/90	138/14386	0.213721038369602	0.471690980831932	0.451835595673882	F5/STAT1	2
BP	GO:0008643	carbohydrate transport	2/90	138/14386	0.213721038369602	0.471690980831932	0.451835595673882	SLC2A4/PPBP	2
BP	GO:0042552	myelination	2/90	138/14386	0.213721038369602	0.471690980831932	0.451835595673882	MPZ/FA2H	2
BP	GO:0007162	negative regulation of cell adhesion	3/90	255/14386	0.214135349392839	0.471690980831932	0.451835595673882	BMP2/RND1/TGFBI	3
BP	GO:0050673	epithelial cell proliferation	4/90	381/14386	0.215676563908498	0.471690980831932	0.451835595673882	APOH/FA2H/NOG/STAT1	4
BP	GO:1903169	regulation of calcium ion transmembrane transport	2/90	139/14386	0.216016107197521	0.471690980831932	0.451835595673882	AHNAK/CACNG6	2
BP	GO:0002792	negative regulation of peptide secretion	1/90	39/14386	0.217356871116652	0.471690980831932	0.451835595673882	KCNB1	1
BP	GO:0006693	prostaglandin metabolic process	1/90	39/14386	0.217356871116652	0.471690980831932	0.451835595673882	AKR1C1	1
BP	GO:0009409	response to cold	1/90	39/14386	0.217356871116652	0.471690980831932	0.451835595673882	VGF	1
BP	GO:0043331	response to dsRNA	1/90	39/14386	0.217356871116652	0.471690980831932	0.451835595673882	PMAIP1	1
BP	GO:0045840	positive regulation of mitotic nuclear division	1/90	39/14386	0.217356871116652	0.471690980831932	0.451835595673882	UBE2C	1
BP	GO:0046596	regulation of viral entry into host cell	1/90	39/14386	0.217356871116652	0.471690980831932	0.451835595673882	PTX3	1
BP	GO:0048489	synaptic vesicle transport	1/90	39/14386	0.217356871116652	0.471690980831932	0.451835595673882	SLC2A4	1
BP	GO:0050691	regulation of defense response to virus by host	1/90	39/14386	0.217356871116652	0.471690980831932	0.451835595673882	STAT1	1
BP	GO:0070266	necroptotic process	1/90	39/14386	0.217356871116652	0.471690980831932	0.451835595673882	FAS	1
BP	GO:0090207	regulation of triglyceride metabolic process	1/90	39/14386	0.217356871116652	0.471690980831932	0.451835595673882	AADAC	1
BP	GO:0090278	negative regulation of peptide hormone secretion	1/90	39/14386	0.217356871116652	0.471690980831932	0.451835595673882	KCNB1	1
BP	GO:1900026	positive regulation of substrate adhesion-dependent cell spreading	1/90	39/14386	0.217356871116652	0.471690980831932	0.451835595673882	FGG	1
BP	GO:1901661	quinone metabolic process	1/90	39/14386	0.217356871116652	0.471690980831932	0.451835595673882	AKR1C1	1
BP	GO:1902930	regulation of alcohol biosynthetic process	1/90	39/14386	0.217356871116652	0.471690980831932	0.451835595673882	BMP2	1
BP	GO:0007272	ensheathment of neurons	2/90	140/14386	0.218313528192989	0.471690980831932	0.451835595673882	MPZ/FA2H	2
BP	GO:0008366	axon ensheathment	2/90	140/14386	0.218313528192989	0.471690980831932	0.451835595673882	MPZ/FA2H	2
BP	GO:0051048	negative regulation of secretion	2/90	140/14386	0.218313528192989	0.471690980831932	0.451835595673882	KCNB1/ADRA2C	2
BP	GO:0033674	positive regulation of kinase activity	3/90	258/14386	0.219033172899	0.471690980831932	0.451835595673882	ADRA2C/TNFSF15/PTPN1	3
BP	GO:0051607	defense response to virus	3/90	258/14386	0.219033172899	0.471690980831932	0.451835595673882	GBP2/PMAIP1/STAT1	3
BP	GO:0007009	plasma membrane organization	2/90	141/14386	0.220613183733576	0.471690980831932	0.451835595673882	AHNAK/FA2H	2
BP	GO:0015711	organic anion transport	4/90	385/14386	0.220956856575726	0.471690980831932	0.451835595673882	SLC2A4/NR0B2/AKR1C1/CLTRN	4
BP	GO:0001504	neurotransmitter uptake	1/90	40/14386	0.222266460689351	0.471690980831932	0.451835595673882	RAB3B	1
BP	GO:0006692	prostanoid metabolic process	1/90	40/14386	0.222266460689351	0.471690980831932	0.451835595673882	AKR1C1	1
BP	GO:0014003	oligodendrocyte development	1/90	40/14386	0.222266460689351	0.471690980831932	0.451835595673882	FA2H	1
BP	GO:0014037	Schwann cell differentiation	1/90	40/14386	0.222266460689351	0.471690980831932	0.451835595673882	FA2H	1
BP	GO:0021762	substantia nigra development	1/90	40/14386	0.222266460689351	0.471690980831932	0.451835595673882	NDRG2	1
BP	GO:0032924	activin receptor signaling pathway	1/90	40/14386	0.222266460689351	0.471690980831932	0.451835595673882	NOG	1
BP	GO:0035850	epithelial cell differentiation involved in kidney development	1/90	40/14386	0.222266460689351	0.471690980831932	0.451835595673882	STAT1	1
BP	GO:0042149	cellular response to glucose starvation	1/90	40/14386	0.222266460689351	0.471690980831932	0.451835595673882	PMAIP1	1
BP	GO:0043368	positive T cell selection	1/90	40/14386	0.222266460689351	0.471690980831932	0.451835595673882	DOCK2	1
BP	GO:0044331	cell-cell adhesion mediated by cadherin	1/90	40/14386	0.222266460689351	0.471690980831932	0.451835595673882	CDH17	1
BP	GO:0046633	alpha-beta T cell proliferation	1/90	40/14386	0.222266460689351	0.471690980831932	0.451835595673882	DOCK2	1
BP	GO:0055010	ventricular cardiac muscle tissue morphogenesis	1/90	40/14386	0.222266460689351	0.471690980831932	0.451835595673882	NOG	1
BP	GO:0120178	steroid hormone biosynthetic process	1/90	40/14386	0.222266460689351	0.471690980831932	0.451835595673882	BMP2	1
BP	GO:1905144	response to acetylcholine	1/90	40/14386	0.222266460689351	0.471690980831932	0.451835595673882	CHRNA5	1
BP	GO:0010720	positive regulation of cell development	4/90	386/14386	0.222282490967125	0.471690980831932	0.451835595673882	BMP2/RASSF10/RNF112/CLCF1	4
BP	GO:0003205	cardiac chamber development	2/90	142/14386	0.222914957544848	0.472499198949463	0.452609792615118	BMP2/NOG	2
BP	GO:0048608	reproductive structure development	3/90	261/14386	0.223954639864219	0.473633799172301	0.453696632916015	VGF/PTX3/NOG	3
BP	GO:2000146	negative regulation of cell motility	3/90	261/14386	0.223954639864219	0.473633799172301	0.453696632916015	RIN3/APOH/NOG	3
BP	GO:0050792	regulation of viral process	2/90	143/14386	0.225218734688429	0.474240650511859	0.454277939423108	PTX3/STAT1	2
BP	GO:0019216	regulation of lipid metabolic process	3/90	262/14386	0.225600168722018	0.474240650511859	0.454277939423108	BMP2/AADAC/ACADL	3
BP	GO:0006775	fat-soluble vitamin metabolic process	1/90	41/14386	0.227145592052655	0.474240650511859	0.454277939423108	BCO1	1
BP	GO:0009394	2'-deoxyribonucleotide metabolic process	1/90	41/14386	0.227145592052655	0.474240650511859	0.454277939423108	GDA	1
BP	GO:0010171	body morphogenesis	1/90	41/14386	0.227145592052655	0.474240650511859	0.454277939423108	NOG	1
BP	GO:0032892	positive regulation of organic acid transport	1/90	41/14386	0.227145592052655	0.474240650511859	0.454277939423108	CLTRN	1
BP	GO:0051180	vitamin transport	1/90	41/14386	0.227145592052655	0.474240650511859	0.454277939423108	SLC2A4	1
BP	GO:0060338	regulation of type I interferon-mediated signaling pathway	1/90	41/14386	0.227145592052655	0.474240650511859	0.454277939423108	PTPN1	1
BP	GO:0140467	integrated stress response signaling	1/90	41/14386	0.227145592052655	0.474240650511859	0.454277939423108	PTPN1	1
BP	GO:1903573	negative regulation of response to endoplasmic reticulum stress	1/90	41/14386	0.227145592052655	0.474240650511859	0.454277939423108	PTPN1	1
BP	GO:1905314	semi-lunar valve development	1/90	41/14386	0.227145592052655	0.474240650511859	0.454277939423108	BMP2	1
BP	GO:0050796	regulation of insulin secretion	2/90	144/14386	0.227524401550152	0.474240650511859	0.454277939423108	KCNB1/NR0B2	2
BP	GO:0061351	neural precursor cell proliferation	2/90	144/14386	0.227524401550152	0.474240650511859	0.454277939423108	RASSF10/VAX1	2
BP	GO:0061458	reproductive system development	3/90	264/14386	0.22889851287626	0.476159104870911	0.456115638262646	VGF/PTX3/NOG	3
BP	GO:0048732	gland development	4/90	392/14386	0.230281168551184	0.476159104870911	0.456115638262646	BMP2/FA2H/NOG/BAAT	4
BP	GO:0051223	regulation of protein transport	4/90	393/14386	0.231621536955468	0.476159104870911	0.456115638262646	KCNB1/FGG/NR0B2/PTPN1	4
BP	GO:0006984	ER-nucleus signaling pathway	1/90	42/14386	0.231994452053718	0.476159104870911	0.456115638262646	PTPN1	1
BP	GO:0007215	glutamate receptor signaling pathway	1/90	42/14386	0.231994452053718	0.476159104870911	0.456115638262646	KCNB1	1
BP	GO:0007520	myoblast fusion	1/90	42/14386	0.231994452053718	0.476159104870911	0.456115638262646	DOCK2	1
BP	GO:0009262	deoxyribonucleotide metabolic process	1/90	42/14386	0.231994452053718	0.476159104870911	0.456115638262646	GDA	1
BP	GO:0019692	deoxyribose phosphate metabolic process	1/90	42/14386	0.231994452053718	0.476159104870911	0.456115638262646	GDA	1
BP	GO:0045599	negative regulation of fat cell differentiation	1/90	42/14386	0.231994452053718	0.476159104870911	0.456115638262646	BMP2	1
BP	GO:0050732	negative regulation of peptidyl-tyrosine phosphorylation	1/90	42/14386	0.231994452053718	0.476159104870911	0.456115638262646	PTK6	1
BP	GO:0050805	negative regulation of synaptic transmission	1/90	42/14386	0.231994452053718	0.476159104870911	0.456115638262646	KCNB1	1
BP	GO:0060193	positive regulation of lipase activity	1/90	42/14386	0.231994452053718	0.476159104870911	0.456115638262646	APOH	1
BP	GO:0061383	trabecula morphogenesis	1/90	42/14386	0.231994452053718	0.476159104870911	0.456115638262646	NOG	1
BP	GO:1903307	positive regulation of regulated secretory pathway	1/90	42/14386	0.231994452053718	0.476159104870911	0.456115638262646	KCNB1	1
BP	GO:0016055	Wnt signaling pathway	4/90	394/14386	0.232963914707635	0.477626890634212	0.457521638974199	SHISA3/BMP2/NDRG2/NOG	4
BP	GO:0001837	epithelial to mesenchymal transition	2/90	147/14386	0.234451623919504	0.479629792724214	0.459440230797423	BMP2/NOG	2
BP	GO:0046890	regulation of lipid biosynthetic process	2/90	147/14386	0.234451623919504	0.479629792724214	0.459440230797423	BMP2/ACADL	2
BP	GO:0090287	regulation of cellular response to growth factor stimulus	3/90	268/14386	0.235523082312517	0.480275636275657	0.460058888176167	BMP2/NOG/PTPN1	3
BP	GO:0198738	cell-cell signaling by wnt	4/90	396/14386	0.235654602959353	0.480275636275657	0.460058888176167	SHISA3/BMP2/NDRG2/NOG	4
BP	GO:0002639	positive regulation of immunoglobulin production	1/90	43/14386	0.236813226406421	0.480275636275657	0.460058888176167	CLCF1	1
BP	GO:0045646	regulation of erythrocyte differentiation	1/90	43/14386	0.236813226406421	0.480275636275657	0.460058888176167	STAT1	1
BP	GO:0045740	positive regulation of DNA replication	1/90	43/14386	0.236813226406421	0.480275636275657	0.460058888176167	PTK6	1
BP	GO:0045778	positive regulation of ossification	1/90	43/14386	0.236813226406421	0.480275636275657	0.460058888176167	BMP2	1
BP	GO:0060038	cardiac muscle cell proliferation	1/90	43/14386	0.236813226406421	0.480275636275657	0.460058888176167	NOG	1
BP	GO:0098926	postsynaptic signal transduction	1/90	43/14386	0.236813226406421	0.480275636275657	0.460058888176167	CHRNA5	1
BP	GO:0060070	canonical Wnt signaling pathway	3/90	271/14386	0.24051449546501	0.482690152375687	0.462371767507455	SHISA3/BMP2/NOG	3
BP	GO:0015718	monocarboxylic acid transport	2/90	150/14386	0.241391888316291	0.482690152375687	0.462371767507455	NR0B2/AKR1C1	2
BP	GO:0001881	receptor recycling	1/90	44/14386	0.241602099698161	0.482690152375687	0.462371767507455	PTPN1	1
BP	GO:0002204	somatic recombination of immunoglobulin genes involved in immune response	1/90	44/14386	0.241602099698161	0.482690152375687	0.462371767507455	CLCF1	1
BP	GO:0002208	somatic diversification of immunoglobulins involved in immune response	1/90	44/14386	0.241602099698161	0.482690152375687	0.462371767507455	CLCF1	1
BP	GO:0008542	visual learning	1/90	44/14386	0.241602099698161	0.482690152375687	0.462371767507455	NOG	1
BP	GO:0010596	negative regulation of endothelial cell migration	1/90	44/14386	0.241602099698161	0.482690152375687	0.462371767507455	APOH	1
BP	GO:0022602	ovulation cycle process	1/90	44/14386	0.241602099698161	0.482690152375687	0.462371767507455	PTX3	1
BP	GO:0030857	negative regulation of epithelial cell differentiation	1/90	44/14386	0.241602099698161	0.482690152375687	0.462371767507455	STAT1	1
BP	GO:0035036	sperm-egg recognition	1/90	44/14386	0.241602099698161	0.482690152375687	0.462371767507455	CLGN	1
BP	GO:0042572	retinol metabolic process	1/90	44/14386	0.241602099698161	0.482690152375687	0.462371767507455	BCO1	1
BP	GO:0045190	isotype switching	1/90	44/14386	0.241602099698161	0.482690152375687	0.462371767507455	CLCF1	1
BP	GO:0060324	face development	1/90	44/14386	0.241602099698161	0.482690152375687	0.462371767507455	NOG	1
BP	GO:2000351	regulation of endothelial cell apoptotic process	1/90	44/14386	0.241602099698161	0.482690152375687	0.462371767507455	FGG	1
BP	GO:0062012	regulation of small molecule metabolic process	3/90	272/14386	0.242182441645009	0.4833354148877	0.462989868305073	BMP2/PMAIP1/ACADL	3
BP	GO:0071375	cellular response to peptide hormone stimulus	3/90	273/14386	0.243852385449211	0.485484194789963	0.465048197352193	SLC2A4/PTPN1/STAT1	3
BP	GO:0006956	complement activation	1/90	45/14386	0.246361255396611	0.485484194789963	0.465048197352193	CFHR4	1
BP	GO:0030850	prostate gland development	1/90	45/14386	0.246361255396611	0.485484194789963	0.465048197352193	NOG	1
BP	GO:0035094	response to nicotine	1/90	45/14386	0.246361255396611	0.485484194789963	0.465048197352193	CHRNA5	1
BP	GO:0042181	ketone biosynthetic process	1/90	45/14386	0.246361255396611	0.485484194789963	0.465048197352193	BMP2	1
BP	GO:0044788	modulation by host of viral process	1/90	45/14386	0.246361255396611	0.485484194789963	0.465048197352193	PTX3	1
BP	GO:0045668	negative regulation of osteoblast differentiation	1/90	45/14386	0.246361255396611	0.485484194789963	0.465048197352193	NOG	1
BP	GO:0052372	modulation by symbiont of entry into host	1/90	45/14386	0.246361255396611	0.485484194789963	0.465048197352193	PTX3	1
BP	GO:0060425	lung morphogenesis	1/90	45/14386	0.246361255396611	0.485484194789963	0.465048197352193	NOG	1
BP	GO:0072583	clathrin-dependent endocytosis	1/90	45/14386	0.246361255396611	0.485484194789963	0.465048197352193	FCHO1	1
BP	GO:0090329	regulation of DNA-templated DNA replication	1/90	45/14386	0.246361255396611	0.485484194789963	0.465048197352193	MCM7	1
BP	GO:0170036	import into the mitochondrion	1/90	45/14386	0.246361255396611	0.485484194789963	0.465048197352193	MCUB	1
BP	GO:0030198	extracellular matrix organization	3/90	275/14386	0.247198091277823	0.485604618639907	0.465163552074212	BMP2/TGFBI/PTX3	3
BP	GO:0043062	extracellular structure organization	3/90	275/14386	0.247198091277823	0.485604618639907	0.465163552074212	BMP2/TGFBI/PTX3	3
BP	GO:0050890	cognition	3/90	275/14386	0.247198091277823	0.485604618639907	0.465163552074212	SLC2A4/DNAAF4/NOG	3
BP	GO:0045229	external encapsulating structure organization	3/90	276/14386	0.248873766411473	0.486210288753177	0.465743727077619	BMP2/TGFBI/PTX3	3
BP	GO:0001914	regulation of T cell mediated cytotoxicity	1/90	46/14386	0.251090875856432	0.486210288753177	0.465743727077619	RAET1G	1
BP	GO:0002715	regulation of natural killer cell mediated immunity	1/90	46/14386	0.251090875856432	0.486210288753177	0.465743727077619	RAET1G	1
BP	GO:0019748	secondary metabolic process	1/90	46/14386	0.251090875856432	0.486210288753177	0.465743727077619	AKR1C1	1
BP	GO:0030520	intracellular estrogen receptor signaling pathway	1/90	46/14386	0.251090875856432	0.486210288753177	0.465743727077619	DNAAF4	1
BP	GO:0031103	axon regeneration	1/90	46/14386	0.251090875856432	0.486210288753177	0.465743727077619	RTN4RL1	1
BP	GO:0034198	cellular response to amino acid starvation	1/90	46/14386	0.251090875856432	0.486210288753177	0.465743727077619	FAS	1
BP	GO:0035315	hair cell differentiation	1/90	46/14386	0.251090875856432	0.486210288753177	0.465743727077619	MCOLN3	1
BP	GO:0051403	stress-activated MAPK cascade	1/90	46/14386	0.251090875856432	0.486210288753177	0.465743727077619	FAS	1
BP	GO:0060688	regulation of morphogenesis of a branching structure	1/90	46/14386	0.251090875856432	0.486210288753177	0.465743727077619	NOG	1
BP	GO:0089718	amino acid import across plasma membrane	1/90	46/14386	0.251090875856432	0.486210288753177	0.465743727077619	CLTRN	1
BP	GO:1902692	regulation of neuroblast proliferation	1/90	46/14386	0.251090875856432	0.486210288753177	0.465743727077619	VAX1	1
BP	GO:0002700	regulation of production of molecular mediator of immune response	2/90	155/14386	0.252980255474397	0.486210288753177	0.465743727077619	RAET1G/CLCF1	2
BP	GO:0046394	carboxylic acid biosynthetic process	3/90	279/14386	0.253911563045197	0.486210288753177	0.465743727077619	FA2H/ACADL/BAAT	3
BP	GO:0006694	steroid biosynthetic process	2/90	156/14386	0.255300203293278	0.486210288753177	0.465743727077619	BMP2/BAAT	2
BP	GO:0007219	Notch signaling pathway	2/90	156/14386	0.255300203293278	0.486210288753177	0.465743727077619	BMP2/NR0B2	2
BP	GO:0009267	cellular response to starvation	2/90	156/14386	0.255300203293278	0.486210288753177	0.465743727077619	FAS/PMAIP1	2
BP	GO:0061138	morphogenesis of a branching epithelium	2/90	156/14386	0.255300203293278	0.486210288753177	0.465743727077619	BMP2/NOG	2
BP	GO:0006310	DNA recombination	3/90	280/14386	0.25559427624957	0.486210288753177	0.465743727077619	MCM7/HFM1/CLCF1	3
BP	GO:0002381	immunoglobulin production involved in immunoglobulin-mediated immune response	1/90	47/14386	0.255791142325953	0.486210288753177	0.465743727077619	CLCF1	1
BP	GO:0007131	reciprocal meiotic recombination	1/90	47/14386	0.255791142325953	0.486210288753177	0.465743727077619	HFM1	1
BP	GO:0009584	detection of visible light	1/90	47/14386	0.255791142325953	0.486210288753177	0.465743727077619	RGS9BP	1
BP	GO:0009948	anterior/posterior axis specification	1/90	47/14386	0.255791142325953	0.486210288753177	0.465743727077619	LEFTY1	1
BP	GO:0030514	negative regulation of BMP signaling pathway	1/90	47/14386	0.255791142325953	0.486210288753177	0.465743727077619	NOG	1
BP	GO:0030838	positive regulation of actin filament polymerization	1/90	47/14386	0.255791142325953	0.486210288753177	0.465743727077619	CDC42EP3	1
BP	GO:0031648	protein destabilization	1/90	47/14386	0.255791142325953	0.486210288753177	0.465743727077619	BMP2	1
BP	GO:0048009	insulin-like growth factor receptor signaling pathway	1/90	47/14386	0.255791142325953	0.486210288753177	0.465743727077619	BMP2	1
BP	GO:0070169	positive regulation of biomineral tissue development	1/90	47/14386	0.255791142325953	0.486210288753177	0.465743727077619	BMP2	1
BP	GO:0071470	cellular response to osmotic stress	1/90	47/14386	0.255791142325953	0.486210288753177	0.465743727077619	SLC2A4	1
BP	GO:0098900	regulation of action potential	1/90	47/14386	0.255791142325953	0.486210288753177	0.465743727077619	KCNB1	1
BP	GO:0140527	reciprocal homologous recombination	1/90	47/14386	0.255791142325953	0.486210288753177	0.465743727077619	HFM1	1
BP	GO:2001238	positive regulation of extrinsic apoptotic signaling pathway	1/90	47/14386	0.255791142325953	0.486210288753177	0.465743727077619	PMAIP1	1
BP	GO:0010876	lipid localization	4/90	412/14386	0.257443255006719	0.488855847222061	0.468277923268035	NR0B2/AKR1C1/CFHR4/APOH	4
BP	GO:0016053	organic acid biosynthetic process	3/90	282/14386	0.258964619088117	0.489637714958189	0.469026879022222	FA2H/ACADL/BAAT	3
BP	GO:0001764	neuron migration	2/90	158/14386	0.259941586704595	0.489637714958189	0.469026879022222	DNAAF4/VAX1	2
BP	GO:0048839	inner ear development	2/90	158/14386	0.259941586704595	0.489637714958189	0.469026879022222	BMP2/MCOLN3	2
BP	GO:0001836	release of cytochrome c from mitochondria	1/90	48/14386	0.260462234953797	0.489637714958189	0.469026879022222	PMAIP1	1
BP	GO:0009116	nucleoside metabolic process	1/90	48/14386	0.260462234953797	0.489637714958189	0.469026879022222	GDA	1
BP	GO:0035306	positive regulation of dephosphorylation	1/90	48/14386	0.260462234953797	0.489637714958189	0.469026879022222	BMP2	1
BP	GO:0046902	regulation of mitochondrial membrane permeability	1/90	48/14386	0.260462234953797	0.489637714958189	0.469026879022222	PMAIP1	1
BP	GO:0050873	brown fat cell differentiation	1/90	48/14386	0.260462234953797	0.489637714958189	0.469026879022222	SLC2A4	1
BP	GO:0055021	regulation of cardiac muscle tissue growth	1/90	48/14386	0.260462234953797	0.489637714958189	0.469026879022222	NOG	1
BP	GO:1903351	cellular response to dopamine	1/90	48/14386	0.260462234953797	0.489637714958189	0.469026879022222	GNAL	1
BP	GO:0050804	modulation of chemical synaptic transmission	4/90	415/14386	0.261576006925084	0.491239741005308	0.470561469299967	KCNB1/VGF/NOG/CHRNA5	4
BP	GO:2001242	regulation of intrinsic apoptotic signaling pathway	2/90	159/14386	0.262262830918216	0.491962388329967	0.471253697469824	PMAIP1/PTPN1	2
BP	GO:0099177	regulation of trans-synaptic signaling	4/90	416/14386	0.262956603850449	0.491962388329967	0.471253697469824	KCNB1/VGF/NOG/CHRNA5	4
BP	GO:0048736	appendage development	2/90	160/14386	0.26458431780306	0.491962388329967	0.471253697469824	HOXC11/NOG	2
BP	GO:0060173	limb development	2/90	160/14386	0.26458431780306	0.491962388329967	0.471253697469824	HOXC11/NOG	2
BP	GO:0034332	adherens junction organization	1/90	49/14386	0.265104332795488	0.491962388329967	0.471253697469824	CDH17	1
BP	GO:0050922	negative regulation of chemotaxis	1/90	49/14386	0.265104332795488	0.491962388329967	0.471253697469824	RIN3	1
BP	GO:0061005	cell differentiation involved in kidney development	1/90	49/14386	0.265104332795488	0.491962388329967	0.471253697469824	STAT1	1
BP	GO:0071300	cellular response to retinoic acid	1/90	49/14386	0.265104332795488	0.491962388329967	0.471253697469824	PTK6	1
BP	GO:0072577	endothelial cell apoptotic process	1/90	49/14386	0.265104332795488	0.491962388329967	0.471253697469824	FGG	1
BP	GO:0097300	programmed necrotic cell death	1/90	49/14386	0.265104332795488	0.491962388329967	0.471253697469824	FAS	1
BP	GO:1903350	response to dopamine	1/90	49/14386	0.265104332795488	0.491962388329967	0.471253697469824	GNAL	1
BP	GO:1990928	response to amino acid starvation	1/90	49/14386	0.265104332795488	0.491962388329967	0.471253697469824	FAS	1
BP	GO:0051302	regulation of cell division	2/90	161/14386	0.266905954531836	0.492956588261015	0.472206047496259	PPBP/MBIP	2
BP	GO:0016042	lipid catabolic process	3/90	287/14386	0.267417195019277	0.492956588261015	0.472206047496259	BCO1/AADAC/ACADL	3
BP	GO:0030111	regulation of Wnt signaling pathway	3/90	287/14386	0.267417195019277	0.492956588261015	0.472206047496259	SHISA3/BMP2/NOG	3
BP	GO:0003179	heart valve morphogenesis	1/90	50/14386	0.269717613819998	0.492956588261015	0.472206047496259	BMP2	1
BP	GO:0006940	regulation of smooth muscle contraction	1/90	50/14386	0.269717613819998	0.492956588261015	0.472206047496259	ADRA2C	1
BP	GO:0007632	visual behavior	1/90	50/14386	0.269717613819998	0.492956588261015	0.472206047496259	NOG	1
BP	GO:0032092	positive regulation of protein binding	1/90	50/14386	0.269717613819998	0.492956588261015	0.472206047496259	BMP2	1
BP	GO:0045428	regulation of nitric oxide biosynthetic process	1/90	50/14386	0.269717613819998	0.492956588261015	0.472206047496259	PTX3	1
BP	GO:0051785	positive regulation of nuclear division	1/90	50/14386	0.269717613819998	0.492956588261015	0.472206047496259	UBE2C	1
BP	GO:0030324	lung development	2/90	163/14386	0.271549311833245	0.492956588261015	0.472206047496259	BMP2/NOG	2
BP	GO:0141091	transforming growth factor beta receptor superfamily signaling pathway	3/90	290/14386	0.272505402194197	0.492956588261015	0.472206047496259	BMP2/LEFTY1/NOG	3
BP	GO:0002706	regulation of lymphocyte mediated immunity	2/90	164/14386	0.273870852342036	0.492956588261015	0.472206047496259	RAET1G/CLCF1	2
BP	GO:0003229	ventricular cardiac muscle tissue development	1/90	51/14386	0.274302254916273	0.492956588261015	0.472206047496259	NOG	1
BP	GO:0010718	positive regulation of epithelial to mesenchymal transition	1/90	51/14386	0.274302254916273	0.492956588261015	0.472206047496259	BMP2	1
BP	GO:0010921	regulation of phosphatase activity	1/90	51/14386	0.274302254916273	0.492956588261015	0.472206047496259	BMP2	1
BP	GO:0030858	positive regulation of epithelial cell differentiation	1/90	51/14386	0.274302254916273	0.492956588261015	0.472206047496259	BMP2	1
BP	GO:0031102	neuron projection regeneration	1/90	51/14386	0.274302254916273	0.492956588261015	0.472206047496259	RTN4RL1	1
BP	GO:0034113	heterotypic cell-cell adhesion	1/90	51/14386	0.274302254916273	0.492956588261015	0.472206047496259	FGG	1
BP	GO:0038066	p38MAPK cascade	1/90	51/14386	0.274302254916273	0.492956588261015	0.472206047496259	BMP2	1
BP	GO:0043124	negative regulation of canonical NF-kappaB signal transduction	1/90	51/14386	0.274302254916273	0.492956588261015	0.472206047496259	STAT1	1
BP	GO:0043903	regulation of biological process involved in symbiotic interaction	1/90	51/14386	0.274302254916273	0.492956588261015	0.472206047496259	PTX3	1
BP	GO:0045058	T cell selection	1/90	51/14386	0.274302254916273	0.492956588261015	0.472206047496259	DOCK2	1
BP	GO:0048008	platelet-derived growth factor receptor signaling pathway	1/90	51/14386	0.274302254916273	0.492956588261015	0.472206047496259	PTPN1	1
BP	GO:0060042	retina morphogenesis in camera-type eye	1/90	51/14386	0.274302254916273	0.492956588261015	0.472206047496259	TSPAN12	1
BP	GO:0070231	T cell apoptotic process	1/90	51/14386	0.274302254916273	0.492956588261015	0.472206047496259	FAS	1
BP	GO:0070542	response to fatty acid	1/90	51/14386	0.274302254916273	0.492956588261015	0.472206047496259	AKR1C1	1
BP	GO:0071868	cellular response to monoamine stimulus	1/90	51/14386	0.274302254916273	0.492956588261015	0.472206047496259	GNAL	1
BP	GO:0071870	cellular response to catecholamine stimulus	1/90	51/14386	0.274302254916273	0.492956588261015	0.472206047496259	GNAL	1
BP	GO:0097479	synaptic vesicle localization	1/90	51/14386	0.274302254916273	0.492956588261015	0.472206047496259	SLC2A4	1
BP	GO:1902895	positive regulation of miRNA transcription	1/90	51/14386	0.274302254916273	0.492956588261015	0.472206047496259	BMP2	1
BP	GO:1904036	negative regulation of epithelial cell apoptotic process	1/90	51/14386	0.274302254916273	0.492956588261015	0.472206047496259	FGG	1
BP	GO:1904705	regulation of vascular associated smooth muscle cell proliferation	1/90	51/14386	0.274302254916273	0.492956588261015	0.472206047496259	NDRG2	1
BP	GO:1905517	macrophage migration	1/90	51/14386	0.274302254916273	0.492956588261015	0.472206047496259	NUP85	1
BP	GO:0040013	negative regulation of locomotion	3/90	292/14386	0.275903800441559	0.493587309243781	0.472810218876533	RIN3/APOH/NOG	3
BP	GO:0006839	mitochondrial transport	2/90	165/14386	0.27619218254695	0.493587309243781	0.472810218876533	MCUB/PMAIP1	2
BP	GO:0045862	positive regulation of proteolysis	3/90	293/14386	0.277604756376991	0.493587309243781	0.472810218876533	TNFSF15/FAS/PMAIP1	3
BP	GO:0002520	immune system development	2/90	166/14386	0.278513215151041	0.493587309243781	0.472810218876533	CDH17/CLCF1	2
BP	GO:0001706	endoderm formation	1/90	52/14386	0.278858431899708	0.493587309243781	0.472810218876533	NOG	1
BP	GO:0002712	regulation of B cell mediated immunity	1/90	52/14386	0.278858431899708	0.493587309243781	0.472810218876533	CLCF1	1
BP	GO:0002889	regulation of immunoglobulin mediated immune response	1/90	52/14386	0.278858431899708	0.493587309243781	0.472810218876533	CLCF1	1
BP	GO:0009620	response to fungus	1/90	52/14386	0.278858431899708	0.493587309243781	0.472810218876533	PTX3	1
BP	GO:0015804	neutral amino acid transport	1/90	52/14386	0.278858431899708	0.493587309243781	0.472810218876533	CLTRN	1
BP	GO:0016447	somatic recombination of immunoglobulin gene segments	1/90	52/14386	0.278858431899708	0.493587309243781	0.472810218876533	CLCF1	1
BP	GO:0030166	proteoglycan biosynthetic process	1/90	52/14386	0.278858431899708	0.493587309243781	0.472810218876533	HS3ST6	1
BP	GO:0060191	regulation of lipase activity	1/90	52/14386	0.278858431899708	0.493587309243781	0.472810218876533	APOH	1
BP	GO:0061844	antimicrobial humoral immune response mediated by antimicrobial peptide	1/90	52/14386	0.278858431899708	0.493587309243781	0.472810218876533	PPBP	1
BP	GO:0071867	response to monoamine	1/90	52/14386	0.278858431899708	0.493587309243781	0.472810218876533	GNAL	1
BP	GO:0071869	response to catecholamine	1/90	52/14386	0.278858431899708	0.493587309243781	0.472810218876533	GNAL	1
BP	GO:0080164	regulation of nitric oxide metabolic process	1/90	52/14386	0.278858431899708	0.493587309243781	0.472810218876533	PTX3	1
BP	GO:0002822	regulation of adaptive immune response based on somatic recombination of immune receptors built from immunoglobulin superfamily domains	2/90	167/14386	0.28083386393352	0.496148632612559	0.475263725763614	RAET1G/CLCF1	2
BP	GO:0030323	respiratory tube development	2/90	167/14386	0.28083386393352	0.496148632612559	0.475263725763614	BMP2/NOG	2
BP	GO:0051260	protein homooligomerization	2/90	168/14386	0.283154043739959	0.498314146119765	0.477338084030423	KCNB1/RNF112	2
BP	GO:0001913	T cell mediated cytotoxicity	1/90	53/14386	0.283386319518588	0.498314146119765	0.477338084030423	RAET1G	1
BP	GO:0030888	regulation of B cell proliferation	1/90	53/14386	0.283386319518588	0.498314146119765	0.477338084030423	CLCF1	1
BP	GO:0048010	vascular endothelial growth factor receptor signaling pathway	1/90	53/14386	0.283386319518588	0.498314146119765	0.477338084030423	PTPN1	1
BP	GO:1990874	vascular associated smooth muscle cell proliferation	1/90	53/14386	0.283386319518588	0.498314146119765	0.477338084030423	NDRG2	1
BP	GO:1904951	positive regulation of establishment of protein localization	3/90	298/14386	0.286125509019233	0.501996360039746	0.480865298642411	KCNB1/FGG/NR0B2	3
BP	GO:0071496	cellular response to external stimulus	3/90	299/14386	0.287832578053525	0.501996360039746	0.480865298642411	KCNB1/FAS/PMAIP1	3
BP	GO:0000768	syncytium formation by plasma membrane fusion	1/90	54/14386	0.287886091460493	0.501996360039746	0.480865298642411	DOCK2	1
BP	GO:0009161	ribonucleoside monophosphate metabolic process	1/90	54/14386	0.287886091460493	0.501996360039746	0.480865298642411	GDA	1
BP	GO:0031098	stress-activated protein kinase signaling cascade	1/90	54/14386	0.287886091460493	0.501996360039746	0.480865298642411	FAS	1
BP	GO:0060420	regulation of heart growth	1/90	54/14386	0.287886091460493	0.501996360039746	0.480865298642411	NOG	1
BP	GO:0140253	cell-cell fusion	1/90	54/14386	0.287886091460493	0.501996360039746	0.480865298642411	DOCK2	1
BP	GO:1903053	regulation of extracellular matrix organization	1/90	54/14386	0.287886091460493	0.501996360039746	0.480865298642411	BMP2	1
BP	GO:2001244	positive regulation of intrinsic apoptotic signaling pathway	1/90	54/14386	0.287886091460493	0.501996360039746	0.480865298642411	PMAIP1	1
BP	GO:0001763	morphogenesis of a branching structure	2/90	171/14386	0.29011093355091	0.504938214280454	0.483683318314722	BMP2/NOG	2
BP	GO:0006959	humoral immune response	2/90	171/14386	0.29011093355091	0.504938214280454	0.483683318314722	PPBP/CFHR4	2
BP	GO:0010965	regulation of mitotic sister chromatid separation	1/90	55/14386	0.292357920358662	0.505691112481138	0.484404523978625	UBE2C	1
BP	GO:0035825	homologous recombination	1/90	55/14386	0.292357920358662	0.505691112481138	0.484404523978625	HFM1	1
BP	GO:0045600	positive regulation of fat cell differentiation	1/90	55/14386	0.292357920358662	0.505691112481138	0.484404523978625	BMP2	1
BP	GO:0050994	regulation of lipid catabolic process	1/90	55/14386	0.292357920358662	0.505691112481138	0.484404523978625	AADAC	1
BP	GO:0060113	inner ear receptor cell differentiation	1/90	55/14386	0.292357920358662	0.505691112481138	0.484404523978625	MCOLN3	1
BP	GO:1905330	regulation of morphogenesis of an epithelium	1/90	55/14386	0.292357920358662	0.505691112481138	0.484404523978625	NOG	1
BP	GO:0071248	cellular response to metal ion	2/90	172/14386	0.292428406898038	0.505691112481138	0.484404523978625	KCNB1/SYT15	2
BP	GO:0007264	small GTPase-mediated signal transduction	4/90	438/14386	0.293660462883998	0.507354507172169	0.485997899645332	RND1/CDC42EP3/DOCK2/SIPA1L2	4
BP	GO:0070374	positive regulation of ERK1 and ERK2 cascade	2/90	173/14386	0.294745001155352	0.508293032295456	0.486896918442315	BMP2/FGG	2
BP	GO:0099504	synaptic vesicle cycle	2/90	173/14386	0.294745001155352	0.508293032295456	0.486896918442315	SLC2A4/RAB3B	2
BP	GO:0002090	regulation of receptor internalization	1/90	56/14386	0.296801977798319	0.50947933970069	0.48803328936073	RIN3	1
BP	GO:0046503	glycerolipid catabolic process	1/90	56/14386	0.296801977798319	0.50947933970069	0.48803328936073	AADAC	1
BP	GO:0048857	neural nucleus development	1/90	56/14386	0.296801977798319	0.50947933970069	0.48803328936073	NDRG2	1
BP	GO:0051148	negative regulation of muscle cell differentiation	1/90	56/14386	0.296801977798319	0.50947933970069	0.48803328936073	BMP2	1
BP	GO:0002285	lymphocyte activation involved in immune response	2/90	174/14386	0.297060637365418	0.50947933970069	0.48803328936073	CDH17/CLCF1	2
BP	GO:0030258	lipid modification	2/90	174/14386	0.297060637365418	0.50947933970069	0.48803328936073	FA2H/ACADL	2
BP	GO:0007517	muscle organ development	3/90	305/14386	0.298092162397333	0.509851622023853	0.488389900812042	BMP2/NOG/VAX1	3
BP	GO:0031331	positive regulation of cellular catabolic process	3/90	305/14386	0.298092162397333	0.509851622023853	0.488389900812042	ZC3H12D/AADAC/PTPN1	3
BP	GO:0046942	carboxylic acid transport	3/90	305/14386	0.298092162397333	0.509851622023853	0.488389900812042	NR0B2/AKR1C1/CLTRN	3
BP	GO:0015849	organic acid transport	3/90	306/14386	0.29980459866452	0.510135267707538	0.488661606699278	NR0B2/AKR1C1/CLTRN	3
BP	GO:0001756	somitogenesis	1/90	57/14386	0.301218434322963	0.510135267707538	0.488661606699278	MEOX1	1
BP	GO:0006687	glycosphingolipid metabolic process	1/90	57/14386	0.301218434322963	0.510135267707538	0.488661606699278	FA2H	1
BP	GO:0016445	somatic diversification of immunoglobulins	1/90	57/14386	0.301218434322963	0.510135267707538	0.488661606699278	CLCF1	1
BP	GO:0032091	negative regulation of protein binding	1/90	57/14386	0.301218434322963	0.510135267707538	0.488661606699278	NOG	1
BP	GO:0033363	secretory granule organization	1/90	57/14386	0.301218434322963	0.510135267707538	0.488661606699278	HPS3	1
BP	GO:0050688	regulation of defense response to virus	1/90	57/14386	0.301218434322963	0.510135267707538	0.488661606699278	STAT1	1
BP	GO:0090303	positive regulation of wound healing	1/90	57/14386	0.301218434322963	0.510135267707538	0.488661606699278	APOH	1
BP	GO:0097192	extrinsic apoptotic signaling pathway in absence of ligand	1/90	57/14386	0.301218434322963	0.510135267707538	0.488661606699278	FAS	1
BP	GO:1900024	regulation of substrate adhesion-dependent cell spreading	1/90	57/14386	0.301218434322963	0.510135267707538	0.488661606699278	FGG	1
BP	GO:0007178	transmembrane receptor protein serine/threonine kinase signaling pathway	3/90	307/14386	0.301517650242475	0.510135267707538	0.488661606699278	BMP2/LEFTY1/NOG	3
BP	GO:0010038	response to metal ion	3/90	307/14386	0.301517650242475	0.510135267707538	0.488661606699278	KCNB1/FGG/SYT15	3
BP	GO:0003208	cardiac ventricle morphogenesis	1/90	58/14386	0.305607459440622	0.512438222169186	0.490867620473706	NOG	1
BP	GO:0006949	syncytium formation	1/90	58/14386	0.305607459440622	0.512438222169186	0.490867620473706	DOCK2	1
BP	GO:0010633	negative regulation of epithelial cell migration	1/90	58/14386	0.305607459440622	0.512438222169186	0.490867620473706	APOH	1
BP	GO:0032835	glomerulus development	1/90	58/14386	0.305607459440622	0.512438222169186	0.490867620473706	NOG	1
BP	GO:0033059	cellular pigmentation	1/90	58/14386	0.305607459440622	0.512438222169186	0.490867620473706	HPS3	1
BP	GO:0038034	signal transduction in absence of ligand	1/90	58/14386	0.305607459440622	0.512438222169186	0.490867620473706	FAS	1
BP	GO:0042058	regulation of epidermal growth factor receptor signaling pathway	1/90	58/14386	0.305607459440622	0.512438222169186	0.490867620473706	PTK6	1
BP	GO:0045669	positive regulation of osteoblast differentiation	1/90	58/14386	0.305607459440622	0.512438222169186	0.490867620473706	BMP2	1
BP	GO:0051306	mitotic sister chromatid separation	1/90	58/14386	0.305607459440622	0.512438222169186	0.490867620473706	UBE2C	1
BP	GO:2000179	positive regulation of neural precursor cell proliferation	1/90	58/14386	0.305607459440622	0.512438222169186	0.490867620473706	RASSF10	1
BP	GO:0071222	cellular response to lipopolysaccharide	2/90	179/14386	0.308621753685463	0.516065778564949	0.494342478318198	GBP2/PPBP	2
BP	GO:0002831	regulation of response to biotic stimulus	4/90	449/14386	0.309203247781803	0.516065778564949	0.494342478318198	GBP2/RAET1G/PTPN1/STAT1	4
BP	GO:0042446	hormone biosynthetic process	1/90	59/14386	0.309969221630065	0.516065778564949	0.494342478318198	BMP2	1
BP	GO:0042490	mechanoreceptor differentiation	1/90	59/14386	0.309969221630065	0.516065778564949	0.494342478318198	MCOLN3	1
BP	GO:0046626	regulation of insulin receptor signaling pathway	1/90	59/14386	0.309969221630065	0.516065778564949	0.494342478318198	PTPN1	1
BP	GO:0046888	negative regulation of hormone secretion	1/90	59/14386	0.309969221630065	0.516065778564949	0.494342478318198	KCNB1	1
BP	GO:2000379	positive regulation of reactive oxygen species metabolic process	1/90	59/14386	0.309969221630065	0.516065778564949	0.494342478318198	AKR1C1	1
BP	GO:2000630	positive regulation of miRNA metabolic process	1/90	59/14386	0.309969221630065	0.516065778564949	0.494342478318198	BMP2	1
BP	GO:0002819	regulation of adaptive immune response	2/90	180/14386	0.31093003886801	0.516266293084199	0.494534552368643	RAET1G/CLCF1	2
BP	GO:0009612	response to mechanical stimulus	2/90	180/14386	0.31093003886801	0.516266293084199	0.494534552368643	FAS/STAT1	2
BP	GO:0001906	cell killing	2/90	181/14386	0.313236840792641	0.516266293084199	0.494534552368643	GBP2/RAET1G	2
BP	GO:0031396	regulation of protein ubiquitination	2/90	181/14386	0.313236840792641	0.516266293084199	0.494534552368643	UBE2C/BEX4	2
BP	GO:0051090	regulation of DNA-binding transcription factor activity	3/90	314/14386	0.313523135699045	0.516266293084199	0.494534552368643	BMP2/NR0B2/NTS	3
BP	GO:0002067	glandular epithelial cell differentiation	1/90	60/14386	0.314303888346984	0.516266293084199	0.494534552368643	BMP2	1
BP	GO:0006809	nitric oxide biosynthetic process	1/90	60/14386	0.314303888346984	0.516266293084199	0.494534552368643	PTX3	1
BP	GO:0009583	detection of light stimulus	1/90	60/14386	0.314303888346984	0.516266293084199	0.494534552368643	RGS9BP	1
BP	GO:0010660	regulation of muscle cell apoptotic process	1/90	60/14386	0.314303888346984	0.516266293084199	0.494534552368643	APOH	1
BP	GO:0050709	negative regulation of protein secretion	1/90	60/14386	0.314303888346984	0.516266293084199	0.494534552368643	KCNB1	1
BP	GO:0060411	cardiac septum morphogenesis	1/90	60/14386	0.314303888346984	0.516266293084199	0.494534552368643	NOG	1
BP	GO:0062208	positive regulation of pattern recognition receptor signaling pathway	1/90	60/14386	0.314303888346984	0.516266293084199	0.494534552368643	GBP2	1
BP	GO:0090559	regulation of membrane permeability	1/90	60/14386	0.314303888346984	0.516266293084199	0.494534552368643	PMAIP1	1
BP	GO:0140115	export across plasma membrane	1/90	60/14386	0.314303888346984	0.516266293084199	0.494534552368643	KCNB1	1
BP	GO:1901019	regulation of calcium ion transmembrane transporter activity	1/90	60/14386	0.314303888346984	0.516266293084199	0.494534552368643	AHNAK	1
BP	GO:0010035	response to inorganic substance	4/90	453/14386	0.314878552658398	0.516266293084199	0.494534552368643	KCNB1/FGG/SYT15/STAT1	4
BP	GO:0001525	angiogenesis	4/90	455/14386	0.317720150577583	0.516266293084199	0.494534552368643	TGFBI/TSPAN12/APOH/STAT1	4
BP	GO:0071407	cellular response to organic cyclic compound	4/90	455/14386	0.317720150577583	0.516266293084199	0.494534552368643	BMP2/DNAAF4/GNAL/STAT1	4
BP	GO:0007179	transforming growth factor beta receptor signaling pathway	2/90	183/14386	0.317845710955669	0.516266293084199	0.494534552368643	BMP2/LEFTY1	2
BP	GO:0022898	regulation of transmembrane transporter activity	2/90	183/14386	0.317845710955669	0.516266293084199	0.494534552368643	AHNAK/CLTRN	2
BP	GO:0001655	urogenital system development	1/90	61/14386	0.318611626030131	0.516266293084199	0.494534552368643	NOG	1
BP	GO:0001912	positive regulation of leukocyte mediated cytotoxicity	1/90	61/14386	0.318611626030131	0.516266293084199	0.494534552368643	RAET1G	1
BP	GO:0002562	somatic diversification of immune receptors via germline recombination within a single locus	1/90	61/14386	0.318611626030131	0.516266293084199	0.494534552368643	CLCF1	1
BP	GO:0003170	heart valve development	1/90	61/14386	0.318611626030131	0.516266293084199	0.494534552368643	BMP2	1
BP	GO:0009880	embryonic pattern specification	1/90	61/14386	0.318611626030131	0.516266293084199	0.494534552368643	MEOX1	1
BP	GO:0016444	somatic cell DNA recombination	1/90	61/14386	0.318611626030131	0.516266293084199	0.494534552368643	CLCF1	1
BP	GO:0035019	somatic stem cell population maintenance	1/90	61/14386	0.318611626030131	0.516266293084199	0.494534552368643	NOG	1
BP	GO:0035773	insulin secretion involved in cellular response to glucose stimulus	1/90	61/14386	0.318611626030131	0.516266293084199	0.494534552368643	CLTRN	1
BP	GO:0045806	negative regulation of endocytosis	1/90	61/14386	0.318611626030131	0.516266293084199	0.494534552368643	RIN3	1
BP	GO:0046513	ceramide biosynthetic process	1/90	61/14386	0.318611626030131	0.516266293084199	0.494534552368643	FA2H	1
BP	GO:0048002	antigen processing and presentation of peptide antigen	1/90	61/14386	0.318611626030131	0.516266293084199	0.494534552368643	RAET1G	1
BP	GO:0001501	skeletal system development	4/90	458/14386	0.321987002451404	0.521285853968739	0.499342819591152	BMP2/TGFBI/HOXC11/NOG	4
BP	GO:0002637	regulation of immunoglobulin production	1/90	62/14386	0.322892600107429	0.521852240104778	0.499885364239149	CLCF1	1
BP	GO:1900076	regulation of cellular response to insulin stimulus	1/90	62/14386	0.322892600107429	0.521852240104778	0.499885364239149	PTPN1	1
BP	GO:0007601	visual perception	2/90	186/14386	0.324746141508665	0.523769837215533	0.501722241915446	TGFBI/RGS9BP	2
BP	GO:0071219	cellular response to molecule of bacterial origin	2/90	186/14386	0.324746141508665	0.523769837215533	0.501722241915446	GBP2/PPBP	2
BP	GO:0002440	production of molecular mediator of immune response	2/90	187/14386	0.327042580671757	0.523769837215533	0.501722241915446	RAET1G/CLCF1	2
BP	GO:0003281	ventricular septum development	1/90	63/14386	0.327146975002034	0.523769837215533	0.501722241915446	NOG	1
BP	GO:0006919	activation of cysteine-type endopeptidase activity involved in apoptotic process	1/90	63/14386	0.327146975002034	0.523769837215533	0.501722241915446	TNFSF15	1
BP	GO:0032922	circadian regulation of gene expression	1/90	63/14386	0.327146975002034	0.523769837215533	0.501722241915446	NR0B2	1
BP	GO:0045911	positive regulation of DNA recombination	1/90	63/14386	0.327146975002034	0.523769837215533	0.501722241915446	CLCF1	1
BP	GO:0045913	positive regulation of carbohydrate metabolic process	1/90	63/14386	0.327146975002034	0.523769837215533	0.501722241915446	PMAIP1	1
BP	GO:0048844	artery morphogenesis	1/90	63/14386	0.327146975002034	0.523769837215533	0.501722241915446	NOG	1
BP	GO:0051865	protein autoubiquitination	1/90	63/14386	0.327146975002034	0.523769837215533	0.501722241915446	RNF112	1
BP	GO:1904888	cranial skeletal system development	1/90	63/14386	0.327146975002034	0.523769837215533	0.501722241915446	NOG	1
BP	GO:0032535	regulation of cellular component size	3/90	323/14386	0.328980373917398	0.525569800216679	0.50344643717858	CDC42EP3/RIN3/RAB3B	3
BP	GO:0080135	regulation of cellular response to stress	4/90	464/14386	0.330534670044972	0.525569800216679	0.50344643717858	RTN4RL1/FAS/PMAIP1/PTPN1	4
BP	GO:0001707	mesoderm formation	1/90	64/14386	0.331374914138376	0.525569800216679	0.50344643717858	NOG	1
BP	GO:0002711	positive regulation of T cell mediated immunity	1/90	64/14386	0.331374914138376	0.525569800216679	0.50344643717858	RAET1G	1
BP	GO:0003407	neural retina development	1/90	64/14386	0.331374914138376	0.525569800216679	0.50344643717858	TSPAN12	1
BP	GO:0032890	regulation of organic acid transport	1/90	64/14386	0.331374914138376	0.525569800216679	0.50344643717858	CLTRN	1
BP	GO:0035914	skeletal muscle cell differentiation	1/90	64/14386	0.331374914138376	0.525569800216679	0.50344643717858	VAX1	1
BP	GO:0043112	receptor metabolic process	1/90	64/14386	0.331374914138376	0.525569800216679	0.50344643717858	PTPN1	1
BP	GO:0048488	synaptic vesicle endocytosis	1/90	64/14386	0.331374914138376	0.525569800216679	0.50344643717858	SLC2A4	1
BP	GO:0042594	response to starvation	2/90	189/14386	0.331629506526499	0.525569800216679	0.50344643717858	FAS/PMAIP1	2
BP	GO:0050953	sensory perception of light stimulus	2/90	189/14386	0.331629506526499	0.525569800216679	0.50344643717858	TGFBI/RGS9BP	2
BP	GO:0060541	respiratory system development	2/90	189/14386	0.331629506526499	0.525569800216679	0.50344643717858	BMP2/NOG	2
BP	GO:0030522	intracellular receptor signaling pathway	3/90	325/14386	0.332416302882257	0.526372526823676	0.504215373769218	BMP2/GBP2/DNAAF4	3
BP	GO:0006406	mRNA export from nucleus	1/90	65/14386	0.335576579948147	0.526925695108326	0.504745256958763	NUP85	1
BP	GO:0010657	muscle cell apoptotic process	1/90	65/14386	0.335576579948147	0.526925695108326	0.504745256958763	APOH	1
BP	GO:0030032	lamellipodium assembly	1/90	65/14386	0.335576579948147	0.526925695108326	0.504745256958763	NUP85	1
BP	GO:0033143	regulation of intracellular steroid hormone receptor signaling pathway	1/90	65/14386	0.335576579948147	0.526925695108326	0.504745256958763	DNAAF4	1
BP	GO:0046323	glucose import	1/90	65/14386	0.335576579948147	0.526925695108326	0.504745256958763	SLC2A4	1
BP	GO:0070527	platelet aggregation	1/90	65/14386	0.335576579948147	0.526925695108326	0.504745256958763	FGG	1
BP	GO:0140238	presynaptic endocytosis	1/90	65/14386	0.335576579948147	0.526925695108326	0.504745256958763	SLC2A4	1
BP	GO:1901184	regulation of ERBB signaling pathway	1/90	65/14386	0.335576579948147	0.526925695108326	0.504745256958763	PTK6	1
BP	GO:1902475	L-alpha-amino acid transmembrane transport	1/90	65/14386	0.335576579948147	0.526925695108326	0.504745256958763	CLTRN	1
BP	GO:0009100	glycoprotein metabolic process	3/90	327/14386	0.335852000556265	0.526925695108326	0.504745256958763	BMP2/HS3ST6/PTX3	3
BP	GO:0050900	leukocyte migration	3/90	327/14386	0.335852000556265	0.526925695108326	0.504745256958763	PPBP/NUP85/RIN3	3
BP	GO:1901653	cellular response to peptide	3/90	328/14386	0.337569679322125	0.528190817400363	0.505957125125957	SLC2A4/PTPN1/STAT1	3
BP	GO:0016050	vesicle organization	3/90	329/14386	0.33928720067154	0.528190817400363	0.505957125125957	SLC2A4/HPS3/CLTRN	3
BP	GO:0008543	fibroblast growth factor receptor signaling pathway	1/90	66/14386	0.339752133876272	0.528190817400363	0.505957125125957	NOG	1
BP	GO:0014855	striated muscle cell proliferation	1/90	66/14386	0.339752133876272	0.528190817400363	0.505957125125957	NOG	1
BP	GO:0031343	positive regulation of cell killing	1/90	66/14386	0.339752133876272	0.528190817400363	0.505957125125957	RAET1G	1
BP	GO:0042698	ovulation cycle	1/90	66/14386	0.339752133876272	0.528190817400363	0.505957125125957	PTX3	1
BP	GO:0048332	mesoderm morphogenesis	1/90	66/14386	0.339752133876272	0.528190817400363	0.505957125125957	NOG	1
BP	GO:0050810	regulation of steroid biosynthetic process	1/90	66/14386	0.339752133876272	0.528190817400363	0.505957125125957	BMP2	1
BP	GO:0051881	regulation of mitochondrial membrane potential	1/90	66/14386	0.339752133876272	0.528190817400363	0.505957125125957	PMAIP1	1
BP	GO:0055017	cardiac muscle tissue growth	1/90	66/14386	0.339752133876272	0.528190817400363	0.505957125125957	NOG	1
BP	GO:0071260	cellular response to mechanical stimulus	1/90	66/14386	0.339752133876272	0.528190817400363	0.505957125125957	FAS	1
BP	GO:0071241	cellular response to inorganic substance	2/90	194/14386	0.343059130727641	0.530252430980672	0.507931957034902	KCNB1/SYT15	2
BP	GO:0099003	vesicle-mediated transport in synapse	2/90	194/14386	0.343059130727641	0.530252430980672	0.507931957034902	SLC2A4/RAB3B	2
BP	GO:0002200	somatic diversification of immune receptors	1/90	67/14386	0.343901736386826	0.530252430980672	0.507931957034902	CLCF1	1
BP	GO:0010822	positive regulation of mitochondrion organization	1/90	67/14386	0.343901736386826	0.530252430980672	0.507931957034902	PMAIP1	1
BP	GO:0030330	DNA damage response, signal transduction by p53 class mediator	1/90	67/14386	0.343901736386826	0.530252430980672	0.507931957034902	PMAIP1	1
BP	GO:0031640	killing of cells of another organism	1/90	67/14386	0.343901736386826	0.530252430980672	0.507931957034902	GBP2	1
BP	GO:0032481	positive regulation of type I interferon production	1/90	67/14386	0.343901736386826	0.530252430980672	0.507931957034902	STAT1	1
BP	GO:0042267	natural killer cell mediated cytotoxicity	1/90	67/14386	0.343901736386826	0.530252430980672	0.507931957034902	RAET1G	1
BP	GO:0046209	nitric oxide metabolic process	1/90	67/14386	0.343901736386826	0.530252430980672	0.507931957034902	PTX3	1
BP	GO:0141061	disruption of cell in another organism	1/90	67/14386	0.343901736386826	0.530252430980672	0.507931957034902	GBP2	1
BP	GO:0032409	regulation of transporter activity	2/90	196/14386	0.34761461342602	0.532922274552993	0.510489416070324	AHNAK/CLTRN	2
BP	GO:0051604	protein maturation	4/90	476/14386	0.34767031392465	0.532922274552993	0.510489416070324	F13B/FGG/APOH/CLGN	4
BP	GO:0003151	outflow tract morphogenesis	1/90	68/14386	0.348025546968933	0.532922274552993	0.510489416070324	NOG	1
BP	GO:0009247	glycolipid biosynthetic process	1/90	68/14386	0.348025546968933	0.532922274552993	0.510489416070324	FA2H	1
BP	GO:0032008	positive regulation of TOR signaling	1/90	68/14386	0.348025546968933	0.532922274552993	0.510489416070324	F10	1
BP	GO:0043406	positive regulation of MAP kinase activity	1/90	68/14386	0.348025546968933	0.532922274552993	0.510489416070324	PTPN1	1
BP	GO:1903036	positive regulation of response to wounding	1/90	68/14386	0.348025546968933	0.532922274552993	0.510489416070324	APOH	1
BP	GO:2001057	reactive nitrogen species metabolic process	1/90	68/14386	0.348025546968933	0.532922274552993	0.510489416070324	PTX3	1
BP	GO:0001649	osteoblast differentiation	2/90	197/14386	0.349888610026956	0.532922274552993	0.510489416070324	BMP2/NOG	2
BP	GO:0045444	fat cell differentiation	2/90	197/14386	0.349888610026956	0.532922274552993	0.510489416070324	BMP2/SLC2A4	2
BP	GO:0048705	skeletal system morphogenesis	2/90	197/14386	0.349888610026956	0.532922274552993	0.510489416070324	HOXC11/NOG	2
BP	GO:0051091	positive regulation of DNA-binding transcription factor activity	2/90	197/14386	0.349888610026956	0.532922274552993	0.510489416070324	BMP2/NTS	2
BP	GO:0051098	regulation of binding	2/90	197/14386	0.349888610026956	0.532922274552993	0.510489416070324	BMP2/NOG	2
BP	GO:0043068	positive regulation of programmed cell death	4/90	478/14386	0.350529597638083	0.532922274552993	0.510489416070324	BMP2/GBP2/FAS/PMAIP1	4
BP	GO:0002228	natural killer cell mediated immunity	1/90	69/14386	0.352123724142616	0.532922274552993	0.510489416070324	RAET1G	1
BP	GO:0002720	positive regulation of cytokine production involved in immune response	1/90	69/14386	0.352123724142616	0.532922274552993	0.510489416070324	RAET1G	1
BP	GO:0006635	fatty acid beta-oxidation	1/90	69/14386	0.352123724142616	0.532922274552993	0.510489416070324	ACADL	1
BP	GO:0007422	peripheral nervous system development	1/90	69/14386	0.352123724142616	0.532922274552993	0.510489416070324	FA2H	1
BP	GO:0031397	negative regulation of protein ubiquitination	1/90	69/14386	0.352123724142616	0.532922274552993	0.510489416070324	BEX4	1
BP	GO:0035082	axoneme assembly	1/90	69/14386	0.352123724142616	0.532922274552993	0.510489416070324	DNAAF4	1
BP	GO:0097009	energy homeostasis	1/90	69/14386	0.352123724142616	0.532922274552993	0.510489416070324	VGF	1
BP	GO:1905818	regulation of chromosome separation	1/90	69/14386	0.352123724142616	0.532922274552993	0.510489416070324	UBE2C	1
BP	GO:0008406	gonad development	2/90	198/14386	0.352160033397372	0.532922274552993	0.510489416070324	VGF/PTX3	2
BP	GO:0010498	proteasomal protein catabolic process	4/90	480/14386	0.353389414677736	0.534352110116577	0.511859064059879	UBE2C/PMAIP1/DNAAF4/CLGN	4
BP	GO:0072593	reactive oxygen species metabolic process	2/90	199/14386	0.354428826989127	0.53504240256826	0.512520299304499	AKR1C1/PMAIP1	2
BP	GO:0009123	nucleoside monophosphate metabolic process	1/90	70/14386	0.356196425464622	0.53504240256826	0.512520299304499	GDA	1
BP	GO:0042632	cholesterol homeostasis	1/90	70/14386	0.356196425464622	0.53504240256826	0.512520299304499	AKR1C1	1
BP	GO:0051153	regulation of striated muscle cell differentiation	1/90	70/14386	0.356196425464622	0.53504240256826	0.512520299304499	BMP2	1
BP	GO:0070227	lymphocyte apoptotic process	1/90	70/14386	0.356196425464622	0.53504240256826	0.512520299304499	FAS	1
BP	GO:0141060	disruption of anatomical structure in another organism	1/90	70/14386	0.356196425464622	0.53504240256826	0.512520299304499	GBP2	1
BP	GO:1902893	regulation of miRNA transcription	1/90	70/14386	0.356196425464622	0.53504240256826	0.512520299304499	BMP2	1
BP	GO:0007188	adenylate cyclase-modulating G protein-coupled receptor signaling pathway	2/90	200/14386	0.356694935045507	0.53504240256826	0.512520299304499	ADRA2C/GNAL	2
BP	GO:0007411	axon guidance	2/90	200/14386	0.356694935045507	0.53504240256826	0.512520299304499	NOG/VAX1	2
BP	GO:0097485	neuron projection guidance	2/90	200/14386	0.356694935045507	0.53504240256826	0.512520299304499	NOG/VAX1	2
BP	GO:0045137	development of primary sexual characteristics	2/90	201/14386	0.358958302593726	0.537361295114568	0.514741580265006	VGF/PTX3	2
BP	GO:0048738	cardiac muscle tissue development	2/90	201/14386	0.358958302593726	0.537361295114568	0.514741580265006	BMP2/NOG	2
BP	GO:0070201	regulation of establishment of protein localization	4/90	484/14386	0.359110027690838	0.537361295114568	0.514741580265006	KCNB1/FGG/NR0B2/PTPN1	4
BP	GO:0007405	neuroblast proliferation	1/90	71/14386	0.360243807534207	0.537361295114568	0.514741580265006	VAX1	1
BP	GO:0030500	regulation of bone mineralization	1/90	71/14386	0.360243807534207	0.537361295114568	0.514741580265006	BMP2	1
BP	GO:0055092	sterol homeostasis	1/90	71/14386	0.360243807534207	0.537361295114568	0.514741580265006	AKR1C1	1
BP	GO:0061614	miRNA transcription	1/90	71/14386	0.360243807534207	0.537361295114568	0.514741580265006	BMP2	1
BP	GO:0006909	phagocytosis	2/90	202/14386	0.361218875437497	0.537961180072656	0.515316213633859	PTX3/DOCK2	2
BP	GO:0009913	epidermal cell differentiation	2/90	202/14386	0.361218875437497	0.537961180072656	0.515316213633859	FA2H/MCOLN3	2
BP	GO:0009615	response to virus	3/90	343/14386	0.363297993359808	0.54062886809011	0.517871607850456	GBP2/PMAIP1/STAT1	3
BP	GO:0043523	regulation of neuron apoptotic process	2/90	205/14386	0.367983295272304	0.545424571279172	0.52246544045519	KCNB1/CLCF1	2
BP	GO:0030968	endoplasmic reticulum unfolded protein response	1/90	73/14386	0.368263235560165	0.545424571279172	0.52246544045519	PTPN1	1
BP	GO:0036465	synaptic vesicle recycling	1/90	73/14386	0.368263235560165	0.545424571279172	0.52246544045519	SLC2A4	1
BP	GO:0051899	membrane depolarization	1/90	73/14386	0.368263235560165	0.545424571279172	0.52246544045519	CHRNA5	1
BP	GO:0072332	intrinsic apoptotic signaling pathway by p53 class mediator	1/90	73/14386	0.368263235560165	0.545424571279172	0.52246544045519	PMAIP1	1
BP	GO:1903533	regulation of protein targeting	1/90	73/14386	0.368263235560165	0.545424571279172	0.52246544045519	KCNB1	1
BP	GO:0050871	positive regulation of B cell activation	1/90	74/14386	0.372235589979195	0.54950010861876	0.526369421909905	CLCF1	1
BP	GO:0060419	heart growth	1/90	74/14386	0.372235589979195	0.54950010861876	0.526369421909905	NOG	1
BP	GO:0070098	chemokine-mediated signaling pathway	1/90	74/14386	0.372235589979195	0.54950010861876	0.526369421909905	PPBP	1
BP	GO:0045926	negative regulation of growth	2/90	207/14386	0.372477975650523	0.54950010861876	0.526369421909905	PTK6/NOG	2
BP	GO:1901617	organic hydroxy compound biosynthetic process	2/90	207/14386	0.372477975650523	0.54950010861876	0.526369421909905	BMP2/BAAT	2
BP	GO:0032024	positive regulation of insulin secretion	1/90	75/14386	0.376183242082457	0.552795092825394	0.529525706876632	NR0B2	1
BP	GO:0033077	T cell differentiation in thymus	1/90	75/14386	0.376183242082457	0.552795092825394	0.529525706876632	DOCK2	1
BP	GO:0033273	response to vitamin	1/90	75/14386	0.376183242082457	0.552795092825394	0.529525706876632	F5	1
BP	GO:0045995	regulation of embryonic development	1/90	75/14386	0.376183242082457	0.552795092825394	0.529525706876632	MBIP	1
BP	GO:0051304	chromosome separation	1/90	75/14386	0.376183242082457	0.552795092825394	0.529525706876632	UBE2C	1
BP	GO:0016485	protein processing	2/90	210/14386	0.379196595733748	0.555918194213878	0.53251734426967	FGG/APOH	2
BP	GO:0051924	regulation of calcium ion transport	2/90	210/14386	0.379196595733748	0.555918194213878	0.53251734426967	AHNAK/CACNG6	2
BP	GO:0071216	cellular response to biotic stimulus	2/90	210/14386	0.379196595733748	0.555918194213878	0.53251734426967	GBP2/PPBP	2
BP	GO:0009953	dorsal/ventral pattern formation	1/90	76/14386	0.380106343767355	0.555949932706458	0.53254774676046	NOG	1
BP	GO:0048661	positive regulation of smooth muscle cell proliferation	1/90	76/14386	0.380106343767355	0.555949932706458	0.53254774676046	STAT1	1
BP	GO:1903510	mucopolysaccharide metabolic process	1/90	76/14386	0.380106343767355	0.555949932706458	0.53254774676046	ITIH2	1
BP	GO:0019217	regulation of fatty acid metabolic process	1/90	77/14386	0.384005046007812	0.560778753034736	0.537173302469796	ACADL	1
BP	GO:0050886	endocrine process	1/90	77/14386	0.384005046007812	0.560778753034736	0.537173302469796	HSD11B2	1
BP	GO:1903522	regulation of blood circulation	2/90	213/14386	0.385885981521252	0.563087702639402	0.539385059027374	FGG/ADRA2C	2
BP	GO:0051051	negative regulation of transport	3/90	357/14386	0.387186460992011	0.563370223401957	0.53965568734597	KCNB1/ADRA2C/RIN3	3
BP	GO:0010232	vascular transport	1/90	78/14386	0.387879498859814	0.563370223401957	0.53965568734597	SLC2A4	1
BP	GO:0042100	B cell proliferation	1/90	78/14386	0.387879498859814	0.563370223401957	0.53965568734597	CLCF1	1
BP	GO:0042475	odontogenesis of dentin-containing tooth	1/90	78/14386	0.387879498859814	0.563370223401957	0.53965568734597	BMP2	1
BP	GO:0070936	protein K48-linked ubiquitination	1/90	78/14386	0.387879498859814	0.563370223401957	0.53965568734597	UBE2C	1
BP	GO:0150104	transport across blood-brain barrier	1/90	78/14386	0.387879498859814	0.563370223401957	0.53965568734597	SLC2A4	1
BP	GO:0043254	regulation of protein-containing complex assembly	3/90	359/14386	0.390584475530616	0.566334612051497	0.542495292862512	CDC42EP3/GBP2/CDH17	3
BP	GO:0008306	associative learning	1/90	79/14386	0.39172985146693	0.566334612051497	0.542495292862512	NOG	1
BP	GO:0046620	regulation of organ growth	1/90	79/14386	0.39172985146693	0.566334612051497	0.542495292862512	NOG	1
BP	GO:0051851	modulation by host of symbiont process	1/90	79/14386	0.39172985146693	0.566334612051497	0.542495292862512	PTX3	1
BP	GO:0060021	roof of mouth development	1/90	79/14386	0.39172985146693	0.566334612051497	0.542495292862512	VAX1	1
BP	GO:1903321	negative regulation of protein modification by small protein conjugation or removal	1/90	79/14386	0.39172985146693	0.566334612051497	0.542495292862512	BEX4	1
BP	GO:0001701	in utero embryonic development	3/90	360/14386	0.392281878762711	0.566632068176632	0.542780227853744	BMP2/HS3ST6/NOG	3
BP	GO:0014706	striated muscle tissue development	2/90	216/14386	0.39254488736584	0.566632068176632	0.542780227853744	BMP2/NOG	2
BP	GO:0002699	positive regulation of immune effector process	2/90	217/14386	0.394757542055734	0.566632068176632	0.542780227853744	RAET1G/CLCF1	2
BP	GO:0002703	regulation of leukocyte mediated immunity	2/90	217/14386	0.394757542055734	0.566632068176632	0.542780227853744	RAET1G/CLCF1	2
BP	GO:0003073	regulation of systemic arterial blood pressure	1/90	80/14386	0.395556252065796	0.566632068176632	0.542780227853744	HSD11B2	1
BP	GO:0009798	axis specification	1/90	80/14386	0.395556252065796	0.566632068176632	0.542780227853744	LEFTY1	1
BP	GO:0030901	midbrain development	1/90	80/14386	0.395556252065796	0.566632068176632	0.542780227853744	NDRG2	1
BP	GO:0050830	defense response to Gram-positive bacterium	1/90	80/14386	0.395556252065796	0.566632068176632	0.542780227853744	GBP2	1
BP	GO:0051781	positive regulation of cell division	1/90	80/14386	0.395556252065796	0.566632068176632	0.542780227853744	PPBP	1
BP	GO:1901992	positive regulation of mitotic cell cycle phase transition	1/90	80/14386	0.395556252065796	0.566632068176632	0.542780227853744	UBE2C	1
BP	GO:1990868	response to chemokine	1/90	80/14386	0.395556252065796	0.566632068176632	0.542780227853744	PPBP	1
BP	GO:1990869	cellular response to chemokine	1/90	80/14386	0.395556252065796	0.566632068176632	0.542780227853744	PPBP	1
BP	GO:0006898	receptor-mediated endocytosis	2/90	218/14386	0.396966634669036	0.568219009076562	0.544300367979286	FCHO1/RIN3	2
BP	GO:0042391	regulation of membrane potential	3/90	363/14386	0.397367355293464	0.568359400792937	0.544434850039308	KCNB1/PMAIP1/CHRNA5	3
BP	GO:0001843	neural tube closure	1/90	81/14386	0.399358847991567	0.56990571164754	0.545916070402806	NOG	1
BP	GO:0060606	tube closure	1/90	81/14386	0.399358847991567	0.56990571164754	0.545916070402806	NOG	1
BP	GO:2000628	regulation of miRNA metabolic process	1/90	81/14386	0.399358847991567	0.56990571164754	0.545916070402806	BMP2	1
BP	GO:0048863	stem cell differentiation	2/90	220/14386	0.401373966014529	0.571822327426967	0.547752008055988	MEOX1/NOG	2
BP	GO:0097305	response to alcohol	2/90	220/14386	0.401373966014529	0.571822327426967	0.547752008055988	SLC2A4/NR0B2	2
BP	GO:0060537	muscle tissue development	3/90	366/14386	0.402442186682262	0.571822327426967	0.547752008055988	BMP2/NOG/VAX1	3
BP	GO:0006400	tRNA modification	1/90	82/14386	0.403137785683336	0.571822327426967	0.547752008055988	DUS1L	1
BP	GO:0006405	RNA export from nucleus	1/90	82/14386	0.403137785683336	0.571822327426967	0.547752008055988	NUP85	1
BP	GO:0007218	neuropeptide signaling pathway	1/90	82/14386	0.403137785683336	0.571822327426967	0.547752008055988	NTS	1
BP	GO:0019730	antimicrobial humoral response	1/90	82/14386	0.403137785683336	0.571822327426967	0.547752008055988	PPBP	1
BP	GO:0030071	regulation of mitotic metaphase/anaphase transition	1/90	82/14386	0.403137785683336	0.571822327426967	0.547752008055988	UBE2C	1
BP	GO:0006900	vesicle budding from membrane	1/90	83/14386	0.406893210689523	0.572822675918234	0.548710247824821	SLC2A4	1
BP	GO:0015807	L-amino acid transport	1/90	83/14386	0.406893210689523	0.572822675918234	0.548710247824821	CLTRN	1
BP	GO:0022600	digestive system process	1/90	83/14386	0.406893210689523	0.572822675918234	0.548710247824821	AKR1C1	1
BP	GO:0030512	negative regulation of transforming growth factor beta receptor signaling pathway	1/90	83/14386	0.406893210689523	0.572822675918234	0.548710247824821	BMP2	1
BP	GO:0032273	positive regulation of protein polymerization	1/90	83/14386	0.406893210689523	0.572822675918234	0.548710247824821	CDC42EP3	1
BP	GO:0032526	response to retinoic acid	1/90	83/14386	0.406893210689523	0.572822675918234	0.548710247824821	PTK6	1
BP	GO:0048534	hematopoietic or lymphoid organ development	1/90	83/14386	0.406893210689523	0.572822675918234	0.548710247824821	CDH17	1
BP	GO:0097581	lamellipodium organization	1/90	83/14386	0.406893210689523	0.572822675918234	0.548710247824821	NUP85	1
BP	GO:1901874	negative regulation of post-translational protein modification	1/90	83/14386	0.406893210689523	0.572822675918234	0.548710247824821	BEX4	1
BP	GO:2001237	negative regulation of extrinsic apoptotic signaling pathway	1/90	83/14386	0.406893210689523	0.572822675918234	0.548710247824821	FGG	1
BP	GO:0090092	regulation of transmembrane receptor protein serine/threonine kinase signaling pathway	2/90	223/14386	0.407957216636406	0.573460817996385	0.549321527916497	BMP2/NOG	2
BP	GO:1903320	regulation of protein modification by small protein conjugation or removal	2/90	223/14386	0.407957216636406	0.573460817996385	0.549321527916497	UBE2C/BEX4	2
BP	GO:0001910	regulation of leukocyte mediated cytotoxicity	1/90	84/14386	0.410625267673229	0.574630590678334	0.550442060125146	RAET1G	1
BP	GO:0002275	myeloid cell activation involved in immune response	1/90	84/14386	0.410625267673229	0.574630590678334	0.550442060125146	DOCK2	1
BP	GO:0030510	regulation of BMP signaling pathway	1/90	84/14386	0.410625267673229	0.574630590678334	0.550442060125146	NOG	1
BP	GO:0034109	homotypic cell-cell adhesion	1/90	84/14386	0.410625267673229	0.574630590678334	0.550442060125146	FGG	1
BP	GO:0051588	regulation of neurotransmitter transport	1/90	84/14386	0.410625267673229	0.574630590678334	0.550442060125146	RAB3B	1
BP	GO:2001257	regulation of cation channel activity	1/90	84/14386	0.410625267673229	0.574630590678334	0.550442060125146	AHNAK	1
BP	GO:0051259	protein complex oligomerization	2/90	225/14386	0.412327091871215	0.576153481052189	0.551900845870855	KCNB1/RNF112	2
BP	GO:0071900	regulation of protein serine/threonine kinase activity	2/90	225/14386	0.412327091871215	0.576153481052189	0.551900845870855	BMP2/PTPN1	2
BP	GO:0006637	acyl-CoA metabolic process	1/90	85/14386	0.414334100417559	0.576812038980115	0.552531682426443	BAAT	1
BP	GO:0007091	metaphase/anaphase transition of mitotic cell cycle	1/90	85/14386	0.414334100417559	0.576812038980115	0.552531682426443	UBE2C	1
BP	GO:0035383	thioester metabolic process	1/90	85/14386	0.414334100417559	0.576812038980115	0.552531682426443	BAAT	1
BP	GO:0046330	positive regulation of JNK cascade	1/90	85/14386	0.414334100417559	0.576812038980115	0.552531682426443	MBIP	1
BP	GO:1902099	regulation of metaphase/anaphase transition of cell cycle	1/90	85/14386	0.414334100417559	0.576812038980115	0.552531682426443	UBE2C	1
BP	GO:0071560	cellular response to transforming growth factor beta stimulus	2/90	227/14386	0.416681444664619	0.578512366793265	0.554160436550468	BMP2/LEFTY1	2
BP	GO:0030098	lymphocyte differentiation	3/90	375/14386	0.417596010731318	0.578512366793265	0.554160436550468	DOCK2/CDH17/CLCF1	3
BP	GO:0010906	regulation of glucose metabolic process	1/90	86/14386	0.418019851830916	0.578512366793265	0.554160436550468	PMAIP1	1
BP	GO:0021510	spinal cord development	1/90	86/14386	0.418019851830916	0.578512366793265	0.554160436550468	NOG	1
BP	GO:0034620	cellular response to unfolded protein	1/90	86/14386	0.418019851830916	0.578512366793265	0.554160436550468	PTPN1	1
BP	GO:0051100	negative regulation of binding	1/90	86/14386	0.418019851830916	0.578512366793265	0.554160436550468	NOG	1
BP	GO:0060291	long-term synaptic potentiation	1/90	86/14386	0.418019851830916	0.578512366793265	0.554160436550468	NOG	1
BP	GO:0090100	positive regulation of transmembrane receptor protein serine/threonine kinase signaling pathway	1/90	86/14386	0.418019851830916	0.578512366793265	0.554160436550468	BMP2	1
BP	GO:0051222	positive regulation of protein transport	2/90	228/14386	0.418852707945944	0.578811909876734	0.554447370651499	FGG/NR0B2	2
BP	GO:1901873	regulation of post-translational protein modification	2/90	228/14386	0.418852707945944	0.578811909876734	0.554447370651499	UBE2C/BEX4	2
BP	GO:0014020	primary neural tube formation	1/90	87/14386	0.42168266395226	0.581866306320605	0.557373195169505	NOG	1
BP	GO:0030593	neutrophil chemotaxis	1/90	87/14386	0.42168266395226	0.581866306320605	0.557373195169505	PPBP	1
BP	GO:0045088	regulation of innate immune response	3/90	378/14386	0.422621541464338	0.582733667305453	0.558204045415066	GBP2/RAET1G/PTPN1	3
BP	GO:0006939	smooth muscle contraction	1/90	88/14386	0.425322677956337	0.583486529858718	0.558925216932094	ADRA2C	1
BP	GO:0035282	segmentation	1/90	88/14386	0.425322677956337	0.583486529858718	0.558925216932094	MEOX1	1
BP	GO:0044344	cellular response to fibroblast growth factor stimulus	1/90	88/14386	0.425322677956337	0.583486529858718	0.558925216932094	NOG	1
BP	GO:0044784	metaphase/anaphase transition of cell cycle	1/90	88/14386	0.425322677956337	0.583486529858718	0.558925216932094	UBE2C	1
BP	GO:0060079	excitatory postsynaptic potential	1/90	88/14386	0.425322677956337	0.583486529858718	0.558925216932094	CHRNA5	1
BP	GO:0070167	regulation of biomineral tissue development	1/90	88/14386	0.425322677956337	0.583486529858718	0.558925216932094	BMP2	1
BP	GO:0090596	sensory organ morphogenesis	2/90	231/14386	0.425342417133431	0.583486529858718	0.558925216932094	TSPAN12/NOG	2
BP	GO:0140747	regulation of ncRNA transcription	1/90	89/14386	0.428940034158878	0.587135119643129	0.562420222784657	BMP2	1
BP	GO:1904035	regulation of epithelial cell apoptotic process	1/90	89/14386	0.428940034158878	0.587135119643129	0.562420222784657	FGG	1
BP	GO:1990542	mitochondrial transmembrane transport	1/90	89/14386	0.428940034158878	0.587135119643129	0.562420222784657	MCUB	1
BP	GO:0042113	B cell activation	2/90	233/14386	0.429648477617206	0.587248792551029	0.562529110739145	CDH17/CLCF1	2
BP	GO:0071559	response to transforming growth factor beta	2/90	233/14386	0.429648477617206	0.587248792551029	0.562529110739145	BMP2/LEFTY1	2
BP	GO:0002377	immunoglobulin production	1/90	90/14386	0.432534872021765	0.590334658180868	0.565485079777537	CLCF1	1
BP	GO:0042542	response to hydrogen peroxide	1/90	90/14386	0.432534872021765	0.590334658180868	0.565485079777537	STAT1	1
BP	GO:0010721	negative regulation of cell development	2/90	236/14386	0.436076285524733	0.593485192780466	0.568502995606645	NOG/VAX1	2
BP	GO:0002709	regulation of T cell mediated immunity	1/90	91/14386	0.43610733015817	0.593485192780466	0.568502995606645	RAET1G	1
BP	GO:0003333	amino acid transmembrane transport	1/90	91/14386	0.43610733015817	0.593485192780466	0.568502995606645	CLTRN	1
BP	GO:0007029	endoplasmic reticulum organization	1/90	91/14386	0.43610733015817	0.593485192780466	0.568502995606645	RNF112	1
BP	GO:0008637	apoptotic mitochondrial changes	1/90	92/14386	0.439657546337657	0.597018707174345	0.571887770058268	PMAIP1	1
BP	GO:0030203	glycosaminoglycan metabolic process	1/90	92/14386	0.439657546337657	0.597018707174345	0.571887770058268	ITIH2	1
BP	GO:0035303	regulation of dephosphorylation	1/90	92/14386	0.439657546337657	0.597018707174345	0.571887770058268	BMP2	1
BP	GO:0048568	embryonic organ development	3/90	389/14386	0.440924753441423	0.598306854742047	0.573121694273952	RNF112/HOXC11/NOG	3
BP	GO:0003279	cardiac septum development	1/90	93/14386	0.44318565749126	0.599641689314544	0.574400340249176	NOG	1
BP	GO:0030316	osteoclast differentiation	1/90	93/14386	0.44318565749126	0.599641689314544	0.574400340249176	BMP2	1
BP	GO:0045639	positive regulation of myeloid cell differentiation	1/90	93/14386	0.44318565749126	0.599641689314544	0.574400340249176	STAT1	1
BP	GO:0120162	positive regulation of cold-induced thermogenesis	1/90	93/14386	0.44318565749126	0.599641689314544	0.574400340249176	ACADL	1
BP	GO:0001841	neural tube formation	1/90	94/14386	0.446691799716531	0.60135283144634	0.576039453473345	NOG	1
BP	GO:0033559	unsaturated fatty acid metabolic process	1/90	94/14386	0.446691799716531	0.60135283144634	0.576039453473345	AKR1C1	1
BP	GO:0034446	substrate adhesion-dependent cell spreading	1/90	94/14386	0.446691799716531	0.60135283144634	0.576039453473345	FGG	1
BP	GO:0048709	oligodendrocyte differentiation	1/90	94/14386	0.446691799716531	0.60135283144634	0.576039453473345	FA2H	1
BP	GO:0060840	artery development	1/90	94/14386	0.446691799716531	0.60135283144634	0.576039453473345	NOG	1
BP	GO:0061157	mRNA destabilization	1/90	94/14386	0.446691799716531	0.60135283144634	0.576039453473345	ZC3H12D	1
BP	GO:0071774	response to fibroblast growth factor	1/90	94/14386	0.446691799716531	0.60135283144634	0.576039453473345	NOG	1
BP	GO:0034762	regulation of transmembrane transport	3/90	393/14386	0.447528340243559	0.602047437662897	0.576704820898992	AHNAK/CLTRN/CACNG6	3
BP	GO:0007548	sex differentiation	2/90	242/14386	0.448816187673704	0.603347745491206	0.577950393500629	VGF/PTX3	2
BP	GO:0033045	regulation of sister chromatid segregation	1/90	95/14386	0.450176108282547	0.603448059496519	0.578046484882883	UBE2C	1
BP	GO:0048640	negative regulation of developmental growth	1/90	95/14386	0.450176108282547	0.603448059496519	0.578046484882883	NOG	1
BP	GO:0099565	chemical synaptic transmission, postsynaptic	1/90	95/14386	0.450176108282547	0.603448059496519	0.578046484882883	CHRNA5	1
BP	GO:2001243	negative regulation of intrinsic apoptotic signaling pathway	1/90	95/14386	0.450176108282547	0.603448059496519	0.578046484882883	PTPN1	1
BP	GO:0001578	microtubule bundle formation	1/90	96/14386	0.453638717634907	0.605496454668341	0.580008654799728	DNAAF4	1
BP	GO:0006664	glycolipid metabolic process	1/90	96/14386	0.453638717634907	0.605496454668341	0.580008654799728	FA2H	1
BP	GO:0031341	regulation of cell killing	1/90	96/14386	0.453638717634907	0.605496454668341	0.580008654799728	RAET1G	1
BP	GO:0039531	regulation of cytoplasmic pattern recognition receptor signaling pathway	1/90	96/14386	0.453638717634907	0.605496454668341	0.580008654799728	GBP2	1
BP	GO:1901796	regulation of signal transduction by p53 class mediator	1/90	96/14386	0.453638717634907	0.605496454668341	0.580008654799728	PMAIP1	1
BP	GO:1905477	positive regulation of protein localization to membrane	1/90	96/14386	0.453638717634907	0.605496454668341	0.580008654799728	KCNB1	1
BP	GO:0006672	ceramide metabolic process	1/90	97/14386	0.457079761400677	0.607069159766953	0.581515158366528	FA2H	1
BP	GO:0019395	fatty acid oxidation	1/90	97/14386	0.457079761400677	0.607069159766953	0.581515158366528	ACADL	1
BP	GO:0030148	sphingolipid biosynthetic process	1/90	97/14386	0.457079761400677	0.607069159766953	0.581515158366528	FA2H	1
BP	GO:0050779	RNA destabilization	1/90	97/14386	0.457079761400677	0.607069159766953	0.581515158366528	ZC3H12D	1
BP	GO:0051099	positive regulation of binding	1/90	97/14386	0.457079761400677	0.607069159766953	0.581515158366528	BMP2	1
BP	GO:1901989	positive regulation of cell cycle phase transition	1/90	97/14386	0.457079761400677	0.607069159766953	0.581515158366528	UBE2C	1
BP	GO:1903509	liposaccharide metabolic process	1/90	97/14386	0.457079761400677	0.607069159766953	0.581515158366528	FA2H	1
BP	GO:0001676	long-chain fatty acid metabolic process	1/90	98/14386	0.460499372393325	0.608598044584563	0.582979686225558	ACADL	1
BP	GO:0006690	icosanoid metabolic process	1/90	98/14386	0.460499372393325	0.608598044584563	0.582979686225558	AKR1C1	1
BP	GO:0009062	fatty acid catabolic process	1/90	98/14386	0.460499372393325	0.608598044584563	0.582979686225558	ACADL	1
BP	GO:0010586	miRNA metabolic process	1/90	98/14386	0.460499372393325	0.608598044584563	0.582979686225558	BMP2	1
BP	GO:0035967	cellular response to topologically incorrect protein	1/90	98/14386	0.460499372393325	0.608598044584563	0.582979686225558	PTPN1	1
BP	GO:0048259	regulation of receptor-mediated endocytosis	1/90	98/14386	0.460499372393325	0.608598044584563	0.582979686225558	RIN3	1
BP	GO:0120034	positive regulation of plasma membrane bounded cell projection assembly	1/90	98/14386	0.460499372393325	0.608598044584563	0.582979686225558	CDC42EP3	1
BP	GO:1904062	regulation of monoatomic cation transmembrane transport	2/90	249/14386	0.46347740350687	0.610939584821791	0.585222661543882	AHNAK/CACNG6	2
BP	GO:0007173	epidermal growth factor receptor signaling pathway	1/90	99/14386	0.463897682617611	0.610939584821791	0.585222661543882	PTK6	1
BP	GO:0007229	integrin-mediated signaling pathway	1/90	99/14386	0.463897682617611	0.610939584821791	0.585222661543882	CDH17	1
BP	GO:0061014	positive regulation of mRNA catabolic process	1/90	99/14386	0.463897682617611	0.610939584821791	0.585222661543882	ZC3H12D	1
BP	GO:0071887	leukocyte apoptotic process	1/90	99/14386	0.463897682617611	0.610939584821791	0.585222661543882	FAS	1
BP	GO:0031398	positive regulation of protein ubiquitination	1/90	100/14386	0.467274823274461	0.613665816859746	0.587834135425877	UBE2C	1
BP	GO:0045834	positive regulation of lipid metabolic process	1/90	100/14386	0.467274823274461	0.613665816859746	0.587834135425877	AADAC	1
BP	GO:0051224	negative regulation of protein transport	1/90	100/14386	0.467274823274461	0.613665816859746	0.587834135425877	KCNB1	1
BP	GO:0055007	cardiac muscle cell differentiation	1/90	100/14386	0.467274823274461	0.613665816859746	0.587834135425877	BMP2	1
BP	GO:0048562	embryonic organ morphogenesis	2/90	252/14386	0.469692072609407	0.615919774710924	0.589993215055753	HOXC11/NOG	2
BP	GO:0002688	regulation of leukocyte chemotaxis	1/90	101/14386	0.470630924765802	0.615919774710924	0.589993215055753	RIN3	1
BP	GO:0002718	regulation of cytokine production involved in immune response	1/90	101/14386	0.470630924765802	0.615919774710924	0.589993215055753	RAET1G	1
BP	GO:0006022	aminoglycan metabolic process	1/90	101/14386	0.470630924765802	0.615919774710924	0.589993215055753	ITIH2	1
BP	GO:0030301	cholesterol transport	1/90	101/14386	0.470630924765802	0.615919774710924	0.589993215055753	AKR1C1	1
BP	GO:0006766	vitamin metabolic process	1/90	102/14386	0.473966116699374	0.618560366338724	0.592522653479558	BCO1	1
BP	GO:0007006	mitochondrial membrane organization	1/90	102/14386	0.473966116699374	0.618560366338724	0.592522653479558	PMAIP1	1
BP	GO:0007127	meiosis I	1/90	102/14386	0.473966116699374	0.618560366338724	0.592522653479558	HFM1	1
BP	GO:0036503	ERAD pathway	1/90	102/14386	0.473966116699374	0.618560366338724	0.592522653479558	CLGN	1
BP	GO:0051146	striated muscle cell differentiation	2/90	255/14386	0.475864576042593	0.619442177874232	0.593367345993533	BMP2/DOCK2	2
BP	GO:0002367	cytokine production involved in immune response	1/90	103/14386	0.477280527893511	0.619442177874232	0.593367345993533	RAET1G	1
BP	GO:0034440	lipid oxidation	1/90	103/14386	0.477280527893511	0.619442177874232	0.593367345993533	ACADL	1
BP	GO:0042303	molting cycle	1/90	103/14386	0.477280527893511	0.619442177874232	0.593367345993533	FA2H	1
BP	GO:0042471	ear morphogenesis	1/90	103/14386	0.477280527893511	0.619442177874232	0.593367345993533	NOG	1
BP	GO:0042633	hair cycle	1/90	103/14386	0.477280527893511	0.619442177874232	0.593367345993533	FA2H	1
BP	GO:0043200	response to amino acid	1/90	103/14386	0.477280527893511	0.619442177874232	0.593367345993533	KCNB1	1
BP	GO:0051702	biological process involved in interaction with symbiont	1/90	103/14386	0.477280527893511	0.619442177874232	0.593367345993533	PTX3	1
BP	GO:0002449	lymphocyte mediated immunity	2/90	256/14386	0.477912602206014	0.61983416225338	0.593742830161441	RAET1G/CLCF1	2
BP	GO:0043473	pigmentation	1/90	104/14386	0.480574286381895	0.622856114441131	0.596637576133565	HPS3	1
BP	GO:0003231	cardiac ventricle development	1/90	105/14386	0.483847519418278	0.623655210341474	0.597403034848707	NOG	1
BP	GO:0006906	vesicle fusion	1/90	105/14386	0.483847519418278	0.623655210341474	0.597403034848707	CLTRN	1
BP	GO:0007586	digestion	1/90	105/14386	0.483847519418278	0.623655210341474	0.597403034848707	AKR1C1	1
BP	GO:0033865	nucleoside bisphosphate metabolic process	1/90	105/14386	0.483847519418278	0.623655210341474	0.597403034848707	BAAT	1
BP	GO:0033875	ribonucleoside bisphosphate metabolic process	1/90	105/14386	0.483847519418278	0.623655210341474	0.597403034848707	BAAT	1
BP	GO:0034032	purine nucleoside bisphosphate metabolic process	1/90	105/14386	0.483847519418278	0.623655210341474	0.597403034848707	BAAT	1
BP	GO:0038061	non-canonical NF-kappaB signal transduction	1/90	105/14386	0.483847519418278	0.623655210341474	0.597403034848707	TNFSF15	1
BP	GO:0071621	granulocyte chemotaxis	1/90	105/14386	0.483847519418278	0.623655210341474	0.597403034848707	PPBP	1
BP	GO:0006260	DNA replication	2/90	260/14386	0.486056766089891	0.625644007345315	0.599308115326015	MCM7/PTK6	2
BP	GO:0046651	lymphocyte proliferation	2/90	260/14386	0.486056766089891	0.625644007345315	0.599308115326015	DOCK2/CLCF1	2
BP	GO:0071902	positive regulation of protein serine/threonine kinase activity	1/90	106/14386	0.487100353481184	0.626557851943605	0.600183492501329	PTPN1	1
BP	GO:0051056	regulation of small GTPase mediated signal transduction	2/90	262/14386	0.490099801901872	0.627706348340257	0.601283644029763	DOCK2/SIPA1L2	2
BP	GO:0072659	protein localization to plasma membrane	2/90	262/14386	0.490099801901872	0.627706348340257	0.601283644029763	KCNB1/RAB3B	2
BP	GO:0014902	myotube differentiation	1/90	107/14386	0.490332914278571	0.627706348340257	0.601283644029763	DOCK2	1
BP	GO:0030278	regulation of ossification	1/90	107/14386	0.490332914278571	0.627706348340257	0.601283644029763	BMP2	1
BP	GO:0048565	digestive tract development	1/90	107/14386	0.490332914278571	0.627706348340257	0.601283644029763	PTK6	1
BP	GO:0090174	organelle membrane fusion	1/90	107/14386	0.490332914278571	0.627706348340257	0.601283644029763	CLTRN	1
BP	GO:1990266	neutrophil migration	1/90	107/14386	0.490332914278571	0.627706348340257	0.601283644029763	PPBP	1
BP	GO:1903131	mononuclear cell differentiation	3/90	421/14386	0.49284877057352	0.629894280166827	0.603379476938012	DOCK2/CDH17/CLCF1	3
BP	GO:0006612	protein targeting to membrane	1/90	108/14386	0.493545326752479	0.629894280166827	0.603379476938012	KCNB1	1
BP	GO:0030518	intracellular steroid hormone receptor signaling pathway	1/90	108/14386	0.493545326752479	0.629894280166827	0.603379476938012	DNAAF4	1
BP	GO:0061982	meiosis I cell cycle process	1/90	108/14386	0.493545326752479	0.629894280166827	0.603379476938012	HFM1	1
BP	GO:0002460	adaptive immune response based on somatic recombination of immune receptors built from immunoglobulin superfamily domains	2/90	265/14386	0.496127619379484	0.629894280166827	0.603379476938012	RAET1G/CLCF1	2
BP	GO:0048511	rhythmic process	2/90	265/14386	0.496127619379484	0.629894280166827	0.603379476938012	NR0B2/PTX3	2
BP	GO:0001824	blastocyst development	1/90	109/14386	0.496737715083637	0.629894280166827	0.603379476938012	HS3ST6	1
BP	GO:0003014	renal system process	1/90	109/14386	0.496737715083637	0.629894280166827	0.603379476938012	HSD11B2	1
BP	GO:0007613	memory	1/90	109/14386	0.496737715083637	0.629894280166827	0.603379476938012	SLC2A4	1
BP	GO:0008286	insulin receptor signaling pathway	1/90	109/14386	0.496737715083637	0.629894280166827	0.603379476938012	PTPN1	1
BP	GO:0030282	bone mineralization	1/90	109/14386	0.496737715083637	0.629894280166827	0.603379476938012	BMP2	1
BP	GO:0032479	regulation of type I interferon production	1/90	109/14386	0.496737715083637	0.629894280166827	0.603379476938012	STAT1	1
BP	GO:0032606	type I interferon production	1/90	109/14386	0.496737715083637	0.629894280166827	0.603379476938012	STAT1	1
BP	GO:0045598	regulation of fat cell differentiation	1/90	109/14386	0.496737715083637	0.629894280166827	0.603379476938012	BMP2	1
BP	GO:0001704	formation of primary germ layer	1/90	110/14386	0.499910202696054	0.63120168732436	0.604631850029332	NOG	1
BP	GO:0001838	embryonic epithelial tube formation	1/90	110/14386	0.499910202696054	0.63120168732436	0.604631850029332	NOG	1
BP	GO:0007088	regulation of mitotic nuclear division	1/90	110/14386	0.499910202696054	0.63120168732436	0.604631850029332	UBE2C	1
BP	GO:0010811	positive regulation of cell-substrate adhesion	1/90	110/14386	0.499910202696054	0.63120168732436	0.604631850029332	FGG	1
BP	GO:0016311	dephosphorylation	2/90	267/14386	0.500121464717065	0.63120168732436	0.604631850029332	BMP2/PTPN1	2
BP	GO:0032943	mononuclear cell proliferation	2/90	267/14386	0.500121464717065	0.63120168732436	0.604631850029332	DOCK2/CLCF1	2
BP	GO:0062197	cellular response to chemical stress	2/90	267/14386	0.500121464717065	0.63120168732436	0.604631850029332	SLC2A4/FAS	2
BP	GO:0022407	regulation of cell-cell adhesion	3/90	427/14386	0.502331712459697	0.632787775771758	0.606151173585525	BMP2/FGG/FCHO1	3
BP	GO:0000018	regulation of DNA recombination	1/90	111/14386	0.503062912261574	0.632787775771758	0.606151173585525	CLCF1	1
BP	GO:0016064	immunoglobulin mediated immune response	1/90	111/14386	0.503062912261574	0.632787775771758	0.606151173585525	CLCF1	1
BP	GO:0045931	positive regulation of mitotic cell cycle	1/90	111/14386	0.503062912261574	0.632787775771758	0.606151173585525	UBE2C	1
BP	GO:0098773	skin epidermis development	1/90	111/14386	0.503062912261574	0.632787775771758	0.606151173585525	FA2H	1
BP	GO:0015918	sterol transport	1/90	112/14386	0.506195965704408	0.635451887428394	0.608703141984825	AKR1C1	1
BP	GO:0021782	glial cell development	1/90	112/14386	0.506195965704408	0.635451887428394	0.608703141984825	FA2H	1
BP	GO:0048593	camera-type eye morphogenesis	1/90	112/14386	0.506195965704408	0.635451887428394	0.608703141984825	TSPAN12	1
BP	GO:0031623	receptor internalization	1/90	113/14386	0.509309484205641	0.638506816647659	0.61162947685155	RIN3	1
BP	GO:0042476	odontogenesis	1/90	113/14386	0.509309484205641	0.638506816647659	0.61162947685155	BMP2	1
BP	GO:0050906	detection of stimulus involved in sensory perception	2/90	272/14386	0.510018655878167	0.638969336717276	0.612072527576832	RGS9BP/OR2B6	2
BP	GO:0002009	morphogenesis of an epithelium	3/90	433/14386	0.511726477537051	0.640248794846357	0.613298128127585	BMP2/NOG/STAT1	3
BP	GO:0006790	sulfur compound metabolic process	2/90	273/14386	0.5119829825972	0.640248794846357	0.613298128127585	HS3ST6/BAAT	2
BP	GO:0050864	regulation of B cell activation	1/90	114/14386	0.512403588207707	0.640248794846357	0.613298128127585	CLCF1	1
BP	GO:1904950	negative regulation of establishment of protein localization	1/90	114/14386	0.512403588207707	0.640248794846357	0.613298128127585	KCNB1	1
BP	GO:1903829	positive regulation of protein localization	3/90	435/14386	0.514837951579259	0.641529774918876	0.614525186557009	KCNB1/FGG/NR0B2	3
BP	GO:0001101	response to acid chemical	1/90	115/14386	0.515478397418841	0.641529774918876	0.614525186557009	KCNB1	1
BP	GO:0019724	B cell mediated immunity	1/90	115/14386	0.515478397418841	0.641529774918876	0.614525186557009	CLCF1	1
BP	GO:0022612	gland morphogenesis	1/90	115/14386	0.515478397418841	0.641529774918876	0.614525186557009	NOG	1
BP	GO:0051028	mRNA transport	1/90	115/14386	0.515478397418841	0.641529774918876	0.614525186557009	NUP85	1
BP	GO:0051384	response to glucocorticoid	1/90	115/14386	0.515478397418841	0.641529774918876	0.614525186557009	HSD11B2	1
BP	GO:0044089	positive regulation of cellular component biogenesis	3/90	437/14386	0.517939191315418	0.642352842925641	0.615313608295454	CDC42EP3/GBP2/CDH17	3
BP	GO:0002456	T cell mediated immunity	1/90	116/14386	0.518534030817503	0.642352842925641	0.615313608295454	RAET1G	1
BP	GO:0007498	mesoderm development	1/90	116/14386	0.518534030817503	0.642352842925641	0.615313608295454	NOG	1
BP	GO:0009581	detection of external stimulus	1/90	116/14386	0.518534030817503	0.642352842925641	0.615313608295454	RGS9BP	1
BP	GO:0055123	digestive system development	1/90	116/14386	0.518534030817503	0.642352842925641	0.615313608295454	PTK6	1
BP	GO:0060078	regulation of postsynaptic membrane potential	1/90	116/14386	0.518534030817503	0.642352842925641	0.615313608295454	CHRNA5	1
BP	GO:0062013	positive regulation of small molecule metabolic process	1/90	116/14386	0.518534030817503	0.642352842925641	0.615313608295454	PMAIP1	1
BP	GO:0009154	purine ribonucleotide catabolic process	1/90	117/14386	0.521570606656776	0.64483844588639	0.617694582153377	GDA	1
BP	GO:0030833	regulation of actin filament polymerization	1/90	117/14386	0.521570606656776	0.64483844588639	0.617694582153377	CDC42EP3	1
BP	GO:0051983	regulation of chromosome segregation	1/90	117/14386	0.521570606656776	0.64483844588639	0.617694582153377	UBE2C	1
BP	GO:0097193	intrinsic apoptotic signaling pathway	2/90	279/14386	0.523661962750835	0.646441416900453	0.619230077620579	PMAIP1/PTPN1	2
BP	GO:0009582	detection of abiotic stimulus	1/90	118/14386	0.524588242468738	0.646441416900453	0.619230077620579	RGS9BP	1
BP	GO:0038127	ERBB signaling pathway	1/90	118/14386	0.524588242468738	0.646441416900453	0.619230077620579	PTK6	1
BP	GO:0046165	alcohol biosynthetic process	1/90	118/14386	0.524588242468738	0.646441416900453	0.619230077620579	BMP2	1
BP	GO:1904019	epithelial cell apoptotic process	1/90	118/14386	0.524588242468738	0.646441416900453	0.619230077620579	FGG	1
BP	GO:0022409	positive regulation of cell-cell adhesion	2/90	280/14386	0.525590507258038	0.646473334154451	0.619260651347994	FGG/FCHO1	2
BP	GO:0051054	positive regulation of DNA metabolic process	2/90	280/14386	0.525590507258038	0.646473334154451	0.619260651347994	PTK6/CLCF1	2
BP	GO:0061564	axon development	3/90	442/14386	0.52564684837798	0.646473334154451	0.619260651347994	RTN4RL1/NOG/VAX1	3
BP	GO:0001508	action potential	1/90	119/14386	0.527587055068809	0.648010784446844	0.620733384126258	KCNB1	1
BP	GO:0072175	epithelial tube formation	1/90	119/14386	0.527587055068809	0.648010784446844	0.620733384126258	NOG	1
BP	GO:0008033	tRNA processing	1/90	120/14386	0.53056716056007	0.650819808969177	0.623424165421403	DUS1L	1
BP	GO:0072329	monocarboxylic acid catabolic process	1/90	120/14386	0.53056716056007	0.650819808969177	0.623424165421403	ACADL	1
BP	GO:0034765	regulation of monoatomic ion transmembrane transport	2/90	283/14386	0.531345123323772	0.650923771429904	0.623523751680795	AHNAK/CACNG6	2
BP	GO:0045787	positive regulation of cell cycle	2/90	283/14386	0.531345123323772	0.650923771429904	0.623523751680795	UBE2C/PTK6	2
BP	GO:0002244	hematopoietic progenitor cell differentiation	1/90	121/14386	0.533528674337554	0.651473894932332	0.624050718255342	MEOX1	1
BP	GO:0010977	negative regulation of neuron projection development	1/90	121/14386	0.533528674337554	0.651473894932332	0.624050718255342	RTN4RL1	1
BP	GO:0051092	positive regulation of NF-kappaB transcription factor activity	1/90	121/14386	0.533528674337554	0.651473894932332	0.624050718255342	NTS	1
BP	GO:0051147	regulation of muscle cell differentiation	1/90	121/14386	0.533528674337554	0.651473894932332	0.624050718255342	BMP2	1
BP	GO:1903322	positive regulation of protein modification by small protein conjugation or removal	1/90	121/14386	0.533528674337554	0.651473894932332	0.624050718255342	UBE2C	1
BP	GO:0010638	positive regulation of organelle organization	3/90	449/14386	0.536326134238462	0.653792260500816	0.626271494420657	CDC42EP3/UBE2C/PMAIP1	3
BP	GO:1901875	positive regulation of post-translational protein modification	1/90	122/14386	0.536471711092522	0.653792260500816	0.626271494420657	UBE2C	1
BP	GO:1903900	regulation of viral life cycle	1/90	122/14386	0.536471711092522	0.653792260500816	0.626271494420657	PTX3	1
BP	GO:0051251	positive regulation of lymphocyte activation	2/90	286/14386	0.537052982263027	0.654076200188045	0.626543481935636	FCHO1/CLCF1	2
BP	GO:0009416	response to light stimulus	2/90	287/14386	0.538945163226141	0.65480698816145	0.627243508081339	RGS9BP/NOG	2
BP	GO:0001909	leukocyte mediated cytotoxicity	1/90	123/14386	0.5393963848167	0.65480698816145	0.627243508081339	RAET1G	1
BP	GO:0009261	ribonucleotide catabolic process	1/90	123/14386	0.5393963848167	0.65480698816145	0.627243508081339	GDA	1
BP	GO:0030177	positive regulation of Wnt signaling pathway	1/90	123/14386	0.5393963848167	0.65480698816145	0.627243508081339	BMP2	1
BP	GO:0043433	negative regulation of DNA-binding transcription factor activity	1/90	123/14386	0.5393963848167	0.65480698816145	0.627243508081339	NR0B2	1
BP	GO:0034504	protein localization to nucleus	2/90	288/14386	0.540832108718257	0.656125775305482	0.628506782129403	GBP2/NUP85	2
BP	GO:0043401	steroid hormone mediated signaling pathway	1/90	124/14386	0.542302808806499	0.657061080605551	0.629402716638578	DNAAF4	1
BP	GO:0046328	regulation of JNK cascade	1/90	124/14386	0.542302808806499	0.657061080605551	0.629402716638578	MBIP	1
BP	GO:0060562	epithelial tube morphogenesis	2/90	289/14386	0.542713809542014	0.657135096273309	0.629473616686893	BMP2/NOG	2
BP	GO:0006195	purine nucleotide catabolic process	1/90	125/14386	0.545191095667206	0.658860281636431	0.631126182005863	GDA	1
BP	GO:0017015	regulation of transforming growth factor beta receptor signaling pathway	1/90	125/14386	0.545191095667206	0.658860281636431	0.631126182005863	BMP2	1
BP	GO:0050852	T cell receptor signaling pathway	1/90	125/14386	0.545191095667206	0.658860281636431	0.631126182005863	FCHO1	1
BP	GO:0007281	germ cell development	2/90	291/14386	0.546461441967561	0.659123049463763	0.631377888870339	PTX3/PAQR5	2
BP	GO:0032496	response to lipopolysaccharide	2/90	291/14386	0.546461441967561	0.659123049463763	0.631377888870339	GBP2/PPBP	2
BP	GO:0043010	camera-type eye development	2/90	291/14386	0.546461441967561	0.659123049463763	0.631377888870339	TSPAN12/VAX1	2
BP	GO:0007224	smoothened signaling pathway	1/90	126/14386	0.548061357317158	0.65925657871417	0.631505797333398	NOG	1
BP	GO:0007266	Rho protein signal transduction	1/90	126/14386	0.548061357317158	0.65925657871417	0.631505797333398	CDC42EP3	1
BP	GO:0050671	positive regulation of lymphocyte proliferation	1/90	126/14386	0.548061357317158	0.65925657871417	0.631505797333398	CLCF1	1
BP	GO:2000377	regulation of reactive oxygen species metabolic process	1/90	126/14386	0.548061357317158	0.65925657871417	0.631505797333398	AKR1C1	1
BP	GO:0032956	regulation of actin cytoskeleton organization	2/90	292/14386	0.548327356736706	0.65925657871417	0.631505797333398	RND1/CDC42EP3	2
BP	GO:0043065	positive regulation of apoptotic process	3/90	458/14386	0.549859940638181	0.66067428989447	0.632863831304102	BMP2/FAS/PMAIP1	3
BP	GO:0001889	liver development	1/90	127/14386	0.550913704991874	0.66067428989447	0.632863831304102	BAAT	1
BP	GO:0030218	erythrocyte differentiation	1/90	127/14386	0.550913704991874	0.66067428989447	0.632863831304102	STAT1	1
BP	GO:0030534	adult behavior	1/90	127/14386	0.550913704991874	0.66067428989447	0.632863831304102	CHRNA5	1
BP	GO:0048545	response to steroid hormone	2/90	294/14386	0.552043343597317	0.660763160787611	0.632948961261155	HSD11B2/DNAAF4	2
BP	GO:0071214	cellular response to abiotic stimulus	2/90	294/14386	0.552043343597317	0.660763160787611	0.632948961261155	SLC2A4/FAS	2
BP	GO:0104004	cellular response to environmental stimulus	2/90	294/14386	0.552043343597317	0.660763160787611	0.632948961261155	SLC2A4/FAS	2
BP	GO:0097530	granulocyte migration	1/90	128/14386	0.553748249248184	0.661712345080934	0.633858190540505	PPBP	1
BP	GO:1903844	regulation of cellular response to transforming growth factor beta stimulus	1/90	128/14386	0.553748249248184	0.661712345080934	0.633858190540505	BMP2	1
BP	GO:0070661	leukocyte proliferation	2/90	295/14386	0.553893400674775	0.661712345080934	0.633858190540505	DOCK2/CLCF1	2
BP	GO:0008360	regulation of cell shape	1/90	129/14386	0.556565099968318	0.662795978275524	0.634896209221944	CDC42EP3	1
BP	GO:0032946	positive regulation of mononuclear cell proliferation	1/90	129/14386	0.556565099968318	0.662795978275524	0.634896209221944	CLCF1	1
BP	GO:0035051	cardiocyte differentiation	1/90	129/14386	0.556565099968318	0.662795978275524	0.634896209221944	BMP2	1
BP	GO:0061008	hepaticobiliary system development	1/90	129/14386	0.556565099968318	0.662795978275524	0.634896209221944	BAAT	1
BP	GO:1903313	positive regulation of mRNA metabolic process	1/90	129/14386	0.556565099968318	0.662795978275524	0.634896209221944	ZC3H12D	1
BP	GO:0032006	regulation of TOR signaling	1/90	130/14386	0.559364366363973	0.664921045950958	0.636931824185969	F10	1
BP	GO:0072523	purine-containing compound catabolic process	1/90	130/14386	0.559364366363973	0.664921045950958	0.636931824185969	GDA	1
BP	GO:0006605	protein targeting	2/90	298/14386	0.559411742599847	0.664921045950958	0.636931824185969	KCNB1/RASSF9	2
BP	GO:0002253	activation of immune response	3/90	465/14386	0.560228838145796	0.665471067702597	0.63745869329283	GBP2/CFHR4/FCHO1	3
BP	GO:0008064	regulation of actin polymerization or depolymerization	1/90	131/14386	0.562146156980362	0.666063396094082	0.638026088181596	CDC42EP3	1
BP	GO:0016331	morphogenesis of embryonic epithelium	1/90	131/14386	0.562146156980362	0.666063396094082	0.638026088181596	NOG	1
BP	GO:0035148	tube formation	1/90	131/14386	0.562146156980362	0.666063396094082	0.638026088181596	NOG	1
BP	GO:0051783	regulation of nuclear division	1/90	131/14386	0.562146156980362	0.666063396094082	0.638026088181596	UBE2C	1
BP	GO:0006986	response to unfolded protein	1/90	132/14386	0.564910579700233	0.667653913579004	0.639549654339173	PTPN1	1
BP	GO:0031960	response to corticosteroid	1/90	132/14386	0.564910579700233	0.667653913579004	0.639549654339173	HSD11B2	1
BP	GO:0046467	membrane lipid biosynthetic process	1/90	132/14386	0.564910579700233	0.667653913579004	0.639549654339173	FA2H	1
BP	GO:0060041	retina development in camera-type eye	1/90	132/14386	0.564910579700233	0.667653913579004	0.639549654339173	TSPAN12	1
BP	GO:0007043	cell-cell junction assembly	1/90	133/14386	0.567657741747868	0.668376952352662	0.640242257480354	CDH17	1
BP	GO:0007338	single fertilization	1/90	133/14386	0.567657741747868	0.668376952352662	0.640242257480354	CLGN	1
BP	GO:0010821	regulation of mitochondrion organization	1/90	133/14386	0.567657741747868	0.668376952352662	0.640242257480354	PMAIP1	1
BP	GO:0030902	hindbrain development	1/90	133/14386	0.567657741747868	0.668376952352662	0.640242257480354	NOG	1
BP	GO:0098781	ncRNA transcription	1/90	133/14386	0.567657741747868	0.668376952352662	0.640242257480354	BMP2	1
BP	GO:0170039	proteinogenic amino acid metabolic process	1/90	133/14386	0.567657741747868	0.668376952352662	0.640242257480354	BAAT	1
BP	GO:0002237	response to molecule of bacterial origin	2/90	303/14386	0.56850250928904	0.668952200779961	0.640793291369852	GBP2/PPBP	2
BP	GO:0006937	regulation of muscle contraction	1/90	134/14386	0.57038774969305	0.669492621202218	0.641310963306199	ADRA2C	1
BP	GO:0007612	learning	1/90	134/14386	0.57038774969305	0.669492621202218	0.641310963306199	NOG	1
BP	GO:0030832	regulation of actin filament length	1/90	134/14386	0.57038774969305	0.669492621202218	0.641310963306199	CDC42EP3	1
BP	GO:0055088	lipid homeostasis	1/90	134/14386	0.57038774969305	0.669492621202218	0.641310963306199	AKR1C1	1
BP	GO:0006865	amino acid transport	1/90	135/14386	0.573100709455023	0.670875910365175	0.642636024221784	CLTRN	1
BP	GO:0034101	erythrocyte homeostasis	1/90	135/14386	0.573100709455023	0.670875910365175	0.642636024221784	STAT1	1
BP	GO:0043524	negative regulation of neuron apoptotic process	1/90	135/14386	0.573100709455023	0.670875910365175	0.642636024221784	CLCF1	1
BP	GO:0009896	positive regulation of catabolic process	3/90	474/14386	0.573352415407937	0.670875910365175	0.642636024221784	ZC3H12D/AADAC/PTPN1	3
BP	GO:0051052	regulation of DNA metabolic process	3/90	474/14386	0.573352415407937	0.670875910365175	0.642636024221784	MCM7/PTK6/CLCF1	3
BP	GO:0010976	positive regulation of neuron projection development	1/90	136/14386	0.575796726306405	0.672479012439943	0.644171645232813	PTK6	1
BP	GO:0030010	establishment of cell polarity	1/90	136/14386	0.575796726306405	0.672479012439943	0.644171645232813	DOCK2	1
BP	GO:0046718	symbiont entry into host cell	1/90	136/14386	0.575796726306405	0.672479012439943	0.644171645232813	PTX3	1
BP	GO:0002696	positive regulation of leukocyte activation	2/90	308/14386	0.577459621545653	0.673583334945799	0.645229482328553	FCHO1/CLCF1	2
BP	GO:0031346	positive regulation of cell projection organization	2/90	308/14386	0.577459621545653	0.673583334945799	0.645229482328553	CDC42EP3/PTK6	2
BP	GO:0120031	plasma membrane bounded cell projection assembly	3/90	478/14386	0.579108633406367	0.67508753168042	0.646670361326068	CDC42EP3/NUP85/DNAAF4	3
BP	GO:0048592	eye morphogenesis	1/90	138/14386	0.581138349158178	0.676194436009329	0.647730671565464	TSPAN12	1
BP	GO:0120161	regulation of cold-induced thermogenesis	1/90	138/14386	0.581138349158178	0.676194436009329	0.647730671565464	ACADL	1
BP	GO:1905039	carboxylic acid transmembrane transport	1/90	138/14386	0.581138349158178	0.676194436009329	0.647730671565464	CLTRN	1
BP	GO:0106106	cold-induced thermogenesis	1/90	139/14386	0.583784162505719	0.678432337367413	0.649874370585118	ACADL	1
BP	GO:1903825	organic acid transmembrane transport	1/90	139/14386	0.583784162505719	0.678432337367413	0.649874370585118	CLTRN	1
BP	GO:0045089	positive regulation of innate immune response	2/90	312/14386	0.584528735133416	0.678877529115989	0.650300822408624	GBP2/RAET1G	2
BP	GO:0051897	positive regulation of phosphatidylinositol 3-kinase/protein kinase B signal transduction	1/90	140/14386	0.586413447644659	0.680645522049858	0.651994393354188	NTS	1
BP	GO:0050657	nucleic acid transport	1/90	141/14386	0.589026306672596	0.68283419995749	0.654090940937925	NUP85	1
BP	GO:0050658	RNA transport	1/90	141/14386	0.589026306672596	0.68283419995749	0.654090940937925	NUP85	1
BP	GO:0033157	regulation of intracellular protein transport	1/90	142/14386	0.591622841063573	0.685421157012578	0.656569002485565	PTPN1	1
BP	GO:0001959	regulation of cytokine-mediated signaling pathway	1/90	143/14386	0.594203151671848	0.68671601159368	0.657809351389272	PTPN1	1
BP	GO:0010594	regulation of endothelial cell migration	1/90	143/14386	0.594203151671848	0.68671601159368	0.657809351389272	APOH	1
BP	GO:0044409	symbiont entry into host	1/90	143/14386	0.594203151671848	0.68671601159368	0.657809351389272	PTX3	1
BP	GO:0070665	positive regulation of leukocyte proliferation	1/90	143/14386	0.594203151671848	0.68671601159368	0.657809351389272	CLCF1	1
BP	GO:0030031	cell projection assembly	3/90	489/14386	0.594690779493925	0.68685687816088	0.657944288311723	CDC42EP3/NUP85/DNAAF4	3
BP	GO:0002753	cytoplasmic pattern recognition receptor signaling pathway	1/90	144/14386	0.596767338735636	0.687142282124786	0.658217678466038	GBP2	1
BP	GO:0003341	cilium movement	1/90	144/14386	0.596767338735636	0.687142282124786	0.658217678466038	DNAAF4	1
BP	GO:0006606	protein import into nucleus	1/90	144/14386	0.596767338735636	0.687142282124786	0.658217678466038	NUP85	1
BP	GO:0051236	establishment of RNA localization	1/90	144/14386	0.596767338735636	0.687142282124786	0.658217678466038	NUP85	1
BP	GO:0062207	regulation of pattern recognition receptor signaling pathway	1/90	144/14386	0.596767338735636	0.687142282124786	0.658217678466038	GBP2	1
BP	GO:1990778	protein localization to cell periphery	2/90	320/14386	0.59840868294337	0.688388081059444	0.659411036674284	KCNB1/RAB3B	2
BP	GO:0035265	organ growth	1/90	145/14386	0.599315501880826	0.688388081059444	0.659411036674284	NOG	1
BP	GO:0035966	response to topologically incorrect protein	1/90	145/14386	0.599315501880826	0.688388081059444	0.659411036674284	PTPN1	1
BP	GO:0048284	organelle fusion	1/90	145/14386	0.599315501880826	0.688388081059444	0.659411036674284	CLTRN	1
BP	GO:0008544	epidermis development	2/90	322/14386	0.601824786673776	0.688769077363893	0.659775995300092	FA2H/MCOLN3	2
BP	GO:0010959	regulation of metal ion transport	2/90	322/14386	0.601824786673776	0.688769077363893	0.659775995300092	AHNAK/CACNG6	2
BP	GO:0050867	positive regulation of cell activation	2/90	322/14386	0.601824786673776	0.688769077363893	0.659775995300092	FCHO1/CLCF1	2
BP	GO:0007519	skeletal muscle tissue development	1/90	146/14386	0.60184774012468	0.688769077363893	0.659775995300092	VAX1	1
BP	GO:0044272	sulfur compound biosynthetic process	1/90	146/14386	0.60184774012468	0.688769077363893	0.659775995300092	HS3ST6	1
BP	GO:0050806	positive regulation of synaptic transmission	1/90	146/14386	0.60184774012468	0.688769077363893	0.659775995300092	NOG	1
BP	GO:0002697	regulation of immune effector process	2/90	323/14386	0.603524751862289	0.69026765164274	0.661211488513784	RAET1G/CLCF1	2
BP	GO:0006665	sphingolipid metabolic process	1/90	147/14386	0.60436415187951	0.690806985532392	0.661728119654088	FA2H	1
BP	GO:0009166	nucleotide catabolic process	1/90	148/14386	0.60686483495633	0.691560776728148	0.662450180723281	GDA	1
BP	GO:0021915	neural tube development	1/90	148/14386	0.60686483495633	0.691560776728148	0.662450180723281	NOG	1
BP	GO:0030041	actin filament polymerization	1/90	148/14386	0.60686483495633	0.691560776728148	0.662450180723281	CDC42EP3	1
BP	GO:0051170	import into nucleus	1/90	148/14386	0.60686483495633	0.691560776728148	0.662450180723281	NUP85	1
BP	GO:0170033	L-amino acid metabolic process	1/90	148/14386	0.60686483495633	0.691560776728148	0.662450180723281	BAAT	1
BP	GO:0044270	cellular nitrogen compound catabolic process	3/90	499/14386	0.608536001659447	0.692688691265426	0.66353061676622	ZC3H12D/GDA/ACADL	3
BP	GO:0032970	regulation of actin filament-based process	2/90	326/14386	0.608592300632563	0.692688691265426	0.66353061676622	RND1/CDC42EP3	2
BP	GO:0031929	TOR signaling	1/90	149/14386	0.60934988656849	0.693130882480693	0.663954194361025	F10	1
BP	GO:0009266	response to temperature stimulus	1/90	150/14386	0.611819403335283	0.695518667956212	0.666241468268127	VGF	1
BP	GO:0044282	small molecule catabolic process	2/90	329/14386	0.613611338831374	0.696621737834686	0.667298105464648	GDA/ACADL	2
BP	GO:0006261	DNA-templated DNA replication	1/90	151/14386	0.614273481285538	0.696621737834686	0.667298105464648	MCM7	1
BP	GO:0060759	regulation of response to cytokine stimulus	1/90	151/14386	0.614273481285538	0.696621737834686	0.667298105464648	PTPN1	1
BP	GO:1990845	adaptive thermogenesis	1/90	151/14386	0.614273481285538	0.696621737834686	0.667298105464648	ACADL	1
BP	GO:0002833	positive regulation of response to biotic stimulus	2/90	330/14386	0.615273575459404	0.697334806706554	0.667981158377614	GBP2/RAET1G	2
BP	GO:0007254	JNK cascade	1/90	153/14386	0.619135701920793	0.701288810740198	0.671768722355809	MBIP	1
BP	GO:0001654	eye development	2/90	333/14386	0.620227975969337	0.702102555075597	0.672548212894005	TSPAN12/VAX1	2
BP	GO:0006109	regulation of carbohydrate metabolic process	1/90	154/14386	0.621544033743116	0.702322319716951	0.672758726750893	PMAIP1	1
BP	GO:0031214	biomineral tissue development	1/90	154/14386	0.621544033743116	0.702322319716951	0.672758726750893	BMP2	1
BP	GO:1902905	positive regulation of supramolecular fiber organization	1/90	154/14386	0.621544033743116	0.702322319716951	0.672758726750893	CDC42EP3	1
BP	GO:0140013	meiotic nuclear division	1/90	155/14386	0.623937305030575	0.704179242095806	0.674537483740672	HFM1	1
BP	GO:1901292	nucleoside phosphate catabolic process	1/90	155/14386	0.623937305030575	0.704179242095806	0.674537483740672	GDA	1
BP	GO:0150063	visual system development	2/90	337/14386	0.62675852475342	0.70693844413629	0.67718053978416	TSPAN12/VAX1	2
BP	GO:0043488	regulation of mRNA stability	1/90	157/14386	0.628679037949846	0.708679011566513	0.678847839676683	ZC3H12D	1
BP	GO:0046631	alpha-beta T cell activation	1/90	158/14386	0.631027684136122	0.709622748986608	0.679751851363777	DOCK2	1
BP	GO:0051168	nuclear export	1/90	158/14386	0.631027684136122	0.709622748986608	0.679751851363777	NUP85	1
BP	GO:0060538	skeletal muscle organ development	1/90	158/14386	0.631027684136122	0.709622748986608	0.679751851363777	VAX1	1
BP	GO:0072331	signal transduction by p53 class mediator	1/90	158/14386	0.631027684136122	0.709622748986608	0.679751851363777	PMAIP1	1
BP	GO:0002443	leukocyte mediated immunity	2/90	341/14386	0.633203137276984	0.711395429342369	0.681449912418647	RAET1G/CLCF1	2
BP	GO:0061025	membrane fusion	1/90	159/14386	0.633361638903323	0.711395429342369	0.681449912418647	CLTRN	1
BP	GO:0006979	response to oxidative stress	2/90	342/14386	0.634800885006391	0.712160132641579	0.682182426256633	RNF112/STAT1	2
BP	GO:0048880	sensory system development	2/90	342/14386	0.634800885006391	0.712160132641579	0.682182426256633	TSPAN12/VAX1	2
BP	GO:0000724	double-strand break repair via homologous recombination	1/90	160/14386	0.63568099312408	0.71229648274882	0.682313036835229	MCM7	1
BP	GO:0009451	RNA modification	1/90	160/14386	0.63568099312408	0.71229648274882	0.682313036835229	DUS1L	1
BP	GO:0046486	glycerolipid metabolic process	2/90	343/14386	0.636393277332764	0.712669394651718	0.682670251364714	APOH/AADAC	2
BP	GO:0007565	female pregnancy	1/90	161/14386	0.637985837115281	0.713177025061011	0.683156513552642	HSD11B2	1
BP	GO:0008217	regulation of blood pressure	1/90	161/14386	0.637985837115281	0.713177025061011	0.683156513552642	HSD11B2	1
BP	GO:0051346	negative regulation of hydrolase activity	1/90	161/14386	0.637985837115281	0.713177025061011	0.683156513552642	PTX3	1
BP	GO:0006352	DNA-templated transcription initiation	1/90	162/14386	0.640276260641441	0.714461567132874	0.68438698404242	NAT14	1
BP	GO:0006575	cellular modified amino acid metabolic process	1/90	162/14386	0.640276260641441	0.714461567132874	0.68438698404242	ACADL	1
BP	GO:0007369	gastrulation	1/90	162/14386	0.640276260641441	0.714461567132874	0.68438698404242	NOG	1
BP	GO:0000725	recombinational repair	1/90	163/14386	0.642552352918035	0.715052247560798	0.684952800337091	MCM7	1
BP	GO:0002262	myeloid cell homeostasis	1/90	163/14386	0.642552352918035	0.715052247560798	0.684952800337091	STAT1	1
BP	GO:0006006	glucose metabolic process	1/90	163/14386	0.642552352918035	0.715052247560798	0.684952800337091	PMAIP1	1
BP	GO:0031345	negative regulation of cell projection organization	1/90	163/14386	0.642552352918035	0.715052247560798	0.684952800337091	RTN4RL1	1
BP	GO:0042692	muscle cell differentiation	2/90	347/14386	0.642709368414605	0.715052247560798	0.684952800337091	BMP2/DOCK2	2
BP	GO:0001659	temperature homeostasis	1/90	164/14386	0.64481420261482	0.716545013319901	0.686382729535178	ACADL	1
BP	GO:0050851	antigen receptor-mediated signaling pathway	1/90	164/14386	0.64481420261482	0.716545013319901	0.686382729535178	FCHO1	1
BP	GO:0045786	negative regulation of cell cycle	2/90	349/14386	0.645835384551887	0.717255382725278	0.687063196613138	BMP2/TSC22D2	2
BP	GO:0051495	positive regulation of cytoskeleton organization	1/90	165/14386	0.647061897859136	0.717768602586804	0.6875548129706	CDC42EP3	1
BP	GO:1905475	regulation of protein localization to membrane	1/90	165/14386	0.647061897859136	0.717768602586804	0.6875548129706	KCNB1	1
BP	GO:0019827	stem cell population maintenance	1/90	167/14386	0.651515174807292	0.721855751202416	0.69146991693567	NOG	1
BP	GO:0043487	regulation of RNA stability	1/90	167/14386	0.651515174807292	0.721855751202416	0.69146991693567	ZC3H12D	1
BP	GO:0006399	tRNA metabolic process	1/90	168/14386	0.653720930083144	0.722594412416801	0.69217748490573	DUS1L	1
BP	GO:0009566	fertilization	1/90	168/14386	0.653720930083144	0.722594412416801	0.69217748490573	CLGN	1
BP	GO:0009755	hormone-mediated signaling pathway	1/90	168/14386	0.653720930083144	0.722594412416801	0.69217748490573	DNAAF4	1
BP	GO:0061136	regulation of proteasomal protein catabolic process	1/90	168/14386	0.653720930083144	0.722594412416801	0.69217748490573	DNAAF4	1
BP	GO:0098739	import across plasma membrane	1/90	169/14386	0.655912878057017	0.724590814700634	0.69408985052597	CLTRN	1
BP	GO:0000302	response to reactive oxygen species	1/90	171/14386	0.660255693432042	0.728531252799868	0.697864419614918	STAT1	1
BP	GO:0098727	maintenance of cell number	1/90	171/14386	0.660255693432042	0.728531252799868	0.697864419614918	NOG	1
BP	GO:0022408	negative regulation of cell-cell adhesion	1/90	172/14386	0.662406730195399	0.729618674080328	0.698906066926339	BMP2	1
BP	GO:0043484	regulation of RNA splicing	1/90	172/14386	0.662406730195399	0.729618674080328	0.698906066926339	AHNAK	1
BP	GO:0071805	potassium ion transmembrane transport	1/90	172/14386	0.662406730195399	0.729618674080328	0.698906066926339	KCNB1	1
BP	GO:0008154	actin polymerization or depolymerization	1/90	173/14386	0.664544298387492	0.73111551984283	0.700339904383945	CDC42EP3	1
BP	GO:0034764	positive regulation of transmembrane transport	1/90	173/14386	0.664544298387492	0.73111551984283	0.700339904383945	CLTRN	1
BP	GO:0044703	multi-organism reproductive process	1/90	174/14386	0.666668481399181	0.731737818858949	0.700936008312282	HSD11B2	1
BP	GO:0051701	biological process involved in interaction with host	1/90	174/14386	0.666668481399181	0.731737818858949	0.700936008312282	PTX3	1
BP	GO:0061013	regulation of mRNA catabolic process	1/90	174/14386	0.666668481399181	0.731737818858949	0.700936008312282	ZC3H12D	1
BP	GO:1903046	meiotic cell cycle process	1/90	174/14386	0.666668481399181	0.731737818858949	0.700936008312282	HFM1	1
BP	GO:0001503	ossification	2/90	363/14386	0.667123273439501	0.731809291775341	0.701004472643943	BMP2/NOG	2
BP	GO:0051650	establishment of vesicle localization	1/90	175/14386	0.668779362110838	0.732769919512342	0.701924663666046	SLC2A4	1
BP	GO:0120032	regulation of plasma membrane bounded cell projection assembly	1/90	175/14386	0.668779362110838	0.732769919512342	0.701924663666046	CDC42EP3	1
BP	GO:0000070	mitotic sister chromatid segregation	1/90	176/14386	0.670877022895443	0.733356838764635	0.702486877108212	UBE2C	1
BP	GO:0032412	regulation of monoatomic ion transmembrane transporter activity	1/90	176/14386	0.670877022895443	0.733356838764635	0.702486877108212	AHNAK	1
BP	GO:0042770	signal transduction in response to DNA damage	1/90	176/14386	0.670877022895443	0.733356838764635	0.702486877108212	PMAIP1	1
BP	GO:0099111	microtubule-based transport	1/90	176/14386	0.670877022895443	0.733356838764635	0.702486877108212	DNAAF4	1
BP	GO:0060491	regulation of cell projection assembly	1/90	177/14386	0.672961545621651	0.735207552459256	0.704259686762439	CDC42EP3	1
BP	GO:0006836	neurotransmitter transport	1/90	178/14386	0.675033011656843	0.735758558265555	0.704787498501112	RAB3B	1
BP	GO:0032271	regulation of protein polymerization	1/90	178/14386	0.675033011656843	0.735758558265555	0.704787498501112	CDC42EP3	1
BP	GO:0046777	protein autophosphorylation	1/90	178/14386	0.675033011656843	0.735758558265555	0.704787498501112	PTK6	1
BP	GO:0050679	positive regulation of epithelial cell proliferation	1/90	178/14386	0.675033011656843	0.735758558265555	0.704787498501112	NOG	1
BP	GO:0006403	RNA localization	1/90	180/14386	0.679137096635541	0.739373604337128	0.708250372631664	NUP85	1
BP	GO:0045637	regulation of myeloid cell differentiation	1/90	180/14386	0.679137096635541	0.739373604337128	0.708250372631664	STAT1	1
BP	GO:0007626	locomotory behavior	1/90	181/14386	0.681169875834668	0.740727867294445	0.709547629172247	MCOLN3	1
BP	GO:0044706	multi-multicellular organism process	1/90	181/14386	0.681169875834668	0.740727867294445	0.709547629172247	HSD11B2	1
BP	GO:0009150	purine ribonucleotide metabolic process	2/90	374/14386	0.683127341970875	0.741636224057275	0.710417749517338	GDA/BAAT	2
BP	GO:0022412	cellular process involved in reproduction in multicellular organism	2/90	374/14386	0.683127341970875	0.741636224057275	0.710417749517338	PTX3/PAQR5	2
BP	GO:0007623	circadian rhythm	1/90	182/14386	0.683189918860003	0.741636224057275	0.710417749517338	NR0B2	1
BP	GO:0016032	viral process	2/90	375/14386	0.684551102460095	0.742255756593567	0.711011203418198	PTX3/STAT1	2
BP	GO:0030099	myeloid cell differentiation	2/90	375/14386	0.684551102460095	0.742255756593567	0.711011203418198	BMP2/STAT1	2
BP	GO:0050911	detection of chemical stimulus involved in sensory perception of smell	1/90	183/14386	0.685197304617719	0.742527719603044	0.711271718402333	OR2B6	1
BP	GO:0007059	chromosome segregation	2/90	377/14386	0.687383153278267	0.744037787813594	0.712718221721558	UBE2C/BEX4	2
BP	GO:0051606	detection of stimulus	2/90	377/14386	0.687383153278267	0.744037787813594	0.712718221721558	RGS9BP/OR2B6	2
BP	GO:0045216	cell-cell junction organization	1/90	185/14386	0.689174417541232	0.74554697934472	0.71416388526435	CDH17	1
BP	GO:0043542	endothelial cell migration	1/90	186/14386	0.691144300114381	0.746388151589884	0.714969649160423	APOH	1
BP	GO:0050920	regulation of chemotaxis	1/90	186/14386	0.691144300114381	0.746388151589884	0.714969649160423	RIN3	1
BP	GO:1901654	response to ketone	1/90	186/14386	0.691144300114381	0.746388151589884	0.714969649160423	F5	1
BP	GO:0071383	cellular response to steroid hormone stimulus	1/90	187/14386	0.693101836240417	0.748071981873278	0.716582600202585	DNAAF4	1
BP	GO:0006470	protein dephosphorylation	1/90	188/14386	0.695047102437921	0.749310251652363	0.717768746187931	PTPN1	1
BP	GO:0042098	T cell proliferation	1/90	188/14386	0.695047102437921	0.749310251652363	0.717768746187931	DOCK2	1
BP	GO:0060348	bone development	1/90	189/14386	0.696980174756599	0.750878901515482	0.719271365220536	BMP2	1
BP	GO:0009314	response to radiation	2/90	385/14386	0.698506295068143	0.750878901515482	0.719271365220536	RGS9BP/NOG	2
BP	GO:0043269	regulation of monoatomic ion transport	2/90	385/14386	0.698506295068143	0.750878901515482	0.719271365220536	AHNAK/CACNG6	2
BP	GO:0010810	regulation of cell-substrate adhesion	1/90	190/14386	0.698901128780118	0.750878901515482	0.719271365220536	FGG	1
BP	GO:0051648	vesicle localization	1/90	190/14386	0.698901128780118	0.750878901515482	0.719271365220536	SLC2A4	1
BP	GO:1903828	negative regulation of protein localization	1/90	190/14386	0.698901128780118	0.750878901515482	0.719271365220536	KCNB1	1
BP	GO:0006643	membrane lipid metabolic process	1/90	191/14386	0.700810039628934	0.752069288241793	0.720411643744871	FA2H	1
BP	GO:0006813	potassium ion transport	1/90	191/14386	0.700810039628934	0.752069288241793	0.720411643744871	KCNB1	1
BP	GO:0000280	nuclear division	2/90	388/14386	0.702593497972266	0.752814439319276	0.721125428393387	UBE2C/HFM1	2
BP	GO:0010975	regulation of neuron projection development	2/90	388/14386	0.702593497972266	0.752814439319276	0.721125428393387	RTN4RL1/PTK6	2
BP	GO:0002685	regulation of leukocyte migration	1/90	192/14386	0.702706981963094	0.752814439319276	0.721125428393387	RIN3	1
BP	GO:0002250	adaptive immune response	2/90	389/14386	0.703945791225655	0.753282162918393	0.721573463610523	RAET1G/CLCF1	2
BP	GO:0007409	axonogenesis	2/90	389/14386	0.703945791225655	0.753282162918393	0.721573463610523	NOG/VAX1	2
BP	GO:0090257	regulation of muscle system process	1/90	193/14386	0.704592029985027	0.753544323640023	0.721824588924836	ADRA2C	1
BP	GO:0006457	protein folding	1/90	194/14386	0.706465257442319	0.754688141909372	0.722920259247305	CLGN	1
BP	GO:1901605	alpha-amino acid metabolic process	1/90	194/14386	0.706465257442319	0.754688141909372	0.722920259247305	BAAT	1
BP	GO:0009259	ribonucleotide metabolic process	2/90	393/14386	0.709304671898191	0.757290604789541	0.725413173917004	GDA/BAAT	2
BP	GO:0019722	calcium-mediated signaling	1/90	197/14386	0.712014747137295	0.759752099502181	0.727771054340692	MCOLN3	1
BP	GO:0010632	regulation of epithelial cell migration	1/90	200/14386	0.717460463574057	0.765128194544054	0.73292084775281	APOH	1
BP	GO:1903050	regulation of proteolysis involved in protein catabolic process	1/90	201/14386	0.719252974378959	0.7666044755299	0.73433498608856	DNAAF4	1
BP	GO:0007163	establishment or maintenance of cell polarity	1/90	202/14386	0.721034238552797	0.767631689343624	0.735318960309542	DOCK2	1
BP	GO:0019318	hexose metabolic process	1/90	202/14386	0.721034238552797	0.767631689343624	0.735318960309542	PMAIP1	1
BP	GO:0031349	positive regulation of defense response	2/90	403/14386	0.722353183784381	0.768600158156979	0.736246662345315	GBP2/RAET1G	2
BP	GO:0051896	regulation of phosphatidylinositol 3-kinase/protein kinase B signal transduction	1/90	203/14386	0.722804325871624	0.768644690819315	0.736289320447402	NTS	1
BP	GO:0002274	myeloid leukocyte activation	1/90	204/14386	0.72456330568348	0.770079166991271	0.737663413703314	DOCK2	1
BP	GO:0019693	ribose phosphate metabolic process	2/90	406/14386	0.726171698725259	0.771064172808836	0.738606956633766	GDA/BAAT	2
BP	GO:0007608	sensory perception of smell	1/90	205/14386	0.726311246910986	0.771064172808836	0.738606956633766	OR2B6	1
BP	GO:0015931	nucleobase-containing compound transport	1/90	206/14386	0.728048218053925	0.771599635160988	0.739119879205273	NUP85	1
BP	GO:0046434	organophosphate catabolic process	1/90	206/14386	0.728048218053925	0.771599635160988	0.739119879205273	GDA	1
BP	GO:0050670	regulation of lymphocyte proliferation	1/90	206/14386	0.728048218053925	0.771599635160988	0.739119879205273	CLCF1	1
BP	GO:0002573	myeloid leukocyte differentiation	1/90	207/14386	0.729774287191805	0.77273917881018	0.740211454843673	BMP2	1
BP	GO:0007015	actin filament organization	2/90	409/14386	0.729946380835601	0.77273917881018	0.740211454843673	RND1/CDC42EP3	2
BP	GO:0007160	cell-matrix adhesion	1/90	210/14386	0.734887757119511	0.776682039354298	0.743988344406981	FGG	1
BP	GO:0032944	regulation of mononuclear cell proliferation	1/90	210/14386	0.734887757119511	0.776682039354298	0.743988344406981	CLCF1	1
BP	GO:0002757	immune response-activating signaling pathway	2/90	413/14386	0.734911599538119	0.776682039354298	0.743988344406981	GBP2/FCHO1	2
BP	GO:0000819	sister chromatid segregation	1/90	212/14386	0.73824345648891	0.779764460790874	0.746941014232164	UBE2C	1
BP	GO:0050907	detection of chemical stimulus involved in sensory perception	1/90	213/14386	0.739905520050079	0.781080700761128	0.748201848327318	OR2B6	1
BP	GO:0045785	positive regulation of cell adhesion	2/90	418/14386	0.741010305370449	0.781807501958261	0.748898055516321	FGG/FCHO1	2
BP	GO:0001819	positive regulation of cytokine production	2/90	419/14386	0.742215780511746	0.78263966075298	0.749695185374611	RAET1G/STAT1	2
BP	GO:0050870	positive regulation of T cell activation	1/90	218/14386	0.748060572999358	0.788360132487539	0.755174859268653	FCHO1	1
BP	GO:0005996	monosaccharide metabolic process	1/90	220/14386	0.751251330388952	0.791278742832559	0.757970613475053	PMAIP1	1
BP	GO:0090068	positive regulation of cell cycle process	1/90	221/14386	0.7528316904246	0.792498831063565	0.75913934324737	UBE2C	1
BP	GO:0002221	pattern recognition receptor signaling pathway	1/90	223/14386	0.755962683544423	0.795274978726394	0.761798631603278	GBP2	1
BP	GO:0048285	organelle fission	2/90	431/14386	0.756315821089106	0.795274978726394	0.761798631603278	UBE2C/HFM1	2
BP	GO:0001894	tissue homeostasis	1/90	224/14386	0.757513439632893	0.795643310755354	0.76215145904428	TSPAN12	1
BP	GO:0060249	anatomical structure homeostasis	1/90	224/14386	0.757513439632893	0.795643310755354	0.76215145904428	TSPAN12	1
BP	GO:0016054	organic acid catabolic process	1/90	225/14386	0.759054450113972	0.795926441828051	0.76242267198259	ACADL	1
BP	GO:0022604	regulation of cell morphogenesis	1/90	225/14386	0.759054450113972	0.795926441828051	0.76242267198259	CDC42EP3	1
BP	GO:0046395	carboxylic acid catabolic process	1/90	225/14386	0.759054450113972	0.795926441828051	0.76242267198259	ACADL	1
BP	GO:0006402	mRNA catabolic process	1/90	226/14386	0.760585775549305	0.797087101831247	0.763534475102069	ZC3H12D	1
BP	GO:0002764	immune response-regulating signaling pathway	2/90	436/14386	0.761994525949015	0.797791438221411	0.764209163118878	GBP2/FCHO1	2
BP	GO:0033044	regulation of chromosome organization	1/90	227/14386	0.76210747612844	0.797791438221411	0.764209163118878	UBE2C	1
BP	GO:0070663	regulation of leukocyte proliferation	1/90	230/14386	0.766615425090109	0.802063380679234	0.768301282204367	CLCF1	1
BP	GO:0110053	regulation of actin filament organization	1/90	231/14386	0.768099220776878	0.803168338874709	0.769359728230972	CDC42EP3	1
BP	GO:0051249	regulation of lymphocyte activation	2/90	442/14386	0.768659501434734	0.803306924704747	0.769492480421733	FCHO1/CLCF1	2
BP	GO:0051321	meiotic cell cycle	1/90	232/14386	0.769573687052404	0.803815007944614	0.76997917637876	HFM1	1
BP	GO:1901136	carbohydrate derivative catabolic process	1/90	234/14386	0.772494863029056	0.806417650232667	0.772472262904337	GDA	1
BP	GO:0002758	innate immune response-activating signaling pathway	1/90	237/14386	0.776808094966292	0.810469779081498	0.776353821226545	GBP2	1
BP	GO:0000209	protein polyubiquitination	1/90	238/14386	0.77822779045382	0.811049828231006	0.776909453756398	UBE2C	1
BP	GO:1903039	positive regulation of leukocyte cell-cell adhesion	1/90	238/14386	0.77822779045382	0.811049828231006	0.776909453756398	FCHO1	1
BP	GO:0006163	purine nucleotide metabolic process	2/90	453/14386	0.780463328660632	0.812477899791944	0.778277411997328	GDA/BAAT	2
BP	GO:0051493	regulation of cytoskeleton organization	2/90	453/14386	0.780463328660632	0.812477899791944	0.778277411997328	RND1/CDC42EP3	2
BP	GO:0045165	cell fate commitment	1/90	241/14386	0.782433514012684	0.81407763951015	0.779809812187011	BMP2	1
BP	GO:0032386	regulation of intracellular transport	1/90	242/14386	0.783817818271352	0.814615308640619	0.780324848644593	PTPN1	1
BP	GO:0043491	phosphatidylinositol 3-kinase/protein kinase B signal transduction	1/90	242/14386	0.783817818271352	0.814615308640619	0.780324848644593	NTS	1
BP	GO:0009593	detection of chemical stimulus	1/90	245/14386	0.787918683759932	0.818424385011699	0.783973585552936	OR2B6	1
BP	GO:0090150	establishment of protein localization to membrane	1/90	246/14386	0.789268469380581	0.819373236869393	0.784882496390221	KCNB1	1
BP	GO:0044057	regulation of system process	2/90	462/14386	0.789730737535158	0.819400179608302	0.78490830500005	FGG/ADRA2C	2
BP	GO:0001818	negative regulation of cytokine production	1/90	248/14386	0.791942606033796	0.820788197644298	0.78623789573124	NDRG2	1
BP	GO:0006520	amino acid metabolic process	1/90	248/14386	0.791942606033796	0.820788197644298	0.78623789573124	BAAT	1
BP	GO:0034655	nucleobase-containing compound catabolic process	2/90	465/14386	0.792743516916086	0.821165099155217	0.786598931929974	ZC3H12D/GDA	2
BP	GO:0030335	positive regulation of cell migration	2/90	469/14386	0.796702092825031	0.824810656188207	0.790091032691915	BMP2/F10	2
BP	GO:0043122	regulation of canonical NF-kappaB signal transduction	1/90	252/14386	0.797190610205558	0.824861689237487	0.790139917553312	STAT1	1
BP	GO:0002218	activation of innate immune response	1/90	254/14386	0.799765305704853	0.826614883937102	0.791819313182281	GBP2	1
BP	GO:0016197	endosomal transport	1/90	254/14386	0.799765305704853	0.826614883937102	0.791819313182281	RASSF9	1
BP	GO:0072521	purine-containing compound metabolic process	2/90	476/14386	0.803471064274303	0.829175035141982	0.794271697246594	GDA/BAAT	2
BP	GO:0007606	sensory perception of chemical stimulus	1/90	257/14386	0.803566860467736	0.829175035141982	0.794271697246594	OR2B6	1
BP	GO:0140014	mitotic nuclear division	1/90	257/14386	0.803566860467736	0.829175035141982	0.794271697246594	UBE2C	1
BP	GO:0006874	intracellular calcium ion homeostasis	1/90	260/14386	0.807297027689286	0.832566621636726	0.797520518119593	MCUB	1
BP	GO:0005975	carbohydrate metabolic process	2/90	482/14386	0.809115204553321	0.833983728952325	0.798877973644708	SLC2A4/PMAIP1	2
BP	GO:0002429	immune response-activating cell surface receptor signaling pathway	1/90	264/14386	0.812161824636426	0.836664786981463	0.801446175075007	FCHO1	1
BP	GO:0042110	T cell activation	2/90	486/14386	0.812798441560413	0.836861553317136	0.801634658718113	FCHO1/DOCK2	2
BP	GO:0010631	epithelial cell migration	1/90	267/14386	0.815730534681567	0.83942024335999	0.804085643126631	APOH	1
BP	GO:0044403	biological process involved in symbiotic interaction	1/90	268/14386	0.816905139956632	0.83966986036176	0.804324752737093	PTX3	1
BP	GO:0090132	epithelium migration	1/90	268/14386	0.816905139956632	0.83966986036176	0.804324752737093	APOH	1
BP	GO:2000147	positive regulation of cell motility	2/90	491/14386	0.817314432769594	0.83966986036176	0.804324752737093	BMP2/F10	2
BP	GO:0002694	regulation of leukocyte activation	2/90	492/14386	0.818206015512561	0.840126242281351	0.804761923691961	FCHO1/CLCF1	2
BP	GO:0043588	skin development	1/90	271/14386	0.820384711796399	0.841902999318927	0.806463889824587	FA2H	1
BP	GO:0007249	canonical NF-kappaB signal transduction	1/90	272/14386	0.821529973995359	0.841945793489059	0.806504882614652	STAT1	1
BP	GO:0048667	cell morphogenesis involved in neuron differentiation	2/90	496/14386	0.821734045102648	0.841945793489059	0.806504882614652	NOG/VAX1	2
BP	GO:0006401	RNA catabolic process	1/90	273/14386	0.822668014404911	0.841945793489059	0.806504882614652	ZC3H12D	1
BP	GO:0009101	glycoprotein biosynthetic process	1/90	273/14386	0.822668014404911	0.841945793489059	0.806504882614652	HS3ST6	1
BP	GO:0090130	tissue migration	1/90	273/14386	0.822668014404911	0.841945793489059	0.806504882614652	APOH	1
BP	GO:0048638	regulation of developmental growth	1/90	277/14386	0.827148854607857	0.84607056043222	0.810456021399397	NOG	1
BP	GO:0030217	T cell differentiation	1/90	278/14386	0.828251456003087	0.846276514893252	0.810653306402426	DOCK2	1
BP	GO:1903311	regulation of mRNA metabolic process	1/90	278/14386	0.828251456003087	0.846276514893252	0.810653306402426	ZC3H12D	1
BP	GO:0098813	nuclear chromosome segregation	1/90	279/14386	0.829347101662267	0.846935213116769	0.811284277347995	UBE2C	1
BP	GO:0019058	viral life cycle	1/90	280/14386	0.830435834975544	0.847586140263083	0.811907804332497	PTX3	1
BP	GO:0055074	calcium ion homeostasis	1/90	281/14386	0.831517699065449	0.848229352984744	0.812523941623747	MCUB	1
BP	GO:0006302	double-strand break repair	1/90	284/14386	0.834722503240265	0.851036298091866	0.815212731034695	MCM7	1
BP	GO:0006936	muscle contraction	1/90	285/14386	0.835777316366656	0.851649376091471	0.815800002096476	ADRA2C	1
BP	GO:0002768	immune response-regulating cell surface receptor signaling pathway	1/90	286/14386	0.836825471924915	0.852255008825916	0.816380141294485	FCHO1	1
BP	GO:0031647	regulation of protein stability	1/90	290/14386	0.840952345655656	0.855993769724293	0.819961522593362	BMP2	1
BP	GO:0060271	cilium assembly	1/90	299/14386	0.849864215757334	0.864128314668258	0.82775365157113	DNAAF4	1
BP	GO:1901990	regulation of mitotic cell cycle phase transition	1/90	299/14386	0.849864215757334	0.864128314668258	0.82775365157113	UBE2C	1
BP	GO:0006913	nucleocytoplasmic transport	1/90	302/14386	0.852723665685024	0.866097914633032	0.829640343090551	NUP85	1
BP	GO:0051169	nuclear transport	1/90	302/14386	0.852723665685024	0.866097914633032	0.829640343090551	NUP85	1
BP	GO:0031589	cell-substrate adhesion	1/90	317/14386	0.866232710790586	0.879343259926876	0.842328138117276	FGG	1
BP	GO:0044782	cilium organization	1/90	320/14386	0.868783649192311	0.881456344237255	0.84435227414465	DNAAF4	1
BP	GO:0042176	regulation of protein catabolic process	1/90	322/14386	0.870457487923781	0.88267773343459	0.845522250120349	DNAAF4	1
BP	GO:1903037	regulation of leukocyte cell-cell adhesion	1/90	324/14386	0.872110208869621	0.883876401649837	0.846670461532186	FCHO1	1
BP	GO:0050863	regulation of T cell activation	1/90	331/14386	0.877732204299366	0.888928569476531	0.851509963138496	FCHO1	1
BP	GO:0007018	microtubule-based movement	1/90	332/14386	0.878515135755294	0.888928569476531	0.851509963138496	DNAAF4	1
BP	GO:1902903	regulation of supramolecular fiber organization	1/90	332/14386	0.878515135755294	0.888928569476531	0.851509963138496	CDC42EP3	1
BP	GO:0007159	leukocyte cell-cell adhesion	1/90	358/14386	0.897218599924146	0.907364852265776	0.869170188062447	FCHO1	1
BP	GO:1903706	regulation of hemopoiesis	1/90	361/14386	0.899184330527699	0.908863386830473	0.870605643233719	STAT1	1
BP	GO:0043161	proteasome-mediated ubiquitin-dependent protein catabolic process	1/90	362/14386	0.899831276000248	0.909028045362273	0.870763370620551	UBE2C	1
BP	GO:0003012	muscle system process	1/90	365/14386	0.901747581198594	0.910474170694064	0.872148622675946	ADRA2C	1
BP	GO:0001667	ameboidal-type cell migration	1/90	372/14386	0.906079116866	0.914356035182347	0.875867083754628	APOH	1
BP	GO:0034329	cell junction assembly	1/90	379/14386	0.910221722240118	0.918043176351741	0.87939901820813	CDH17	1
BP	GO:0044772	mitotic cell cycle phase transition	1/90	386/14386	0.914183549385991	0.921544125468004	0.882752598186659	UBE2C	1
BP	GO:1901987	regulation of cell cycle phase transition	1/90	388/14386	0.915283396409843	0.922157842520218	0.883340481400736	UBE2C	1
BP	GO:0034470	ncRNA processing	1/90	396/14386	0.919545108203853	0.925954806009027	0.886977615307117	DUS1L	1
BP	GO:0072594	establishment of protein localization to organelle	1/90	411/14386	0.926972300139125	0.932933536795968	0.893662583030273	NUP85	1
BP	GO:0051656	establishment of organelle localization	1/90	421/14386	0.931542784743627	0.937031253212926	0.897587809955098	SLC2A4	1
BP	GO:0008380	RNA splicing	1/90	423/14386	0.932422342958009	0.937413897256499	0.897954346960012	AHNAK	1
BP	GO:0002683	negative regulation of immune system process	1/90	429/14386	0.934994516553501	0.939496897853116	0.899949665619066	RIN3	1
BP	GO:0006091	generation of precursor metabolites and energy	1/90	436/14386	0.937873225065051	0.941885516936988	0.902237738044567	VGF	1
BP	GO:0030003	intracellular monoatomic cation homeostasis	1/90	445/14386	0.941389863492297	0.94491189932578	0.905136727732614	MCUB	1
BP	GO:0007346	regulation of mitotic cell cycle	1/90	447/14386	0.942144195811887	0.945163888747182	0.905378109897951	UBE2C	1
BP	GO:0006873	intracellular monoatomic ion homeostasis	1/90	454/14386	0.944709532575041	0.947231448038402	0.907358637238736	MCUB	1
BP	GO:0098771	inorganic ion homeostasis	1/90	456/14386	0.945421597849776	0.947287460883251	0.907412292275924	MCUB	1
BP	GO:0007005	mitochondrion organization	1/90	457/14386	0.945774222127847	0.947287460883251	0.907412292275924	PMAIP1	1
BP	GO:0007283	spermatogenesis	1/90	469/14386	0.949833979435107	0.950846595617874	0.910821608604308	RPL39L	1
BP	GO:0044770	cell cycle phase transition	1/90	480/14386	0.953290613163031	0.953592917550729	0.913452326716101	UBE2C	1
BP	GO:0048232	male gamete generation	1/90	481/14386	0.953592917550729	0.953592917550729	0.913452326716101	RPL39L	1
CC	GO:0030315	T-tubule	3/95	43/15106	0.00247842980950521	0.236756688321588	0.230950310459747	SLC2A4/AHNAK/CACNG6	3
CC	GO:0098691	dopaminergic synapse	2/95	12/15106	0.00247912762640406	0.236756688321588	0.230950310459747	RAB3B/CHRNA5	2
CC	GO:0031093	platelet alpha granule lumen	3/95	59/15106	0.00607306976337552	0.244776276483065	0.238773220928644	F5/FGG/PPBP	3
CC	GO:0042383	sarcolemma	4/95	124/15106	0.00775330535408625	0.244776276483065	0.238773220928644	SLC2A4/KCNB1/AHNAK/CACNG6	4
CC	GO:0034774	secretory granule lumen	6/95	288/15106	0.00962053186601483	0.244776276483065	0.238773220928644	F5/FGG/PPBP/PTX3/APOH/DOCK2	6
CC	GO:0060205	cytoplasmic vesicle lumen	6/95	291/15106	0.0100917414583351	0.244776276483065	0.238773220928644	F5/FGG/PPBP/PTX3/APOH/DOCK2	6
CC	GO:0030133	transport vesicle	7/95	381/15106	0.010170462196077	0.244776276483065	0.238773220928644	SLC2A4/RNF112/VGF/RASSF9/SYT15/NTS/RAB3B	7
CC	GO:0031983	vesicle lumen	6/95	292/15106	0.0102524094862017	0.244776276483065	0.238773220928644	F5/FGG/PPBP/PTX3/APOH/DOCK2	6
CC	GO:0031091	platelet alpha granule	3/95	78/15106	0.0130473224690674	0.276893176843541	0.270102465149115	F5/FGG/PPBP	3
CC	GO:0030140	trans-Golgi network transport vesicle	2/95	37/15106	0.0225961258031563	0.431586002840286	0.421001501806176	SLC2A4/RASSF9	2
CC	GO:0005788	endoplasmic reticulum lumen	5/95	275/15106	0.0296887156213191	0.480659149149932	0.468871145767638	ITIH2/F5/FGG/VGF/F10	5
CC	GO:1904724	tertiary granule lumen	2/95	51/15106	0.0408842525149452	0.480659149149932	0.468871145767638	PPBP/PTX3	2
CC	GO:0043204	perikaryon	3/95	125/15106	0.0441969770067733	0.480659149149932	0.468871145767638	RTN4RL1/KCNB1/RNF112	3
CC	GO:0035580	specific granule lumen	2/95	57/15106	0.0499603410623487	0.480659149149932	0.468871145767638	PTX3/DOCK2	2
CC	GO:0009897	external side of plasma membrane	5/95	326/15106	0.0547000649148179	0.480659149149932	0.468871145767638	SLC2A4/FGG/FAS/F10/RAET1G	5
CC	GO:0034704	calcium channel complex	2/95	60/15106	0.0547458260859661	0.480659149149932	0.468871145767638	MCUB/CACNG6	2
CC	GO:0031080	nuclear pore outer ring	1/95	10/15106	0.0611563897649889	0.480659149149932	0.468871145767638	NUP85	1
CC	GO:0042555	MCM complex	1/95	10/15106	0.0611563897649889	0.480659149149932	0.468871145767638	MCM7	1
CC	GO:0071162	CMG complex	1/95	10/15106	0.0611563897649889	0.480659149149932	0.468871145767638	MCM7	1
CC	GO:0097136	Bcl-2 family protein complex	1/95	10/15106	0.0611563897649889	0.480659149149932	0.468871145767638	PMAIP1	1
CC	GO:1990454	L-type voltage-gated calcium channel complex	1/95	10/15106	0.0611563897649889	0.480659149149932	0.468871145767638	CACNG6	1
CC	GO:0030312	external encapsulating structure	6/95	454/15106	0.0664328217576421	0.480659149149932	0.468871145767638	ITIH2/RTN4RL1/FGG/TGFBI/PTX3/APOH	6
CC	GO:0031012	extracellular matrix	6/95	454/15106	0.0664328217576421	0.480659149149932	0.468871145767638	ITIH2/RTN4RL1/FGG/TGFBI/PTX3/APOH	6
CC	GO:0031261	DNA replication preinitiation complex	1/95	11/15106	0.0670645868352273	0.480659149149932	0.468871145767638	MCM7	1
CC	GO:0042627	chylomicron	1/95	11/15106	0.0670645868352273	0.480659149149932	0.468871145767638	APOH	1
CC	GO:0005905	clathrin-coated pit	2/95	70/15106	0.071774492860107	0.480659149149932	0.468871145767638	SLC2A4/FCHO1	2
CC	GO:0140672	ATAC complex	1/95	12/15106	0.072935992217848	0.480659149149932	0.468871145767638	MBIP	1
CC	GO:0031089	platelet dense granule lumen	1/95	13/15106	0.0787708326007355	0.480659149149932	0.468871145767638	APOH	1
CC	GO:0045121	membrane raft	4/95	260/15106	0.0814218377893374	0.480659149149932	0.468871145767638	RTN4RL1/SLC2A4/AHNAK/FAS	4
CC	GO:0098857	membrane microdomain	4/95	261/15106	0.0823091028924208	0.480659149149932	0.468871145767638	RTN4RL1/SLC2A4/AHNAK/FAS	4
CC	GO:0098793	presynapse	6/95	486/15106	0.0857304205575205	0.480659149149932	0.468871145767638	SLC2A4/RNF112/NOG/NTS/RAB3B/CHRNA5	6
CC	GO:0005892	acetylcholine-gated channel complex	1/95	15/15106	0.0903317182182609	0.480659149149932	0.468871145767638	CHRNA5	1
CC	GO:0034361	very-low-density lipoprotein particle	1/95	15/15106	0.0903317182182609	0.480659149149932	0.468871145767638	APOH	1
CC	GO:0034385	triglyceride-rich plasma lipoprotein particle	1/95	15/15106	0.0903317182182609	0.480659149149932	0.468871145767638	APOH	1
CC	GO:0120293	dynein axonemal particle	1/95	15/15106	0.0903317182182609	0.480659149149932	0.468871145767638	DNAAF4	1
CC	GO:0034703	cation channel complex	3/95	169/15106	0.0905954417245945	0.480659149149932	0.468871145767638	KCNB1/MCUB/CACNG6	3
CC	GO:0098554	cytoplasmic side of endoplasmic reticulum membrane	1/95	16/15106	0.0960582099530209	0.490629215702261	0.478596699803252	PTPN1	1
CC	GO:0043034	costamere	1/95	17/15106	0.101749029704808	0.490629215702261	0.478596699803252	AHNAK	1
CC	GO:0034702	monoatomic ion channel complex	4/95	282/15106	0.102030853068475	0.490629215702261	0.478596699803252	KCNB1/MCUB/CACNG6/CHRNA5	4
CC	GO:0034364	high-density lipoprotein particle	1/95	18/15106	0.107404397335403	0.490629215702261	0.478596699803252	APOH	1
CC	GO:0005798	Golgi-associated vesicle	2/95	90/15106	0.109970360264691	0.490629215702261	0.478596699803252	SLC2A4/RASSF9	2
CC	GO:0019897	extrinsic component of plasma membrane	2/95	90/15106	0.109970360264691	0.490629215702261	0.478596699803252	GNAL/CDH17	2
CC	GO:0012510	trans-Golgi network transport vesicle membrane	1/95	19/15106	0.113024531365966	0.490629215702261	0.478596699803252	RASSF9	1
CC	GO:0042827	platelet dense granule	1/95	19/15106	0.113024531365966	0.490629215702261	0.478596699803252	APOH	1
CC	GO:0072562	blood microparticle	2/95	94/15106	0.118146694566689	0.492487890351273	0.480409791083909	ITIH2/FGG	2
CC	GO:0031082	BLOC complex	1/95	20/15106	0.118609648985123	0.492487890351273	0.480409791083909	HPS3	1
CC	GO:0043025	neuronal cell body	5/95	418/15106	0.123256542701264	0.494053198268502	0.481936710352851	RTN4RL1/KCNB1/RNF112/VGF/RIN3	5
CC	GO:0005680	anaphase-promoting complex	1/95	21/15106	0.124159966057006	0.494053198268502	0.481936710352851	UBE2C	1
CC	GO:0032809	neuronal cell body membrane	1/95	23/15106	0.135157055440871	0.526214010310049	0.513308789335236	KCNB1	1
CC	GO:0070382	exocytic vesicle	3/95	206/15106	0.140213034247961	0.526214010310049	0.513308789335236	RNF112/SYT15/RAB3B	3
CC	GO:0016342	catenin complex	1/95	24/15106	0.140604252930304	0.526214010310049	0.513308789335236	CDH17	1
CC	GO:0034358	plasma lipoprotein particle	1/95	25/15106	0.146017500243103	0.526214010310049	0.513308789335236	APOH	1
CC	GO:1990777	lipoprotein particle	1/95	25/15106	0.146017500243103	0.526214010310049	0.513308789335236	APOH	1
CC	GO:0044298	cell body membrane	1/95	26/15106	0.151397006739814	0.535496820135269	0.522363941382985	KCNB1	1
CC	GO:0032994	protein-lipid complex	1/95	28/15106	0.162055628348548	0.562775000264957	0.548973133352975	APOH	1
CC	GO:0032590	dendrite membrane	1/95	29/15106	0.167335155826123	0.570732406478385	0.55673538686511	KCNB1	1
CC	GO:0005834	heterotrimeric G-protein complex	1/95	31/15106	0.177795665623012	0.582476951428689	0.568191900814979	GNAL	1
CC	GO:0062023	collagen-containing extracellular matrix	4/95	353/15106	0.182236780847518	0.582476951428689	0.568191900814979	ITIH2/FGG/TGFBI/APOH	4
CC	GO:0044297	cell body	5/95	478/15106	0.182485580781536	0.582476951428689	0.568191900814979	RTN4RL1/KCNB1/RNF112/VGF/RIN3	5
CC	GO:0031904	endosome lumen	1/95	32/15106	0.182977052804824	0.582476951428689	0.568191900814979	PTPN1	1
CC	GO:1902495	transmembrane transporter complex	4/95	362/15106	0.19363526802006	0.594814777897734	0.58022714625461	KCNB1/MCUB/CACNG6/CHRNA5	4
CC	GO:0070461	SAGA-type complex	1/95	35/15106	0.19832814679268	0.594814777897734	0.58022714625461	MBIP	1
CC	GO:0005777	peroxisome	2/95	131/15106	0.199309663798194	0.594814777897734	0.58022714625461	ISOC1/BAAT	2
CC	GO:0042579	microbody	2/95	131/15106	0.199309663798194	0.594814777897734	0.58022714625461	ISOC1/BAAT	2
CC	GO:1905360	GTPase complex	1/95	37/15106	0.208403298209966	0.612385076278515	0.597366538998607	GNAL	1
CC	GO:0005769	early endosome	4/95	377/15106	0.213114541132033	0.616740566003307	0.601615211808131	HPS3/RIN3/PTPN1/MCOLN3	4
CC	GO:0005891	voltage-gated calcium channel complex	1/95	39/15106	0.218353144662421	0.622469412395856	0.607203560176724	CACNG6	1
CC	GO:0005819	spindle	4/95	386/15106	0.225062288490189	0.62461228990077	0.609293884334177	RASSF10/NUP85/MBIP/BEX4	4
CC	GO:1990351	transporter complex	4/95	388/15106	0.227741523642779	0.62461228990077	0.609293884334177	KCNB1/MCUB/CACNG6/CHRNA5	4
CC	GO:0043209	myelin sheath	1/95	42/15106	0.233046335619529	0.62461228990077	0.609293884334177	MPZ	1
CC	GO:0042581	specific granule	2/95	146/15106	0.233918677124952	0.62461228990077	0.609293884334177	PTX3/DOCK2	2
CC	GO:0070820	tertiary granule	2/95	149/15106	0.240892836486661	0.62461228990077	0.609293884334177	PPBP/PTX3	2
CC	GO:0031234	extrinsic component of cytoplasmic side of plasma membrane	1/95	45/15106	0.247466181048893	0.62461228990077	0.609293884334177	GNAL	1
CC	GO:0000152	nuclear ubiquitin ligase complex	1/95	46/15106	0.252212925142934	0.62461228990077	0.609293884334177	UBE2C	1
CC	GO:0019898	extrinsic component of membrane	2/95	154/15106	0.252538177896319	0.62461228990077	0.609293884334177	GNAL/CDH17	2
CC	GO:0030135	coated vesicle	3/95	278/15106	0.254717936365269	0.62461228990077	0.609293884334177	F5/SLC2A4/RASSF9	3
CC	GO:0032589	neuron projection membrane	1/95	47/15106	0.256930041484994	0.62461228990077	0.609293884334177	KCNB1	1
CC	GO:0031256	leading edge membrane	2/95	157/15106	0.259533904898947	0.62461228990077	0.609293884334177	KCNB1/SH3BGRL3	2
CC	GO:0005782	peroxisomal matrix	1/95	48/15106	0.261617713047443	0.62461228990077	0.609293884334177	BAAT	1
CC	GO:0031907	microbody lumen	1/95	48/15106	0.261617713047443	0.62461228990077	0.609293884334177	BAAT	1
CC	GO:0000421	autophagosome membrane	1/95	50/15106	0.270905448140211	0.627264655231803	0.611881201300794	MCOLN3	1
CC	GO:0031526	brush border membrane	1/95	50/15106	0.270905448140211	0.627264655231803	0.611881201300794	CLTRN	1
CC	GO:0005912	adherens junction	2/95	163/15106	0.273532227948863	0.627264655231803	0.611881201300794	RND1/CDH17	2
CC	GO:0000922	spindle pole	2/95	164/15106	0.27586508397629	0.627264655231803	0.611881201300794	RASSF10/BEX4	2
CC	GO:0001726	ruffle	2/95	168/15106	0.285192667696845	0.630132814412482	0.614679019845739	PTK6/SH3BGRL3	2
CC	GO:0005771	multivesicular body	1/95	54/15106	0.289135508494601	0.630132814412482	0.614679019845739	SLC2A4	1
CC	GO:0030660	Golgi-associated vesicle membrane	1/95	54/15106	0.289135508494601	0.630132814412482	0.614679019845739	RASSF9	1
CC	GO:0098802	plasma membrane signaling receptor complex	2/95	171/15106	0.292181929330799	0.630132814412482	0.614679019845739	BMP2/CHRNA5	2
CC	GO:0022625	cytosolic large ribosomal subunit	1/95	55/15106	0.29362209676812	0.630132814412482	0.614679019845739	RPL39L	1
CC	GO:0015629	actin cytoskeleton	4/95	445/15106	0.306883400615347	0.650008976154371	0.634067725430277	RND1/RGS22/CDC42EP3/AHNAK	4
CC	GO:0031253	cell projection membrane	3/95	311/15106	0.311182516403811	0.650008976154371	0.634067725430277	KCNB1/CLTRN/SH3BGRL3	3
CC	GO:0098562	cytoplasmic side of membrane	2/95	180/15106	0.313093328828283	0.650008976154371	0.634067725430277	GNAL/PTPN1	2
CC	GO:0016529	sarcoplasmic reticulum	1/95	62/15106	0.324253258282191	0.652897522060606	0.636885430723215	SLC2A4	1
CC	GO:0016328	lateral plasma membrane	1/95	63/15106	0.328520470490592	0.652897522060606	0.636885430723215	KCNB1	1
CC	GO:0044291	cell-cell contact zone	1/95	63/15106	0.328520470490592	0.652897522060606	0.636885430723215	AHNAK	1
CC	GO:0008021	synaptic vesicle	2/95	188/15106	0.331576228481041	0.652897522060606	0.636885430723215	RNF112/RAB3B	2
CC	GO:0030136	clathrin-coated vesicle	2/95	188/15106	0.331576228481041	0.652897522060606	0.636885430723215	SLC2A4/RASSF9	2
CC	GO:0033116	endoplasmic reticulum-Golgi intermediate compartment membrane	1/95	71/15106	0.36171195882651	0.698758714656469	0.681621893051502	F5	1
CC	GO:0008076	voltage-gated potassium channel complex	1/95	72/15106	0.365745039232993	0.698758714656469	0.681621893051502	KCNB1	1
CC	GO:0030658	transport vesicle membrane	2/95	203/15106	0.365842258982444	0.698758714656469	0.681621893051502	RASSF9/RAB3B	2
CC	GO:0005796	Golgi lumen	1/95	78/15106	0.389419395351105	0.729206906980992	0.711323353737314	F10	1
CC	GO:0016528	sarcoplasm	1/95	78/15106	0.389419395351105	0.729206906980992	0.711323353737314	SLC2A4	1
CC	GO:0034705	potassium channel complex	1/95	80/15106	0.397114861748444	0.735830237827105	0.717784249630188	KCNB1	1
CC	GO:0000123	histone acetyltransferase complex	1/95	82/15106	0.404714346365077	0.735830237827105	0.717784249630188	MBIP	1
CC	GO:0005643	nuclear pore	1/95	83/15106	0.408478466246288	0.735830237827105	0.717784249630188	NUP85	1
CC	GO:0030134	COPII-coated ER to Golgi transport vesicle	1/95	83/15106	0.408478466246288	0.735830237827105	0.717784249630188	F5	1
CC	GO:0005604	basement membrane	1/95	84/15106	0.412219033756546	0.735830237827105	0.717784249630188	TGFBI	1
CC	GO:0045211	postsynaptic membrane	2/95	226/15106	0.417026099520225	0.737518379707065	0.719430990400389	KCNB1/CHRNA5	2
CC	GO:0005802	trans-Golgi network	2/95	230/15106	0.425725115063453	0.73763855573266	0.719548219149522	SLC2A4/TGFBI	2
CC	GO:0005903	brush border	1/95	90/15106	0.434175942223489	0.73763855573266	0.719548219149522	CLTRN	1
CC	GO:0031252	cell leading edge	3/95	384/15106	0.435900897979531	0.73763855573266	0.719548219149522	KCNB1/PTK6/SH3BGRL3	3
CC	GO:0032587	ruffle membrane	1/95	91/15106	0.437755676206491	0.73763855573266	0.719548219149522	SH3BGRL3	1
CC	GO:0031248	protein acetyltransferase complex	1/95	92/15106	0.441312999600456	0.73763855573266	0.719548219149522	MBIP	1
CC	GO:0150034	distal axon	2/95	238/15106	0.44292202649404	0.73763855573266	0.719548219149522	NDRG2/NTS	2
CC	GO:1902493	acetyltransferase complex	1/95	93/15106	0.444848051221474	0.73763855573266	0.719548219149522	MBIP	1
CC	GO:0043679	axon terminus	1/95	94/15106	0.448360969034966	0.73763855573266	0.719548219149522	NTS	1
CC	GO:0000932	P-body	1/95	95/15106	0.451851890160844	0.73763855573266	0.719548219149522	ZC3H12D	1
CC	GO:0099634	postsynaptic specialization membrane	1/95	98/15106	0.46219403203665	0.748127628127119	0.729780050584184	KCNB1	1
CC	GO:0044306	neuron projection terminus	1/95	106/15106	0.488838626340143	0.776748037239431	0.75769855382408	NTS	1
CC	GO:0005776	autophagosome	1/95	107/15106	0.492075981706655	0.776748037239431	0.75769855382408	MCOLN3	1
CC	GO:0015934	large ribosomal subunit	1/95	107/15106	0.492075981706655	0.776748037239431	0.75769855382408	RPL39L	1
[truncated: 336 more rows]
