# Supplementary material for: Immunological biomarkers and gene signatures predictive of radiotherapy resistance in non-small cell lung cancer
Source: Front Immunol. 2025 May 29;16:1574113. doi: 10.3389/fimmu.2025.1574113 (PMC12159018; doi:10.3389/fimmu.2025.1574113)
Supplement: Supplementary file 1 [file DataSheet1.zip › Supplementary Material/Supplementary Tables/Table_S5_KEGG_富集分析结果.txt]

category	subcategory	ID	Description	GeneRatio	BgRatio	pvalue	p.adjust	qvalue	geneID	Count
Organismal Systems	Immune system	hsa04610	Complement and coagulation cascades	5/46	67/7044	6.78583179891775e-05	0.00773584825076624	0.00771441930824334	2153/2165/2266/10877/2159	5
Environmental Information Processing	Signaling molecules and interaction	hsa04060	Cytokine-cytokine receptor interaction	6/46	235/7044	0.00396057173975823	0.225752589166219	0.225127235733626	650/5473/9560/9966/355/23529	6
Organismal Systems	Immune system	hsa04062	Chemokine signaling pathway	4/46	170/7044	0.0243247218908356	0.695535515056774	0.693608823879332	5473/9560/1794/6772	4
Environmental Information Processing	Signal transduction	hsa04350	TGF-beta signaling pathway	3/46	96/7044	0.0244047549142728	0.695535515056774	0.693608823879332	650/10637/9241	3
Metabolism	Lipid metabolism	hsa00140	Steroid hormone biosynthesis	2/46	43/7044	0.0317971976786286	0.71205710079688	0.710084643453953	1645/3291	2
Metabolism	Xenobiotics biodegradation and metabolism	hsa00980	Metabolism of xenobiotics by cytochrome P450	2/46	50/7044	0.0419168467602101	0.71205710079688	0.710084643453953	1645/246181	2
Human Diseases	Drug resistance: antineoplastic	hsa01524	Platinum drug resistance	2/46	65/7044	0.0669537862998449	0.71205710079688	0.710084643453953	355/5366	2
Metabolism	Lipid metabolism	hsa00120	Primary bile acid biosynthesis	1/46	11/7044	0.0695818215007086	0.71205710079688	0.710084643453953	570	1
Cellular Processes	Cell growth and death	hsa04115	p53 signaling pathway	2/46	69/7044	0.0743008416608564	0.71205710079688	0.710084643453953	355/5366	2
Organismal Systems	Digestive system	hsa04976	Bile secretion	2/46	73/7044	0.081895188819214	0.71205710079688	0.710084643453953	8431/570	2
Metabolism	Metabolism of other amino acids	hsa00430	Taurine and hypotaurine metabolism	1/46	14/7044	0.0877216999194718	0.71205710079688	0.710084643453953	570	1
Environmental Information Processing	Signaling molecules and interaction	hsa04061	Viral protein interaction with cytokine and cytokine receptor	2/46	84/7044	0.103917840011581	0.71205710079688	0.710084643453953	5473/9560	2
Organismal Systems	Immune system	hsa04620	Toll-like receptor signaling pathway	2/46	86/7044	0.10808302100278	0.71205710079688	0.710084643453953	9560/6772	2
Environmental Information Processing	Signaling molecules and interaction	hsa04080	Neuroactive ligand-receptor interaction	4/46	282/7044	0.110872314104007	0.71205710079688	0.710084643453953	152/7425/4922/1138	4
Human Diseases	Infectious disease: parasitic	hsa05142	Chagas disease	2/46	95/7044	0.127355357562214	0.71205710079688	0.710084643453953	355/2774	2
Human Diseases	Infectious disease: viral	hsa05171	Coronavirus disease - COVID-19	3/46	198/7044	0.138377940129131	0.71205710079688	0.710084643453953	2165/2266/6772	3
Organismal Systems	Immune system	hsa04650	Natural killer cell mediated cytotoxicity	2/46	100/7044	0.138395913705861	0.71205710079688	0.710084643453953	355/353091	2
Human Diseases	Endocrine and metabolic disease	hsa04931	Insulin resistance	2/46	102/7044	0.142871183091491	0.71205710079688	0.710084643453953	6517/5770	2
Metabolism	Lipid metabolism	hsa01040	Biosynthesis of unsaturated fatty acids	1/46	26/7044	0.156884005473343	0.71205710079688	0.710084643453953	570	1
Cellular Processes	Cell growth and death	hsa04217	Necroptosis	2/46	112/7044	0.165688308334371	0.71205710079688	0.710084643453953	355/6772	2
Human Diseases	Infectious disease: viral	hsa05162	Measles	2/46	112/7044	0.165688308334371	0.71205710079688	0.710084643453953	355/6772	2
Human Diseases	Immune disease	hsa05330	Allograft rejection	1/46	28/7044	0.167901097818793	0.71205710079688	0.710084643453953	355	1
Human Diseases	Infectious disease: parasitic	hsa05143	African trypanosomiasis	1/46	29/7044	0.173356706356469	0.71205710079688	0.710084643453953	355	1
Human Diseases	Immune disease	hsa05332	Graft-versus-host disease	1/46	29/7044	0.173356706356469	0.71205710079688	0.710084643453953	355	1
Cellular Processes	Cell growth and death	hsa04215	Apoptosis - multiple species	1/46	30/7044	0.178777318118066	0.71205710079688	0.710084643453953	5366	1
Organismal Systems	Excretory system	hsa04960	Aldosterone-regulated sodium reabsorption	1/46	31/7044	0.184163152644238	0.71205710079688	0.710084643453953	3291	1
Cellular Processes	Cell growth and death	hsa04210	Apoptosis	2/46	121/7044	0.186744650027832	0.71205710079688	0.710084643453953	355/5366	2
Organismal Systems	Endocrine system	hsa04910	Insulin signaling pathway	2/46	122/7044	0.189109090097736	0.71205710079688	0.710084643453953	6517/5770	2
Human Diseases	Immune disease	hsa05320	Autoimmune thyroid disease	1/46	32/7044	0.189514428129531	0.71205710079688	0.710084643453953	355	1
Genetic Information Processing	Replication and repair	hsa03030	DNA replication	1/46	33/7044	0.19483136143045	0.71205710079688	0.710084643453953	4176	1
Metabolism	Lipid metabolism	hsa00071	Fatty acid degradation	1/46	36/7044	0.210578256889324	0.71205710079688	0.710084643453953	33	1
Human Diseases	Endocrine and metabolic disease	hsa04940	Type I diabetes mellitus	1/46	36/7044	0.210578256889324	0.71205710079688	0.710084643453953	355	1
Human Diseases	Infectious disease: viral	hsa05160	Hepatitis C	2/46	132/7044	0.212970010405644	0.71205710079688	0.710084643453953	355/6772	2
Environmental Information Processing	Signal transduction	hsa04630	JAK-STAT signaling pathway	2/46	134/7044	0.217781871883349	0.71205710079688	0.710084643453953	6772/23529	2
Human Diseases	Infectious disease: viral	hsa05164	Influenza A	2/46	136/7044	0.222604359305135	0.71205710079688	0.710084643453953	355/6772	2
Human Diseases	Infectious disease: viral	hsa05161	Hepatitis B	2/46	138/7044	0.227436409508622	0.71205710079688	0.710084643453953	355/6772	2
Human Diseases	Endocrine and metabolic disease	hsa04930	Type II diabetes mellitus	1/46	40/7044	0.231106252013022	0.71205710079688	0.710084643453953	6517	1
Organismal Systems	Digestive system	hsa04979	Cholesterol metabolism	1/46	43/7044	0.246158641935588	0.712128863409316	0.710156207277988	350	1
Organismal Systems	Immune system	hsa04621	NOD-like receptor signaling pathway	2/46	155/7044	0.26875447498875	0.712128863409316	0.710156207277988	2634/6772	2
Metabolism	Metabolism of cofactors and vitamins	hsa00830	Retinol metabolism	1/46	50/7044	0.280168685061812	0.712128863409316	0.710156207277988	53630	1
Human Diseases	Infectious disease: viral	hsa05167	Kaposi sarcoma-associated herpesvirus infection	2/46	166/7044	0.295550029502471	0.712128863409316	0.710156207277988	355/6772	2
Metabolism	Global and overview maps	hsa01212	Fatty acid metabolism	1/46	54/7044	0.29892416866546	0.712128863409316	0.710156207277988	33	1
Human Diseases	Immune disease	hsa05321	Inflammatory bowel disease	1/46	54/7044	0.29892416866546	0.712128863409316	0.710156207277988	6772	1
Human Diseases	Infectious disease: viral	hsa05169	Epstein-Barr virus infection	2/46	169/7044	0.302844010631185	0.712128863409316	0.710156207277988	355/6772	2
Human Diseases	Cancer: specific types	hsa05217	Basal cell carcinoma	1/46	55/7044	0.303537829358076	0.712128863409316	0.710156207277988	650	1
Organismal Systems	Endocrine system	hsa03320	PPAR signaling pathway	1/46	61/7044	0.330602475407281	0.712128863409316	0.710156207277988	33	1
Organismal Systems	Immune system	hsa04623	Cytosolic DNA-sensing pathway	1/46	62/7044	0.335012082471761	0.712128863409316	0.710156207277988	9560	1
Organismal Systems	Endocrine system	hsa04917	Prolactin signaling pathway	1/46	62/7044	0.335012082471761	0.712128863409316	0.710156207277988	6772	1
Human Diseases	Cancer: overview	hsa05208	Chemical carcinogenesis - reactive oxygen species	2/46	187/7044	0.346307161674324	0.712128863409316	0.710156207277988	1645/5770	2
Organismal Systems	Endocrine system	hsa04920	Adipocytokine signaling pathway	1/46	65/7044	0.348071095747998	0.712128863409316	0.710156207277988	6517	1
Human Diseases	Cancer: overview	hsa05200	Pathways in cancer	4/46	457/7044	0.349003807765324	0.712128863409316	0.710156207277988	650/355/5366/6772	4
Human Diseases	Infectious disease: parasitic	hsa05140	Leishmaniasis	1/46	68/7044	0.360879124250409	0.712128863409316	0.710156207277988	6772	1
Human Diseases	Cancer: specific types	hsa05212	Pancreatic cancer	1/46	68/7044	0.360879124250409	0.712128863409316	0.710156207277988	6772	1
Human Diseases	Infectious disease: viral	hsa05163	Human cytomegalovirus infection	2/46	196/7044	0.367753065895936	0.712128863409316	0.710156207277988	9560/355	2
Organismal Systems	Circulatory system	hsa04260	Cardiac muscle contraction	1/46	72/7044	0.3775742178576	0.712128863409316	0.710156207277988	59285	1
Human Diseases	Infectious disease: bacterial	hsa05150	Staphylococcus aureus infection	1/46	73/7044	0.381680871038689	0.712128863409316	0.710156207277988	2266	1
Metabolism	Global and overview maps	hsa01232	Nucleotide metabolism	1/46	74/7044	0.385761014480408	0.712128863409316	0.710156207277988	9615	1
Human Diseases	Cancer: specific types	hsa05210	Colorectal cancer	1/46	76/7044	0.3938424405126	0.712128863409316	0.710156207277988	5366	1
Environmental Information Processing	Signal transduction	hsa04020	Calcium signaling pathway	2/46	209/7044	0.398269456851101	0.712128863409316	0.710156207277988	2774/55283	2
Human Diseases	Cardiovascular disease	hsa05412	Arrhythmogenic right ventricular cardiomyopathy	1/46	78/7044	0.401819822399424	0.712128863409316	0.710156207277988	59285	1
Cellular Processes	Transport and catabolism	hsa04146	Peroxisome	1/46	80/7044	0.409694470263148	0.712128863409316	0.710156207277988	570	1
Human Diseases	Cancer: overview	hsa05235	PD-L1 expression and PD-1 checkpoint pathway in cancer	1/46	80/7044	0.409694470263148	0.712128863409316	0.710156207277988	6772	1
Organismal Systems	Sensory system	hsa04740	Olfactory transduction	2/46	214/7044	0.409839018088523	0.712128863409316	0.710156207277988	26212/2774	2
Cellular Processes	Cellular community - eukaryotes	hsa04520	Adherens junction	1/46	81/7044	0.413593673934586	0.712128863409316	0.710156207277988	5770	1
Organismal Systems	Immune system	hsa04658	Th1 and Th2 cell differentiation	1/46	83/7044	0.421316642018797	0.712128863409316	0.710156207277988	6772	1
Organismal Systems	Immune system	hsa04625	C-type lectin receptor signaling pathway	1/46	90/7044	0.447571435441411	0.712128863409316	0.710156207277988	6772	1
Human Diseases	Infectious disease: parasitic	hsa05146	Amoebiasis	1/46	90/7044	0.447571435441411	0.712128863409316	0.710156207277988	2774	1
Human Diseases	Cardiovascular disease	hsa05410	Hypertrophic cardiomyopathy	1/46	91/7044	0.45122569399328	0.712128863409316	0.710156207277988	59285	1
Environmental Information Processing	Signal transduction	hsa04064	NF-kappa B signaling pathway	1/46	92/7044	0.454856302087097	0.712128863409316	0.710156207277988	9560	1
Organismal Systems	Immune system	hsa04659	Th17 cell differentiation	1/46	94/7044	0.462047164720365	0.712128863409316	0.710156207277988	6772	1
Human Diseases	Endocrine and metabolic disease	hsa04933	AGE-RAGE signaling pathway in diabetic complications	1/46	94/7044	0.462047164720365	0.712128863409316	0.710156207277988	6772	1
Human Diseases	Cardiovascular disease	hsa05414	Dilated cardiomyopathy	1/46	94/7044	0.462047164720365	0.712128863409316	0.710156207277988	59285	1
Organismal Systems	Immune system	hsa04613	Neutrophil extracellular trap formation	1/46	95/7044	0.465607715860345	0.712128863409316	0.710156207277988	2266	1
Human Diseases	Infectious disease: parasitic	hsa05145	Toxoplasmosis	1/46	96/7044	0.469145209754491	0.712128863409316	0.710156207277988	6772	1
Genetic Information Processing	Translation	hsa03013	Nucleocytoplasmic transport	1/46	99/7044	0.479620803607896	0.712128863409316	0.710156207277988	79902	1
Organismal Systems	Endocrine system	hsa04935	Growth hormone synthesis, secretion and action	1/46	104/7044	0.496632433544379	0.712128863409316	0.710156207277988	6772	1
Organismal Systems	Endocrine system	hsa04919	Thyroid hormone signaling pathway	1/46	107/7044	0.506576985689268	0.712128863409316	0.710156207277988	6772	1
Environmental Information Processing	Signal transduction	hsa04668	TNF signaling pathway	1/46	108/7044	0.509848927257423	0.712128863409316	0.710156207277988	355	1
Metabolism	Nucleotide metabolism	hsa00230	Purine metabolism	1/46	109/7044	0.513099640830975	0.712128863409316	0.710156207277988	9615	1
Organismal Systems	Immune system	hsa04611	Platelet activation	1/46	109/7044	0.513099640830975	0.712128863409316	0.710156207277988	2266	1
Environmental Information Processing	Signal transduction	hsa04152	AMPK signaling pathway	1/46	110/7044	0.516329261093668	0.712128863409316	0.710156207277988	6517	1
Environmental Information Processing	Signal transduction	hsa04010	MAPK signaling pathway	2/46	265/7044	0.521189689822092	0.712128863409316	0.710156207277988	355/59285	2
Organismal Systems	Development and regeneration	hsa04380	Osteoclast differentiation	1/46	116/7044	0.535271460828988	0.712128863409316	0.710156207277988	6772	1
Organismal Systems	Nervous system	hsa04728	Dopaminergic synapse	1/46	116/7044	0.535271460828988	0.712128863409316	0.710156207277988	2774	1
Environmental Information Processing	Signal transduction	hsa04068	FoxO signaling pathway	1/46	117/7044	0.538357129535955	0.712128863409316	0.710156207277988	6517	1
Human Diseases	Endocrine and metabolic disease	hsa04936	Alcoholic liver disease	1/46	119/7044	0.544468457833873	0.712128863409316	0.710156207277988	355	1
Human Diseases	Infectious disease: viral	hsa05165	Human papillomavirus infection	2/46	280/7044	0.551304594122503	0.712128863409316	0.710156207277988	355/6772	2
Cellular Processes	Cellular community - eukaryotes	hsa04550	Signaling pathways regulating pluripotency of stem cells	1/46	124/7044	0.559402613151596	0.712128863409316	0.710156207277988	10637	1
Human Diseases	Cancer: specific types	hsa05226	Gastric cancer	1/46	124/7044	0.559402613151596	0.712128863409316	0.710156207277988	1015	1
Environmental Information Processing	Signaling molecules and interaction	hsa04514	Cell adhesion molecules	1/46	129/7044	0.573857467821016	0.712128863409316	0.710156207277988	4359	1
Metabolism	Global and overview maps	hsa01240	Biosynthesis of cofactors	1/46	131/7044	0.579508592776429	0.712128863409316	0.710156207277988	53630	1
Genetic Information Processing	Folding, sorting and degradation	hsa04120	Ubiquitin mediated proteolysis	1/46	134/7044	0.587848073565062	0.712128863409316	0.710156207277988	11065	1
Organismal Systems	Circulatory system	hsa04261	Adrenergic signaling in cardiomyocytes	1/46	138/7044	0.59871611822535	0.712128863409316	0.710156207277988	59285	1
Organismal Systems	Endocrine system	hsa04921	Oxytocin signaling pathway	1/46	138/7044	0.59871611822535	0.712128863409316	0.710156207277988	59285	1
Cellular Processes	Cell growth and death	hsa04110	Cell cycle	1/46	139/7044	0.601389019841573	0.712128863409316	0.710156207277988	4176	1
Environmental Information Processing	Signal transduction	hsa04022	cGMP-PKG signaling pathway	1/46	144/7044	0.614494447720051	0.712128863409316	0.710156207277988	152	1
Environmental Information Processing	Signal transduction	hsa04390	Hippo signaling pathway	1/46	144/7044	0.614494447720051	0.712128863409316	0.710156207277988	650	1
Human Diseases	Endocrine and metabolic disease	hsa04932	Non-alcoholic fatty liver disease	1/46	144/7044	0.614494447720051	0.712128863409316	0.710156207277988	355	1
Human Diseases	Infectious disease: bacterial	hsa05152	Tuberculosis	1/46	147/7044	0.622154375073181	0.712128863409316	0.710156207277988	6772	1
Human Diseases	Cancer: overview	hsa05203	Viral carcinogenesis	1/46	148/7044	0.624674441587119	0.712128863409316	0.710156207277988	5366	1
Organismal Systems	Development and regeneration	hsa04360	Axon guidance	1/46	163/7044	0.660559662321329	0.745582193115163	0.743516868480495	27289	1
Human Diseases	Cancer: overview	hsa05207	Chemical carcinogenesis - receptor activation	1/46	167/7044	0.669547725431275	0.748318046070249	0.746245142895539	54852	1
Human Diseases	Cardiovascular disease	hsa05415	Diabetic cardiomyopathy	1/46	176/7044	0.688928106827293	0.753460252580421	0.751373105066348	6517	1
Human Diseases	Infectious disease: bacterial	hsa05130	Pathogenic Escherichia coli infection	1/46	178/7044	0.69308140387717	0.753460252580421	0.751373105066348	355	1
Human Diseases	Cancer: overview	hsa05205	Proteoglycans in cancer	1/46	179/7044	0.695137660128503	0.753460252580421	0.751373105066348	355	1
Human Diseases	Infectious disease: viral	hsa05170	Human immunodeficiency virus 1 infection	1/46	184/7044	0.705218480269055	0.753460252580421	0.751373105066348	355	1
Human Diseases	Cardiovascular disease	hsa05417	Lipid and atherosclerosis	1/46	185/7044	0.707195149351799	0.753460252580421	0.751373105066348	355	1
Environmental Information Processing	Signal transduction	hsa04015	Rap1 signaling pathway	1/46	189/7044	0.714972971324903	0.754693691954064	0.752603127710424	57568	1
Human Diseases	Infectious disease: bacterial	hsa05132	Salmonella infection	1/46	222/7044	0.77188007770601	0.807287420720047	0.805051167477055	79026	1
Human Diseases	Infectious disease: viral	hsa05168	Herpes simplex virus 1 infection	2/46	434/7044	0.785288760642825	0.813844715575292	0.811590298080623	355/6772	2
Human Diseases	Neurodegenerative disease	hsa05012	Parkinson disease	1/46	237/7044	0.793916602269882	0.815373807736636	0.813115154529609	2774	1
Human Diseases	Neurodegenerative disease	hsa05014	Amyotrophic lateral sclerosis	1/46	322/7044	0.884609226811504	0.900405820147424	0.897911621199647	79902	1
Human Diseases	Neurodegenerative disease	hsa05010	Alzheimer disease	1/46	344/7044	0.900811787118106	0.908783572844815	0.906266166825854	355	1
Human Diseases	Neurodegenerative disease	hsa05022	Pathways of neurodegeneration - multiple diseases	1/46	428/7044	0.944594064866785	0.944594064866785	0.941977460808983	355	1
