# Supplementary material for: Immunological biomarkers and gene signatures predictive of radiotherapy resistance in non-small cell lung cancer
Source: Front Immunol. 2025 May 29;16:1574113. doi: 10.3389/fimmu.2025.1574113 (PMC12159018; doi:10.3389/fimmu.2025.1574113)
Supplement: Supplementary file 1 [file DataSheet1.zip › Supplementary Material/Supplementary Tables/Table_S6_ceRNA.txt]

miR-106a-5p	FAS
miR-124-3p	FA2H
miR-17-5p	FAS
miR-196b-5p	FAS
miR-21-5p	TGFBI
miR-23a-3p	FAS
miR-9-5p	TGFBI
miR-9-5p	RP11-170L3.8
miR-9-5p	XIST
miR-9-5p	UHRF1
miR-9-5p	RP6-24A23.7
miR-9-5p	CTB-25J19.9
miR-9-5p	TUG1
miR-9-5p	SNHG7
miR-9-5p	NEFL
miR-9-5p	NEAT1
miR-17-5p	LINC00116
miR-17-5p	RP11-50E11.3
miR-17-5p	SNHG16
miR-17-5p	RP11-29G8.3
miR-17-5p	XIST
miR-17-5p	H19
miR-17-5p	MIR4720
miR-17-5p	AC084219.4
miR-17-5p	RP11-145M9.4
miR-17-5p	EPB41L4A-AS1
miR-17-5p	ZNRD1-AS1
miR-17-5p	RP11-379K17.11
miR-17-5p	MAP3K14
miR-17-5p	RP11-315C6.3
miR-17-5p	C11orf95
miR-17-5p	RP11-361F15.2
miR-17-5p	CTC-444N24.11
miR-17-5p	RP11-363E7.4
miR-17-5p	RP11-226L15.5
miR-17-5p	hsa-mir-6080
miR-17-5p	GS1-358P8.4
miR-17-5p	RP11-44F14.11
miR-17-5p	CTB-89H12.4
miR-17-5p	HOXD-AS1
miR-17-5p	HOTAIR
miR-17-5p	RP5-1024G6.8
miR-17-5p	ZNF718
miR-17-5p	CTA-204B4.6
miR-17-5p	RP11-973H7.2
miR-17-5p	HCG18
miR-17-5p	RP4-773N10.5
miR-17-5p	CTC-281B15.1
miR-17-5p	MALAT1
miR-17-5p	ZNF518A
miR-17-5p	FGD5-AS1
miR-21-5p	XIST
miR-21-5p	RP11-282O18.3
miR-21-5p	AC000120.7
miR-21-5p	RP11-834C11.4
miR-21-5p	C11orf95
miR-21-5p	SNHG1
miR-21-5p	GS1-251I9.4
miR-23a-3p	SNHG16
miR-23a-3p	RNU12
miR-23a-3p	RP11-170L3.8
miR-23a-3p	ZNF761
miR-23a-3p	XIST
miR-23a-3p	RP4-785G19.5
miR-23a-3p	AC000120.7
miR-23a-3p	RP1-265C24.9
miR-23a-3p	CTB-92J24.2
miR-23a-3p	CTD-2538C1.2
miR-23a-3p	RP1-178F10.3
miR-23a-3p	ZNF718
miR-23a-3p	CTA-204B4.6
miR-23a-3p	RP4-773N10.5
miR-23a-3p	MALAT1
miR-23a-3p	NEFL
miR-23a-3p	ZNF518A
miR-124-3p	MIR3179-1
miR-124-3p	XIST
miR-124-3p	RP11-379K17.4
miR-124-3p	KCNQ1OT1
miR-124-3p	NEAT1
miR-124-3p	RP11-373L8.2
miR-124-3p	CTA-204B4.6
miR-124-3p	LINC00240
miR-124-3p	MALAT1
miR-124-3p	MIR3179-2
miR-124-3p	AD000090.2
miR-196b-5p	SNHG16
miR-196b-5p	XIST
miR-196b-5p	H19
miR-196b-5p	TUG1
miR-196b-5p	GS1-358P8.4
miR-196b-5p	RP11-20G6.3
miR-196b-5p	ZNF518A
miR-196b-5p	FGD5-AS1
miR-196b-5p	UBXN8
miR-106a-5p	LINC00116
miR-106a-5p	RP11-50E11.3
miR-106a-5p	SNHG16
miR-106a-5p	RP11-29G8.3
miR-106a-5p	XIST
miR-106a-5p	H19
miR-106a-5p	MIR4720
miR-106a-5p	AC084219.4
miR-106a-5p	RP11-145M9.4
miR-106a-5p	EPB41L4A-AS1
miR-106a-5p	ZNRD1-AS1
miR-106a-5p	RP11-379K17.11
miR-106a-5p	MAP3K14
miR-106a-5p	RP11-315C6.3
miR-106a-5p	C11orf95
miR-106a-5p	RP11-361F15.2
miR-106a-5p	CTC-444N24.11
miR-106a-5p	RP11-363E7.4
miR-106a-5p	RP11-226L15.5
miR-106a-5p	hsa-mir-6080
miR-106a-5p	GS1-358P8.4
miR-106a-5p	RP11-44F14.11
miR-106a-5p	CTB-89H12.4
miR-106a-5p	HOXD-AS1
miR-106a-5p	HOTAIR
miR-106a-5p	RP5-1024G6.8
miR-106a-5p	ZNF718
miR-106a-5p	CTA-204B4.6
miR-106a-5p	RP11-973H7.2
miR-106a-5p	HCG18
miR-106a-5p	RP4-773N10.5
miR-106a-5p	CTC-281B15.1
miR-106a-5p	MALAT1
miR-106a-5p	ZNF518A
miR-106a-5p	FGD5-AS1
