# Supplementary material for: Immunological biomarkers and gene signatures predictive of radiotherapy resistance in non-small cell lung cancer
Source: Front Immunol. 2025 May 29;16:1574113. doi: 10.3389/fimmu.2025.1574113 (PMC12159018; doi:10.3389/fimmu.2025.1574113)
Supplement: Supplementary file 1 [file DataSheet1.zip › Supplementary Material/Supplementary Tables/Table_S7_Hub基因.txt]

TGFBI
FAS
PTK6
FA2H
