# Supplementary material for: Immunological biomarkers and gene signatures predictive of radiotherapy resistance in non-small cell lung cancer
Source: Front Immunol. 2025 May 29;16:1574113. doi: 10.3389/fimmu.2025.1574113 (PMC12159018; doi:10.3389/fimmu.2025.1574113)
Supplement: Supplementary file 1 [file DataSheet1.zip › Supplementary Material/Supplementary Tables/Table_S8_TF_network.txt]

ATF2	FAS	Unknown	19670268
ATM	FAS	Activation	19502594
EGR1	FAS	Repression	9300687
FOS	FAS	Activation	10903433
GLI1	FAS	Repression	21135115
GLI2	FAS	Repression	21135115
HDGF	FAS	Activation	19710540
JUN	FAS	Activation	10903433
NFKB1	FAS	Activation	19628709;9733827
NFKBIA	FAS	Repression	9733827
NFYA	FAS	Unknown	9261184
NFYB	FAS	Unknown	9261184
NFYC	FAS	Unknown	9261184
PURA	FAS	Repression	10903433
RB1	TGFBI	Unknown	7680889
RELA	FAS	Activation	19628709;9733827
SP1	FAS	Activation	22084312
SP1	PTK6	Unknown	11997104
SREBF1	FAS	Activation	18420801
SREBF2	FAS	Unknown	9300785
STAT1	FAS	Unknown	16317104
STAT3	FAS	Activation	15223310
TFAP2A	FAS	Unknown	7528667
TP53	FAS	Activation	10101800;11313989
YBX1	FAS	Repression	10903433
YY1	FAS	Repression	16784892;17530016
