# Supplementary material for: Immunological biomarkers and gene signatures predictive of radiotherapy resistance in non-small cell lung cancer
Source: Front Immunol. 2025 May 29;16:1574113. doi: 10.3389/fimmu.2025.1574113 (PMC12159018; doi:10.3389/fimmu.2025.1574113)
Supplement: Supplementary file 1 [file DataSheet1.zip › Supplementary Material/Supplementary Tables/Table_S9_RBP_network.txt]

RBP	geneName
ALYREF	FA2H
CELF2	FA2H
CHTOP	FA2H
DDX54	FA2H
ELAVL1	FA2H
ELAVL3	FA2H
FUS	FA2H
HNRNPL	FA2H
MBNL2	FA2H
NXF1	FA2H
RBMX	FA2H
RNPS1	FA2H
TARDBP	FA2H
UPF1	FA2H
YTHDF1	FA2H
ALYREF	FAS
CELF2	FAS
CHTOP	FAS
DDX3X	FAS
ELAVL1	FAS
HNRNPL	FAS
HNRNPU	FAS
LIN28B	FAS
NXF1	FAS
RC3H1	FAS
RNPS1	FAS
U2AF2	FAS
NXF1	PTK6
RNPS1	PTK6
UPF1	PTK6
YTHDF1	PTK6
ELAVL1	TGFBI
HDLBP	TGFBI
METTL1	TGFBI
NXF1	TGFBI
PCBP2	TGFBI
QKI	TGFBI
RBFOX2	TGFBI
RC3H1	TGFBI
RNPS1	TGFBI
SRSF1	TGFBI
SSB	TGFBI
TARDBP	TGFBI
TIAL1	TGFBI
U2AF2	TGFBI
YBX1	TGFBI
