# Supplementary material for: Immunological biomarkers and gene signatures predictive of radiotherapy resistance in non-small cell lung cancer
Source: Front Immunol. 2025 May 29;16:1574113. doi: 10.3389/fimmu.2025.1574113 (PMC12159018; doi:10.3389/fimmu.2025.1574113)
Supplement: Supplementary file 1 [file DataSheet1.zip › Supplementary Material/Supplementary Tables/Tables_S13_高低组间GSEA.txt]

ID	Description	setSize	enrichmentScore	NES	pvalue	p.adjust	qvalue	rank	leading_edge	core_enrichment
KEGG_PROTEASOME	KEGG_PROTEASOME	KEGG_PROTEASOME	45	-0.82796376415738	-3.19159370691877	1.15387546353577e-15	2.00774330655225e-13	1.32392026868842e-13	3099	tags=69%, list=9%, signal=63%	PSMD7/PSME3/PSMC1/PSMC5/PSMD12/PSMD3/PSMD13/PSMC3/PSME1/PSMC4/PSMB10/PSMB1/PSMA4/PSMB2/PSMD2/PSMA7/PSMD8/POMP/PSMD4/PSMB9/SEM1/PSMD14/PSMB7/PSMB8/PSMB4/PSMC2/PSME2/PSMB6/PSMB3/PSMA5/PSMB5
KEGG_VASCULAR_SMOOTH_MUSCLE_CONTRACTION	KEGG_VASCULAR_SMOOTH_MUSCLE_CONTRACTION	KEGG_VASCULAR_SMOOTH_MUSCLE_CONTRACTION	115	0.634720521775549	1.6651337365248	3.83877941130694e-08	3.33973808783704e-06	2.2022471359603e-06	6670	tags=45%, list=18%, signal=37%	PRKCB/CACNA1D/JMJD7-PLA2G4B/PPP1R12B/ADCY6/PLCB2/ADCY9/ARHGEF12/GNAQ/ROCK1/GUCY1A2/PLA2G6/PRKCE/PRKCH/CACNA1C/ADCY7/PRKCD/GUCY1A1/ADORA2A/ITPR2/PLA2G4B/ITPR3/MYH11/ARHGEF11/NPR2/BRAF/ARAF/ROCK2/ADCY4/KCNMB2/PRKX/CALCRL/CYP4A22/RAF1/PRKCQ/NPR1/KCNMB3/CACNA1F/PRKG1/ARHGEF1/PRKCA/ADRA1A/ADCY5/PTGIR/PLCB1/PLA2G1B/GNA11/AGTR1/MYLK3/MYLK/ITPR1/GUCY1B1
KEGG_PHOSPHATIDYLINOSITOL_SIGNALING_SYSTEM	KEGG_PHOSPHATIDYLINOSITOL_SIGNALING_SYSTEM	KEGG_PHOSPHATIDYLINOSITOL_SIGNALING_SYSTEM	76	0.671389348773809	1.72665028764123	3.43417745569454e-07	1.99182292430284e-05	1.31342225498493e-05	6964	tags=47%, list=19%, signal=38%	PLCG2/INPP5J/PRKCB/SYNJ1/PIK3R1/INPP4A/PIKFYVE/PLCB2/PI4KA/INPP5D/PIK3CG/PIK3C2A/INPP5A/ITPKB/PLCE1/DGKE/ITPR2/INPP5B/ITPR3/INPP5E/PIK3C3/PIP5K1B/CDS1/INPP5K/PTEN/DGKH/PRKCA/PIK3C2G/PIK3R5/PLCB1/PIK3CD/CDS2/PIK3CA/DGKD/ITPR1/INPP1
KEGG_PENTOSE_PHOSPHATE_PATHWAY	KEGG_PENTOSE_PHOSPHATE_PATHWAY	KEGG_PENTOSE_PHOSPHATE_PATHWAY	27	-0.72318350007852	-2.60476730527442	1.46086341869059e-06	5.40565826097117e-05	3.56452964577046e-05	3174	tags=52%, list=9%, signal=47%	RPE/PGM1/TKTL1/G6PD/GPI/RBKS/PGLS/TKT/PFKP/DERA/TALDO1/PGM2/PGD/ALDOA
KEGG_GNRH_SIGNALING_PATHWAY	KEGG_GNRH_SIGNALING_PATHWAY	KEGG_GNRH_SIGNALING_PATHWAY	101	0.622907641302013	1.63002316772164	1.55335007499171e-06	5.40565826097117e-05	3.56452964577046e-05	5829	tags=37%, list=16%, signal=31%	PRKCB/CACNA1D/JMJD7-PLA2G4B/MAP3K3/ADCY6/PLCB2/ADCY9/GNAQ/MAP3K4/PLA2G6/SOS2/CACNA1C/ADCY7/MAP3K1/PRKCD/PTK2B/ITPR2/PLA2G4B/ITPR3/MAPK10/GNRH1/SOS1/MAPK8/JUN/ADCY4/MAP3K2/PRKX/RAF1/CACNA1F/CAMK2D/PRKCA/MAP2K7/ADCY5/PLCB1/PLA2G1B/HBEGF/GNA11
KEGG_FC_EPSILON_RI_SIGNALING_PATHWAY	KEGG_FC_EPSILON_RI_SIGNALING_PATHWAY	KEGG_FC_EPSILON_RI_SIGNALING_PATHWAY	79	0.644391688753677	1.66002190605515	1.92427895368368e-06	5.58040896568267e-05	3.67976150792142e-05	6970	tags=42%, list=19%, signal=34%	PLCG2/PDPK1/PRKCB/PIK3R1/JMJD7-PLA2G4B/MS4A2/INPP5D/PLA2G6/SOS2/AKT3/PIK3CG/PRKCE/SYK/PRKCD/FYN/GAB2/LAT/PLA2G4B/MAPK10/SOS1/BTK/MAPK8/IL4/RAF1/PRKCA/PIK3R5/MAP2K7/PLA2G1B/PIK3CD/IL13/PIK3CA/VAV1/LCP2
KEGG_T_CELL_RECEPTOR_SIGNALING_PATHWAY	KEGG_T_CELL_RECEPTOR_SIGNALING_PATHWAY	KEGG_T_CELL_RECEPTOR_SIGNALING_PATHWAY	108	0.59488654203419	1.55925953435951	7.03056223163008e-06	0.000174759689757662	0.000115237786954538	6992	tags=39%, list=19%, signal=31%	CD40LG/PDPK1/GRAP2/PIK3R1/NFATC3/ITK/SOS2/AKT3/PIK3CG/CD28/PTPRC/NFATC2/MAP3K14/FYN/LAT/PPP3CC/GSK3B/ICOS/SOS1/ZAP70/FOS/IKBKB/JUN/IL2/IL4/NFAT5/PPP3CB/RAF1/PRKCQ/CD3G/CD247/PIK3R5/MAP2K7/CD4/PPP3R2/RASGRP1/PIK3CD/PIK3CA/VAV1/LCP2/CBLB/LCK
KEGG_GLUTATHIONE_METABOLISM	KEGG_GLUTATHIONE_METABOLISM	KEGG_GLUTATHIONE_METABOLISM	49	-0.534494791582925	-2.11224455594685	1.10830956492306e-05	0.000209117687870593	0.000137893696176011	2442	tags=43%, list=7%, signal=40%	GPX2/MGST3/GSTZ1/G6PD/GSTO2/GPX7/GCLM/RRM2/GSTK1/IDH1/GPX4/GSTP1/MGST1/SMS/GSR/GCLC/PGD/SRM/GSS/GSTO1/GPX1
KEGG_GLYCOLYSIS_GLUCONEOGENESIS	KEGG_GLYCOLYSIS_GLUCONEOGENESIS	KEGG_GLYCOLYSIS_GLUCONEOGENESIS	62	-0.506553091477815	-1.90411007656781	9.93376745621013e-06	0.000209117687870593	0.000137893696176011	3100	tags=37%, list=9%, signal=34%	PGK2/ADH5/ALDH1A3/DLAT/GCK/PGM1/AKR1A1/BPGM/DLD/ALDH1B1/GPI/ALDH3A1/ALDH3B2/LDHA/PFKP/PGK1/PGM2/ALDOA/ENO1/PGAM1/TPI1/GAPDH/PKM
KEGG_MAPK_SIGNALING_PATHWAY	KEGG_MAPK_SIGNALING_PATHWAY	KEGG_MAPK_SIGNALING_PATHWAY	267	0.51428322885288	1.38884275191028	1.20182579235973e-05	0.000209117687870593	0.000137893696176011	5457	tags=27%, list=15%, signal=23%	TRAF6/RASGRP2/PRKCB/CACNA1D/JMJD7-PLA2G4B/MAP3K12/MAP3K3/ARRB1/STK4/PPM1B/NLK/RPS6KA5/RAPGEF2/MAP3K4/PLA2G6/FGFR2/SOS2/AKT3/CACNA1C/PPM1A/TGFBR2/MAP3K1/CACNA2D2/NFATC2/RPS6KA3/MAP4K1/MAP3K14/RASGRP3/FGF14/MAPK8IP3/PLA2G4B/PPP3CC/ELK4/MEF2C/MAPK10/FGFR4/NF1/BRAF/SOS1/IL1R1/TAOK1/MAPK8/FOS/IKBKB/JUN/DUSP8/MAP3K2/FGFR3/RPS6KA2/PPP3CB/PRKX/RASA2/TAOK3/CACNA2D3/GADD45G/RAF1/RASGRF1/MECOM/DUSP16/RASGRP…
KEGG_CHEMOKINE_SIGNALING_PATHWAY	KEGG_CHEMOKINE_SIGNALING_PATHWAY	KEGG_CHEMOKINE_SIGNALING_PATHWAY	187	0.534196840382607	1.4246675985484	2.44344594715987e-05	0.000386508722550744	0.000254866610756389	5896	tags=30%, list=16%, signal=26%	STAT5B/RASGRP2/PRKCB/CCR4/PIK3R1/CCR6/GRK3/ARRB1/ADCY6/PLCB2/ADCY9/ROCK1/ITK/CCR7/SOS2/AKT3/PIK3CG/GNG7/ADCY7/GRK5/FOXO3/PRKCD/DOCK2/XCR1/PTK2B/GNG2/CX3CR1/CCR8/GSK3B/JAK2/CCL16/CCL14/BRAF/CCR2/SOS1/ROCK2/IKBKB/STAT3/TIAM2/ADCY4/GRK4/PRKX/SHC3/CXCR5/RAF1/ARRB2/PTK2/CXCR4/GRK1/CCL19/PIK3R5/GNB3/ADCY5/PLCB1/ELMO1/PIK3CD/CCR5
KEGG_DNA_REPLICATION	KEGG_DNA_REPLICATION	KEGG_DNA_REPLICATION	36	-0.581893461548186	-2.29539022858097	3.28652732166212e-05	0.000476546461641007	0.00031423813865015	3850	tags=58%, list=11%, signal=52%	POLD4/POLA2/MCM2/PRIM1/FEN1/RNASEH2C/MCM3/PCNA/MCM7/MCM4/RFC3/MCM5/MCM6/RFC4/PRIM2/POLD2/POLE4/POLE3/RPA3/RFC2/SSBP1
KEGG_TGF_BETA_SIGNALING_PATHWAY	KEGG_TGF_BETA_SIGNALING_PATHWAY	KEGG_TGF_BETA_SIGNALING_PATHWAY	85	0.594283756640288	1.53604090817395	4.99710209963969e-05	0.000668842896413313	0.00044103978045403	4685	tags=27%, list=13%, signal=24%	RBL2/CREBBP/BMP5/ROCK1/LEFTY2/EP300/TGFBR2/SMAD4/BMPR2/ID2/BMPR1A/SMAD5/BMP8B/ZFYVE16/ACVR2A/ROCK2/SMAD7/SMAD9/SMAD6/ZFYVE9/GDF7/BMP2/NODAL
KEGG_B_CELL_RECEPTOR_SIGNALING_PATHWAY	KEGG_B_CELL_RECEPTOR_SIGNALING_PATHWAY	KEGG_B_CELL_RECEPTOR_SIGNALING_PATHWAY	75	0.613462475414916	1.57767464554176	5.51081532488945e-05	0.000684915618950546	0.00045163824843079	3758	tags=32%, list=10%, signal=29%	PLCG2/PRKCB/PIK3R1/NFATC3/INPP5D/SOS2/AKT3/PIK3CG/NFATC2/SYK/RASGRP3/CD22/PPP3CC/GSK3B/SOS1/BLNK/BTK/FOS/IKBKB/JUN/CR2/CD19/NFAT5/PPP3CB
KEGG_PATHOGENIC_ESCHERICHIA_COLI_INFECTION	KEGG_PATHOGENIC_ESCHERICHIA_COLI_INFECTION	KEGG_PATHOGENIC_ESCHERICHIA_COLI_INFECTION	56	-0.476227357562249	-1.92615815588837	6.29774140231014e-05	0.000730538002667976	0.000481721973931092	2364	tags=39%, list=7%, signal=37%	NCK1/TUBB4B/YWHAQ/LY96/CD14/YWHAZ/ACTG1/ARPC2/TUBB3/KRT18/TUBA1B/ARPC5L/ARPC5/TUBB6/ITGB1/ARPC3/TUBB/ACTB/ARPC1A/TUBA4A/ARPC4/TUBA1C
KEGG_AMINO_SUGAR_AND_NUCLEOTIDE_SUGAR_METABOLISM	KEGG_AMINO_SUGAR_AND_NUCLEOTIDE_SUGAR_METABOLISM	KEGG_AMINO_SUGAR_AND_NUCLEOTIDE_SUGAR_METABOLISM	44	-0.518399785604081	-1.95987495710556	7.8079783843698e-05	0.000849117649300216	0.000559914239405466	2969	tags=34%, list=8%, signal=31%	GCK/PGM1/UGP2/GALK1/CMAS/GNPNAT1/GPI/GNPDA1/NANS/UGDH/UAP1/GFPT2/GFUS/GMPPA/PGM2
KEGG_JAK_STAT_SIGNALING_PATHWAY	KEGG_JAK_STAT_SIGNALING_PATHWAY	KEGG_JAK_STAT_SIGNALING_PATHWAY	155	0.535036187743432	1.42057283181238	0.000111114072683765	0.00113728521452795	0.000749933989011171	6985	tags=34%, list=19%, signal=28%	STAT5B/IL6ST/CREBBP/PIK3R1/SOCS7/IL10RB/MPL/PIAS1/SOS2/IL11RA/AKT3/PIK3CG/IL6R/EP300/CSF3R/CSF2RB/IL23R/LEPR/JAK2/EPOR/SOS1/LIFR/SPRY1/STAT3/SPRED2/IL2/CISH/IFNLR1/IL4/IFNAR1/IRF9/IL7R/PIAS2/IL5RA/SOCS4/IL10RA/TYK2/CNTF/STAT6/JAK1/PIK3R5/GHR/STAM2/IFNAR2/PIK3CD/STAT4/SPRED1/IL13/PIK3CA/IL7/CCND2/IFNW1/CBLB
KEGG_ENDOMETRIAL_CANCER	KEGG_ENDOMETRIAL_CANCER	KEGG_ENDOMETRIAL_CANCER	52	0.648189699362648	1.62356828746345	0.000121212308914708	0.00117171898617551	0.000772639863842291	6898	tags=40%, list=19%, signal=33%	PDPK1/APC/PIK3R1/ILK/SOS2/AKT3/PIK3CG/FOXO3/GSK3B/TCF7L2/BRAF/SOS1/ARAF/TCF7L1/TCF7/RAF1/PTEN/PIK3R5/PIK3CD/PIK3CA/LEF1
KEGG_NEUROTROPHIN_SIGNALING_PATHWAY	KEGG_NEUROTROPHIN_SIGNALING_PATHWAY	KEGG_NEUROTROPHIN_SIGNALING_PATHWAY	126	0.550568412295205	1.44604532283374	0.000169080649128007	0.00154842278675122	0.00102104103905556	5291	tags=29%, list=15%, signal=25%	PLCG2/PDPK1/TRAF6/KIDINS220/PIK3R1/MAP3K3/RPS6KA5/SOS2/AKT3/PIK3CG/RAPGEF1/MAP3K1/CAMK4/RPS6KA3/FOXO3/PRKCD/GAB1/NTRK3/SH2B1/BCL2/GSK3B/MAPK10/SORT1/BRAF/SOS1/MAPK8/IKBKB/JUN/RPS6KA2/SH2B3/SHC3/RAF1/ZNF274/TP73/CAMK2D/PIK3R5/MAP2K7
KEGG_LONG_TERM_DEPRESSION	KEGG_LONG_TERM_DEPRESSION	KEGG_LONG_TERM_DEPRESSION	70	0.604973199827042	1.54642171240221	0.000316257753905972	0.00262042138950662	0.00172792457021308	6670	tags=34%, list=18%, signal=28%	PRKCB/JMJD7-PLA2G4B/PLCB2/GNAQ/GUCY1A2/PLA2G6/GUCY1A1/GRIA1/GNAZ/ITPR2/PLA2G4B/ITPR3/BRAF/GNAO1/ARAF/PRKG2/RAF1/PRKG1/PRKCA/PLCB1/PLA2G1B/GNA11/ITPR1/GUCY1B1
KEGG_HEMATOPOIETIC_CELL_LINEAGE	KEGG_HEMATOPOIETIC_CELL_LINEAGE	KEGG_HEMATOPOIETIC_CELL_LINEAGE	85	0.574943595336509	1.48605253376299	0.00030486414865128	0.00262042138950662	0.00172792457021308	6386	tags=36%, list=18%, signal=30%	FLT3/FLT3LG/CD5/IL11RA/IL6R/GP1BA/MS4A1/CSF3R/CD22/CD1E/CD37/EPOR/CD1C/IL1R1/ITGA4/GP5/KITLG/IL4/IL7R/CD1B/CR2/CD19/IL5RA/CD3G/THPO/KIT/CR1/CD4/ITGA1/CD1D/IL7
KEGG_NON_SMALL_CELL_LUNG_CANCER	KEGG_NON_SMALL_CELL_LUNG_CANCER	KEGG_NON_SMALL_CELL_LUNG_CANCER	54	0.6303151675198	1.58322856756999	0.000443606158584894	0.00350852143608052	0.00231354408065806	6545	tags=37%, list=18%, signal=30%	PLCG2/PDPK1/PRKCB/RASSF5/PIK3R1/STK4/SOS2/AKT3/PIK3CG/FOXO3/BRAF/SOS1/ARAF/RXRG/RAF1/PRKCA/PIK3R5/PIK3CD/PIK3CA/RASSF1
KEGG_INOSITOL_PHOSPHATE_METABOLISM	KEGG_INOSITOL_PHOSPHATE_METABOLISM	KEGG_INOSITOL_PHOSPHATE_METABOLISM	54	0.628015847843127	1.57745312571856	0.000499484068317709	0.00377870556031658	0.00249170542089841	6364	tags=41%, list=18%, signal=34%	PLCG2/INPP5J/SYNJ1/INPP4A/PIKFYVE/PLCB2/PI4KA/PIK3CG/PIK3C2A/INPP5A/ITPKB/PLCE1/INPP5B/INPP5E/PIK3C3/PIP5K1B/INPP5K/PTEN/PIK3C2G/PLCB1/PIK3CD/PIK3CA
KEGG_ABC_TRANSPORTERS	KEGG_ABC_TRANSPORTERS	KEGG_ABC_TRANSPORTERS	44	0.633277000655977	1.55810983600318	0.000889503993685792	0.00537942225918564	0.00354722943890644	5666	tags=45%, list=16%, signal=38%	ABCA5/ABCC6/ABCA9/CFTR/ABCC4/ABCA8/ABCD2/ABCC12/ABCA6/ABCA3/ABCA10/ABCB1/ABCD3/ABCC8/ABCB7/ABCD4/ABCG1/ABCA1/ABCA13/ABCA2
KEGG_COLORECTAL_CANCER	KEGG_COLORECTAL_CANCER	KEGG_COLORECTAL_CANCER	62	0.599025890449641	1.52202531654506	0.000810304491643983	0.00537942225918564	0.00354722943890644	3538	tags=32%, list=10%, signal=29%	APC/PIK3R1/AKT3/PIK3CG/TGFBR2/SMAD4/APPL1/DCC/BCL2/GSK3B/MAPK10/TCF7L2/BRAF/ARAF/MAPK8/FOS/JUN/TCF7L1/TCF7/RALGDS
KEGG_ERBB_SIGNALING_PATHWAY	KEGG_ERBB_SIGNALING_PATHWAY	KEGG_ERBB_SIGNALING_PATHWAY	87	0.562276821408095	1.4548017591085	0.000896570376530941	0.00537942225918564	0.00354722943890644	7581	tags=38%, list=21%, signal=30%	PLCG2/STAT5B/PRKCB/PIK3R1/SOS2/AKT3/PIK3CG/GAB1/GSK3B/MAPK10/BRAF/SOS1/ARAF/MAPK8/JUN/SHC3/NRG3/RAF1/PTK2/ERBB3/CAMK2D/PRKCA/PIK3R5/MAP2K7/ERBB4/HBEGF/PIK3CD/PIK3CA/MTOR/CDKN1B/CBLB/STAT5A/PAK3
KEGG_PROSTATE_CANCER	KEGG_PROSTATE_CANCER	KEGG_PROSTATE_CANCER	89	0.557091071261535	1.44532854056067	0.00084974052501406	0.00537942225918564	0.00354722943890644	6898	tags=33%, list=19%, signal=26%	PDPK1/CREBBP/PIK3R1/FGFR2/SOS2/AKT3/PIK3CG/EP300/CREB1/BCL2/GSK3B/TCF7L2/BRAF/SOS1/ARAF/IKBKB/TCF7L1/TCF7/RAF1/PTEN/PIK3R5/PIK3CD/CREB3L2/FOXO1/PIK3CA/AR/MTOR/CDKN1B/LEF1
KEGG_TIGHT_JUNCTION	KEGG_TIGHT_JUNCTION	KEGG_TIGHT_JUNCTION	131	0.530831839769413	1.3963048688783	0.000829705201940727	0.00537942225918564	0.00354722943890644	5487	tags=24%, list=15%, signal=21%	MAGI1/AFDN/PRKCB/MAGI3/OCLN/EPB41/AKT3/MPDZ/PRKCE/PRKCH/ASH1L/PRKCD/PATJ/MYH7B/MYH11/TJP2/EPB41L2/PARD6B/HCLS1/CASK/SPTAN1/JAM2/CLDN18/MYH10/MAGI2/ACTN2/PRKCQ/TJP1/PTEN/PRKCA/MYH2/CLDN20
KEGG_ENDOCYTOSIS	KEGG_ENDOCYTOSIS	KEGG_ENDOCYTOSIS	181	0.498470633130829	1.32752264491444	0.000874670144021558	0.00537942225918564	0.00354722943890644	5896	tags=30%, list=16%, signal=26%	MVB12B/TRAF6/RAB11FIP3/GRK3/ARRB1/PIKFYVE/IQSEC1/EEA1/AGAP1/RBSN/GIT2/EPS15/FGFR2/AP2A2/GRK5/NEDD4L/ARAP1/SMAP2/RAB11FIP4/ADRB2/RET/FGFR4/ACAP1/PARD6B/RABEP1/RAB11FIP1/RAB11FIP2/ARFGAP2/ARAP3/USP8/VPS36/CHMP4A/EPN2/FGFR3/IQSEC3/AGAP2/PSD4/GRK4/PIP5K1B/ARAP2/ARRB2/CXCR4/ERBB3/GRK1/RAB5B/KDR/CHMP3/LDLRAP1/PSD3/KIT/ERBB4/HLA-E/STAM2/WWP1/CCR5
KEGG_ACUTE_MYELOID_LEUKEMIA	KEGG_ACUTE_MYELOID_LEUKEMIA	KEGG_ACUTE_MYELOID_LEUKEMIA	57	0.600316071167264	1.51721177562088	0.000960504616527772	0.00557092677586108	0.00367350888426411	6898	tags=42%, list=19%, signal=34%	FLT3/STAT5B/PIK3R1/SOS2/AKT3/PIK3CG/RUNX1T1/TCF7L2/BRAF/SOS1/ARAF/IKBKB/STAT3/TCF7L1/TCF7/RAF1/ZBTB16/KIT/PIK3R5/CEBPA/PIK3CD/PIK3CA/MTOR/LEF1
KEGG_GALACTOSE_METABOLISM	KEGG_GALACTOSE_METABOLISM	KEGG_GALACTOSE_METABOLISM	26	-0.554935528920103	-1.97175197097137	0.00115742723560221	0.00610279815135713	0.00402422866604917	2969	tags=38%, list=8%, signal=35%	GCK/PGM1/UGP2/GALK1/AKR1B1/GLA/PFKP/B4GALT1/B4GALT2/PGM2
KEGG_LONG_TERM_POTENTIATION	KEGG_LONG_TERM_POTENTIATION	KEGG_LONG_TERM_POTENTIATION	70	0.58601637251344	1.49796460824554	0.00114700498436296	0.00610279815135713	0.00402422866604917	5449	tags=33%, list=15%, signal=28%	PRKCB/CREBBP/PLCB2/GNAQ/CACNA1C/EP300/CAMK4/RPS6KA3/GRIA1/ITPR2/PPP3CC/ITPR3/BRAF/ARAF/RPS6KA2/PPP3CB/PRKX/RAF1/RAPGEF3/CAMK2D/PRKCA/PPP3R2/PLCB1
KEGG_CALCIUM_SIGNALING_PATHWAY	KEGG_CALCIUM_SIGNALING_PATHWAY	KEGG_CALCIUM_SIGNALING_PATHWAY	177	0.505047964924121	1.34290487136959	0.00113210881573487	0.00610279815135713	0.00402422866604917	7161	tags=32%, list=20%, signal=26%	PLCG2/PRKCB/CACNA1D/PLCB2/ADCY9/GNAQ/PHKA2/GNA14/CACNA1C/ADCY7/CAMK4/ITPKB/PLCE1/ADRB2/ADORA2A/PTK2B/ITPR2/DRD1/PPP3CC/ATP2A3/ITPR3/P2RX1/SLC8A1/LTB4R2/ADCY4/PHKB/PPP3CB/PRKX/SLC25A4/P2RX7/P2RX2/CYSLTR2/ERBB3/CHRM5/CACNA1F/CAMK2D/EDNRB/P2RX3/PRKCA/ADRA1A/PPP3R2/SPHK2/PLCB1/ERBB4/PDE1C/GNA11/CYSLTR1/AGTR1/MYLK3/MYLK/ADRB1/CHRM1/ITPR1/P2RX6/ATP2B3/SLC8A3/PHKG1
KEGG_INSULIN_SIGNALING_PATHWAY	KEGG_INSULIN_SIGNALING_PATHWAY	KEGG_INSULIN_SIGNALING_PATHWAY	137	0.520338693976213	1.37453048976258	0.001224148231351	0.00626475859573745	0.00413102653923401	6483	tags=31%, list=18%, signal=26%	ACACB/PDPK1/TSC1/PIK3R1/INSR/SORBS1/PHKA2/PDE3B/INPP5D/SOS2/AKT3/PIK3CG/RAPGEF1/TSC2/PRKAR1A/PRKAB1/GSK3B/MAPK10/LIPE/BRAF/SOS1/ARAF/MAPK8/IKBKB/PHKB/PPP1R3B/EXOC7/PRKX/SHC3/SOCS4/INPP5K/RAF1/RPTOR/MKNK1/PIK3R5/ACACA/PRKAG3/PIK3CD/FBP2/FOXO1/PIK3CA/PPP1R3C/MTOR
KEGG_CITRATE_CYCLE_TCA_CYCLE	KEGG_CITRATE_CYCLE_TCA_CYCLE	KEGG_CITRATE_CYCLE_TCA_CYCLE	30	-0.520140377935435	-1.93585540940513	0.00218088601483233	0.0108421190451665	0.00714937069523983	3899	tags=47%, list=11%, signal=42%	PC/PDHB/SUCLA2/FH/SDHD/SUCLG2/DLAT/IDH3G/SDHB/MDH1/DLD/SDHC/IDH1/MDH2
KEGG_RNA_POLYMERASE	KEGG_RNA_POLYMERASE	KEGG_RNA_POLYMERASE	29	-0.50128830178958	-1.82175036475451	0.00417508213015234	0.0201079485346735	0.0132593248050781	4175	tags=48%, list=12%, signal=43%	POLR3G/POLR2F/POLR1E/POLR3C/POLR2E/POLR2K/POLR3K/POLR2I/POLR1C/POLR2L/POLR2G/POLR2H/POLR1H/POLR2J
KEGG_PATHWAYS_IN_CANCER	KEGG_PATHWAYS_IN_CANCER	KEGG_PATHWAYS_IN_CANCER	325	0.4538691926317	1.23233081977027	0.00427582813668344	0.0201079485346735	0.0132593248050781	6632	tags=27%, list=18%, signal=22%	PLCG2/FLT3/STAT5B/PTCH1/TRAF6/PRKCB/COL4A4/CREBBP/EGLN2/APC/FLT3LG/RASSF5/PIK3R1/PIAS1/STK4/DAPK2/LAMA2/DAPK1/FGFR2/SOS2/AKT3/PIK3CG/EP300/TGFBR2/RUNX1T1/SMAD4/SHH/APPL1/PTCH2/DCC/XIAP/CSF3R/FGF14/RET/BCL2/TRAF5/FZD5/GSK3B/ARNT/MAPK10/TCF7L2/BRAF/SOS1/VEGFD/ARAF/MAPK8/FOS/IKBKB/STAT3/JUN/RXRG/KITLG/TCF7L1/EPAS1/TCF7/FGFR3/RALGDS/FZD3/PIAS2/TPR/GLI1/WNT2B/VHL/RAF1/MECOM/PTEN/BMP2/PTK2/WNT9B/JAK1/Z…
KEGG_MELANOGENESIS	KEGG_MELANOGENESIS	KEGG_MELANOGENESIS	101	0.52563826904673	1.37548891613589	0.00443784915564258	0.0203206777126792	0.01339959994363	6915	tags=32%, list=19%, signal=26%	PRKCB/CREBBP/ADCY6/PLCB2/ADCY9/GNAQ/ADCY7/EP300/CREB1/FZD5/GSK3B/TCF7L2/GNAO1/KITLG/ADCY4/TCF7L1/TCF7/FZD3/PRKX/WNT2B/RAF1/WNT9B/CAMK2D/EDNRB/PRKCA/KIT/ADCY5/PLCB1/WNT4/CREB3L2/LEF1/TYRP1
KEGG_TYPE_II_DIABETES_MELLITUS	KEGG_TYPE_II_DIABETES_MELLITUS	KEGG_TYPE_II_DIABETES_MELLITUS	47	0.595059029969453	1.47332024002885	0.00461414779562212	0.020586197857391	0.013574685822478	6483	tags=36%, list=18%, signal=30%	CACNA1D/PIK3R1/INSR/PIK3CG/KCNJ11/PRKCE/CACNA1C/PRKCD/MAPK10/MAPK8/IKBKB/ABCC8/SOCS4/PIK3R5/PIK3CD/PIK3CA/MTOR
KEGG_TAURINE_AND_HYPOTAURINE_METABOLISM	KEGG_TAURINE_AND_HYPOTAURINE_METABOLISM	KEGG_TAURINE_AND_HYPOTAURINE_METABOLISM	10	0.791604589978521	1.55241748301177	0.00577755436871596	0.0251323615039144	0.0165724585839484	5841	tags=70%, list=16%, signal=59%	GGT7/GGT1/BAAT/GGT6/CSAD/CDO1/GGT5
KEGG_PRIMARY_IMMUNODEFICIENCY	KEGG_PRIMARY_IMMUNODEFICIENCY	KEGG_PRIMARY_IMMUNODEFICIENCY	35	0.619462375639572	1.49004844068728	0.00707993359104769	0.030046547435178	0.0198129078671168	7917	tags=54%, list=22%, signal=42%	CD40LG/CIITA/AIRE/TNFRSF13B/PTPRC/RFXAP/TNFRSF13C/ICOS/BLNK/BTK/ZAP70/IL7R/CD19/RFX5/CD4/RAG2/LCK/DCLRE1C/JAK3
KEGG_LEUKOCYTE_TRANSENDOTHELIAL_MIGRATION	KEGG_LEUKOCYTE_TRANSENDOTHELIAL_MIGRATION	KEGG_LEUKOCYTE_TRANSENDOTHELIAL_MIGRATION	115	0.502257438682807	1.31762843153671	0.00830327044779047	0.0343992632837034	0.0226831197696532	5487	tags=27%, list=15%, signal=23%	PLCG2/AFDN/PRKCB/OCLN/RASSF5/PIK3R1/ARHGAP35/ROCK1/ITK/ITGAL/PIK3CG/RHOH/PTK2B/ITGA4/ROCK2/ARHGAP5/JAM2/CTNND1/CLDN18/ACTN2/TXK/CDH5/RAPGEF4/RAPGEF3/PTK2/CXCR4/PECAM1/PRKCA/ESAM/PIK3R5/CLDN20
KEGG_PORPHYRIN_AND_CHLOROPHYLL_METABOLISM	KEGG_PORPHYRIN_AND_CHLOROPHYLL_METABOLISM	KEGG_PORPHYRIN_AND_CHLOROPHYLL_METABOLISM	39	-0.428284962443393	-1.64871072103833	0.00943975518303964	0.0373299409511113	0.02461562954429	2458	tags=23%, list=7%, signal=22%	CP/HMOX1/UGT1A7/HCCS/FTH1/UROS/UROD/BLVRB/HMBS
KEGG_VEGF_SIGNALING_PATHWAY	KEGG_VEGF_SIGNALING_PATHWAY	KEGG_VEGF_SIGNALING_PATHWAY	76	0.531688876275283	1.36737461330452	0.00925643682992109	0.0373299409511113	0.02461562954429	5849	tags=29%, list=16%, signal=24%	PLCG2/PRKCB/PIK3R1/JMJD7-PLA2G4B/NFATC3/PLA2G6/AKT3/PIK3CG/NFATC2/PLA2G4B/PPP3CC/NFAT5/PPP3CB/RAF1/PTK2/PRKCA/KDR/PIK3R5/PPP3R2/SPHK2/PLA2G1B/PIK3CD
KEGG_ADHERENS_JUNCTION	KEGG_ADHERENS_JUNCTION	KEGG_ADHERENS_JUNCTION	73	0.539173302773424	1.383558108107	0.0101697159291619	0.0393229015927593	0.025929802018214	4516	tags=27%, list=12%, signal=24%	AFDN/CREBBP/INSR/SORBS1/NLK/EP300/TGFBR2/SMAD4/FARP2/FYN/PTPRB/TCF7L2/CTNND1/PTPRJ/TCF7L1/TCF7/ACTN2/WASF3/TJP1/PTPRM
KEGG_GLYCEROPHOSPHOLIPID_METABOLISM	KEGG_GLYCEROPHOSPHOLIPID_METABOLISM	KEGG_GLYCEROPHOSPHOLIPID_METABOLISM	77	0.529289440358921	1.3620077188909	0.0104605011732259	0.0395679826987239	0.0260914102490073	7101	tags=32%, list=20%, signal=26%	JMJD7-PLA2G4B/GPD1L/PGS1/PLA2G6/LCAT/DGKE/PLA2G4B/PLPP3/CRLS1/LPCAT1/CHKA/PHOSPHO1/CHKB/LPCAT3/CDS1/PCYT1B/DGKH/AGPAT2/PLA2G1B/ETNK1/CDS2/DGKD/LPCAT2/AGPAT3/PLD2
KEGG_CIRCADIAN_RHYTHM_MAMMAL	KEGG_CIRCADIAN_RHYTHM_MAMMAL	KEGG_CIRCADIAN_RHYTHM_MAMMAL	12	0.735966615176572	1.49330356678273	0.0142188865325871	0.0503404132909007	0.0331948278808722	6907	tags=58%, list=19%, signal=47%	CRY2/PER3/PER1/PER2/CSNK1D/CLOCK/CRY1
KEGG_ALDOSTERONE_REGULATED_SODIUM_REABSORPTION	KEGG_ALDOSTERONE_REGULATED_SODIUM_REABSORPTION	KEGG_ALDOSTERONE_REGULATED_SODIUM_REABSORPTION	41	0.582786790319332	1.42554727641412	0.0144656360031324	0.0503404132909007	0.0331948278808722	6364	tags=39%, list=18%, signal=32%	PDPK1/PRKCB/NR3C2/PIK3R1/INSR/PIK3CG/ATP1B2/NEDD4L/ATP1A2/ATP1A1/HSD11B2/SCNN1B/PRKCA/PIK3R5/PIK3CD/PIK3CA
KEGG_NOTCH_SIGNALING_PATHWAY	KEGG_NOTCH_SIGNALING_PATHWAY	KEGG_NOTCH_SIGNALING_PATHWAY	47	0.564048869823244	1.39654147642906	0.0143322438678576	0.0503404132909007	0.0331948278808722	4504	tags=34%, list=12%, signal=30%	KAT2B/CREBBP/NOTCH1/EP300/NUMB/MFNG/DLL1/NOTCH4/PSEN2/LFNG/MAML3/DTX4/DLL4/MAML2/DLL3/DTX3
KEGG_WNT_SIGNALING_PATHWAY	KEGG_WNT_SIGNALING_PATHWAY	KEGG_WNT_SIGNALING_PATHWAY	150	0.477215039994896	1.26433472756044	0.0136753831832138	0.0503404132909007	0.0331948278808722	5449	tags=27%, list=15%, signal=23%	PRKCB/CREBBP/APC/PLCB2/LRP6/ROCK1/NLK/NFATC3/EP300/NFATC2/SMAD4/FZD5/PRICKLE2/PPP3CC/GSK3B/MAPK10/TCF7L2/FRAT1/PPP2R5A/MAPK8/ROCK2/BTRC/JUN/TCF7L1/TCF7/NFAT5/FZD3/PPP3CB/PRKX/CXXC4/WNT2B/DAAM1/DKK2/FBXW11/WNT9B/CAMK2D/PRKCA/CHD8/LRP5/PPP3R2/PLCB1
KEGG_MISMATCH_REPAIR	KEGG_MISMATCH_REPAIR	KEGG_MISMATCH_REPAIR	23	-0.501446196550957	-1.74184918761076	0.0163382983944313	0.055742429816295	0.0367569561402066	1950	tags=35%, list=5%, signal=33%	PCNA/RFC3/EXO1/RFC4/POLD2/RPA3/RFC2/SSBP1
KEGG_P53_SIGNALING_PATHWAY	KEGG_P53_SIGNALING_PATHWAY	KEGG_P53_SIGNALING_PATHWAY	68	-0.324347814113025	-1.40671430091075	0.0168151993869873	0.0562662441026112	0.0371023630198707	2709	tags=32%, list=7%, signal=30%	CDK2/CCNE1/PERP/EI24/SHISA5/CCNB2/GADD45A/CDK4/CHEK1/CYCS/RRM2/GTSE1/CDK1/SERPINB5/SERPINE1/CDKN2A/PMAIP1/CCNB1/BID/IGFBP3/TP53I3/SFN
KEGG_FRUCTOSE_AND_MANNOSE_METABOLISM	KEGG_FRUCTOSE_AND_MANNOSE_METABOLISM	KEGG_FRUCTOSE_AND_MANNOSE_METABOLISM	34	-0.432845510072308	-1.66690697021766	0.0191588196989679	0.0628987665588759	0.0414758956740319	1325	tags=35%, list=4%, signal=34%	GMPPB/AKR1B10/ALDOC/MTMR2/PFKFB4/PHPT1/AKR1B1/PFKP/GFUS/GMPPA/ALDOA/TPI1
KEGG_DRUG_METABOLISM_OTHER_ENZYMES	KEGG_DRUG_METABOLISM_OTHER_ENZYMES	KEGG_DRUG_METABOLISM_OTHER_ENZYMES	49	-0.363659831656944	-1.43712999963771	0.0195936277542945	0.0631350227638379	0.0416316847021073	2122	tags=39%, list=6%, signal=37%	CYP2A7/XDH/GMPS/UGT2A1/UGT1A1/NAT2/CYP2A6/UMPS/IMPDH2/UGT1A7/ITPA/UCK2/HPRT1/UPP1/TPMT/IMPDH1/TYMP/TK1/CDA
KEGG_INTESTINAL_IMMUNE_NETWORK_FOR_IGA_PRODUCTION	KEGG_INTESTINAL_IMMUNE_NETWORK_FOR_IGA_PRODUCTION	KEGG_INTESTINAL_IMMUNE_NETWORK_FOR_IGA_PRODUCTION	45	0.556775262242738	1.37408047149133	0.021412056697356	0.0677399611879989	0.0446682139715177	6960	tags=38%, list=19%, signal=31%	CD40LG/CD28/TNFRSF13B/MAP3K14/TNFRSF13C/ICOS/ITGA4/HLA-DOA/IL2/IL4/CXCR4/CD80/TNFSF13/ITGB7/CCR9/HLA-DPB1/HLA-DQB1
KEGG_CELL_ADHESION_MOLECULES_CAMS	KEGG_CELL_ADHESION_MOLECULES_CAMS	KEGG_CELL_ADHESION_MOLECULES_CAMS	130	0.481766939612408	1.26721076990532	0.028	0.087	0.0573684210526316	6347	tags=28%, list=18%, signal=24%	CD40LG/OCLN/ITGA9/CADM1/NRXN3/NFASC/ITGAL/CD28/PTPRC/ITGA8/SELP/CD6/CD22/SPN/ICOS/ITGA4/CD226/HLA-DOA/NEO1/ICAM3/JAM2/CLDN18/CDH5/SELL/ALCAM/PTPRM/PECAM1/ESAM/CD80/CD4/CLDN20/HLA-E/ICAM2/NEGR1/ITGB7/SELPLG/HLA-DPB1
KEGG_GLYOXYLATE_AND_DICARBOXYLATE_METABOLISM	KEGG_GLYOXYLATE_AND_DICARBOXYLATE_METABOLISM	KEGG_GLYOXYLATE_AND_DICARBOXYLATE_METABOLISM	16	-0.543322280733906	-1.73033558321529	0.0292941634964559	0.0894242885681287	0.0589670142403268	2280	tags=50%, list=6%, signal=47%	AFMID/MTHFD1/MTHFD2/MTHFD1L/GRHPR/MDH1/PGP/MDH2
KEGG_FOLATE_BIOSYNTHESIS	KEGG_FOLATE_BIOSYNTHESIS	KEGG_FOLATE_BIOSYNTHESIS	11	-0.620223829740284	-1.64310113032924	0.0309376096233106	0.090713587487781	0.0598171871516524	3418	tags=55%, list=9%, signal=49%	ALPP/ALPI/SPR/PTS/GGH/FPGS
KEGG_AMINOACYL_TRNA_BIOSYNTHESIS	KEGG_AMINOACYL_TRNA_BIOSYNTHESIS	KEGG_AMINOACYL_TRNA_BIOSYNTHESIS	41	-0.365867562603579	-1.37087954890621	0.0313253824771208	0.090713587487781	0.0598171871516524	2450	tags=27%, list=7%, signal=25%	WARS1/PARS2/TARS1/GARS1/FARSB/FARSA/RARS1/DARS1/YARS2/VARS1/KARS1
KEGG_VASOPRESSIN_REGULATED_WATER_REABSORPTION	KEGG_VASOPRESSIN_REGULATED_WATER_REABSORPTION	KEGG_VASOPRESSIN_REGULATED_WATER_REABSORPTION	44	0.551059225316757	1.35582185725511	0.0318275154004107	0.090713587487781	0.0598171871516524	6167	tags=34%, list=17%, signal=28%	ADCY6/ADCY9/VAMP2/DYNC1LI2/CREB1/DYNC2H1/DCTN4/PRKX/DYNC1H1/AQP4/DCTN1/DYNC2LI1/RAB5B/AVPR2/CREB3L2
KEGG_GLIOMA	KEGG_GLIOMA	KEGG_GLIOMA	65	0.527026170162176	1.34390809003882	0.0323232323232323	0.090713587487781	0.0598171871516524	6483	tags=28%, list=18%, signal=23%	PLCG2/PRKCB/PIK3R1/SOS2/AKT3/PIK3CG/BRAF/SOS1/ARAF/SHC3/RAF1/PTEN/CAMK2D/PRKCA/PIK3R5/PIK3CD/PIK3CA/MTOR
KEGG_NATURAL_KILLER_CELL_MEDIATED_CYTOTOXICITY	KEGG_NATURAL_KILLER_CELL_MEDIATED_CYTOTOXICITY	KEGG_NATURAL_KILLER_CELL_MEDIATED_CYTOTOXICITY	132	0.479582671650654	1.26142330628277	0.032	0.090713587487781	0.0598171871516524	6992	tags=27%, list=19%, signal=22%	PLCG2/PRKCB/PIK3R1/NFATC3/ITGAL/SOS2/PIK3CG/NFATC2/SYK/FYN/PTK2B/LAT/PPP3CC/BRAF/SOS1/ARAF/ZAP70/IFNAR1/NFAT5/PPP3CB/SHC3/RAF1/PRKCA/CD247/PIK3R5/PPP3R2/KLRK1/NCR3/HLA-E/ICAM2/IFNAR2/PIK3CD/PIK3CA/VAV1/LCP2/LCK
KEGG_CYTOKINE_CYTOKINE_RECEPTOR_INTERACTION	KEGG_CYTOKINE_CYTOKINE_RECEPTOR_INTERACTION	KEGG_CYTOKINE_CYTOKINE_RECEPTOR_INTERACTION	263	0.439005925886561	1.18509339568101	0.033966033966034	0.0938109509538081	0.0618596107317912	6940	tags=25%, list=19%, signal=20%	FLT3/CD40LG/CCR4/IL6ST/FLT3LG/CCR6/IL10RB/MPL/CCR7/IL11RA/IL6R/TGFBR2/TNFRSF13B/BMPR2/XCR1/IL17RA/CSF3R/CX3CR1/BMPR1A/CSF2RB/IL23R/TNFSF15/CCR8/EDA/LEPR/CCL16/EPOR/CCL14/TNFRSF13C/CCR2/LIFR/ACVR2A/VEGFD/IL1R1/ACVR1B/IL2/IFNLR1/KITLG/TNFRSF25/IL4/IFNAR1/LTB/IL7R/IL5RA/IL10RA/LTA/CXCR5/CNTF/BMP2/CXCR4/CCL19/TNFRSF19/KDR/KIT/GHR/TNFSF8/IFNAR2/TNFSF13/CCR5/CCR9/IL13/IL7/ACVRL1/CD27/IFNW1/TNFRSF14
KEGG_BASE_EXCISION_REPAIR	KEGG_BASE_EXCISION_REPAIR	KEGG_BASE_EXCISION_REPAIR	33	-0.387915474415202	-1.49461101409401	0.0375112597557184	0.100414756884538	0.0662142075040211	3688	tags=36%, list=10%, signal=33%	FEN1/SMUG1/PCNA/MPG/HMGB1/APEX2/APEX1/POLB/POLD2/POLE4/POLE3/NEIL3
KEGG_GAP_JUNCTION	KEGG_GAP_JUNCTION	KEGG_GAP_JUNCTION	90	0.496689799786052	1.28913294705818	0.0370741482965932	0.100414756884538	0.0662142075040211	6926	tags=36%, list=19%, signal=29%	PRKCB/ADCY6/PLCB2/ADCY9/GNAQ/GUCY1A2/SOS2/ADCY7/GUCY1A1/ITPR2/DRD1/ITPR3/SOS1/ADCY4/MAP3K2/PRKX/TUBB2B/CSNK1D/PRKG2/TUBB1/RAF1/TJP1/PRKG1/PRKCA/ADCY5/PLCB1/GNA11/ADRB1/TUBA3D/ITPR1/GUCY1B1/TUBA8
KEGG_HEDGEHOG_SIGNALING_PATHWAY	KEGG_HEDGEHOG_SIGNALING_PATHWAY	KEGG_HEDGEHOG_SIGNALING_PATHWAY	56	0.520812619723688	1.30992034877376	0.0517766497461929	0.136502076603599	0.0900104437374007	6399	tags=36%, list=18%, signal=29%	PTCH1/BMP5/SHH/PTCH2/BMP8B/GSK3B/BTRC/IHH/PRKX/GLI1/WNT2B/CSNK1D/CSNK1G1/BMP2/DHH/FBXW11/WNT9B/STK36/WNT4/CSNK1G3
KEGG_BASAL_CELL_CARCINOMA	KEGG_BASAL_CELL_CARCINOMA	KEGG_BASAL_CELL_CARCINOMA	55	0.517874194451693	1.30255996751038	0.0558943089430894	0.14515835456862	0.0957184552206873	5926	tags=29%, list=16%, signal=24%	PTCH1/APC/SHH/PTCH2/FZD5/GSK3B/TCF7L2/TCF7L1/TCF7/FZD3/GLI1/WNT2B/BMP2/WNT9B/STK36/WNT4
KEGG_PROTEIN_EXPORT	KEGG_PROTEIN_EXPORT	KEGG_PROTEIN_EXPORT	23	-0.436313101842418	-1.51559953433791	0.0650077679870569	0.166343406319822	0.109688029575684	1568	tags=30%, list=4%, signal=29%	SRP72/SEC61A1/SRP14/SPCS1/SEC61G/SRPRB/SEC61B
KEGG_PHENYLALANINE_METABOLISM	KEGG_PHENYLALANINE_METABOLISM	KEGG_PHENYLALANINE_METABOLISM	18	-0.45697249595151	-1.51096892081719	0.0705369391501826	0.177875759596113	0.117292545650189	3558	tags=39%, list=10%, signal=35%	ALDH1A3/NAA80/HPD/ALDH3A1/ALDH3B2/GOT2/PRDX6
KEGG_RENAL_CELL_CARCINOMA	KEGG_RENAL_CELL_CARCINOMA	KEGG_RENAL_CELL_CARCINOMA	70	0.497518561397601	1.27174808055683	0.0738866396761134	0.183661075766339	0.121107424431524	5270	tags=30%, list=15%, signal=26%	CREBBP/EGLN2/PIK3R1/SOS2/AKT3/PIK3CG/RAPGEF1/EP300/GAB1/FLCN/ARNT/BRAF/SOS1/VEGFD/ARAF/JUN/EPAS1/VHL/RAF1/ETS1/PIK3R5
KEGG_FOCAL_ADHESION	KEGG_FOCAL_ADHESION	KEGG_FOCAL_ADHESION	198	0.438163214370808	1.17026847859383	0.0779220779220779	0.190963965611853	0.125923002127598	6736	tags=27%, list=19%, signal=22%	PDPK1/DOCK1/PRKCB/COL4A4/ITGA9/PIK3R1/ARHGAP35/ILK/LAMA2/ROCK1/SOS2/AKT3/PIK3CG/RAPGEF1/COL6A6/ITGA8/XIAP/FYN/BCL2/GSK3B/MAPK10/BRAF/SOS1/VEGFD/ITGA4/MAPK8/ROCK2/ARHGAP5/TNXB/JUN/VWF/PARVA/SHC3/TNR/CAV3/ACTN2/PARVG/RAF1/RASGRF1/PTEN/PTK2/TLN1/PRKCA/KDR/PIK3R5/PIK3CD/ITGA1/MYLK3/ITGB7/MYLK/PIK3CA/VAV1/CCND2
KEGG_HOMOLOGOUS_RECOMBINATION	KEGG_HOMOLOGOUS_RECOMBINATION	KEGG_HOMOLOGOUS_RECOMBINATION	28	-0.399912743914906	-1.45550499373433	0.0814950480154051	0.194248470612062	0.128088828171293	2874	tags=29%, list=8%, signal=26%	XRCC2/RAD54L/EME1/POLD2/RPA3/SEM1/RAD51/SSBP1
KEGG_ALPHA_LINOLENIC_ACID_METABOLISM	KEGG_ALPHA_LINOLENIC_ACID_METABOLISM	KEGG_ALPHA_LINOLENIC_ACID_METABOLISM	19	0.620756301868072	1.36224192403469	0.0806629834254144	0.194248470612062	0.128088828171293	5695	tags=26%, list=16%, signal=22%	JMJD7-PLA2G4B/PLA2G6/PLA2G4B/ACOX1/PLA2G1B
KEGG_MTOR_SIGNALING_PATHWAY	KEGG_MTOR_SIGNALING_PATHWAY	KEGG_MTOR_SIGNALING_PATHWAY	52	0.50935031457653	1.2758070959306	0.0854526958290946	0.200929311814358	0.132494222551512	6483	tags=33%, list=18%, signal=27%	PDPK1/TSC1/PIK3R1/AKT3/PIK3CG/ULK2/RPS6KA3/TSC2/BRAF/VEGFD/STRADA/RPS6KA2/RPTOR/PIK3R5/PIK3CD/PIK3CA/MTOR
KEGG_AMYOTROPHIC_LATERAL_SCLEROSIS_ALS	KEGG_AMYOTROPHIC_LATERAL_SCLEROSIS_ALS	KEGG_AMYOTROPHIC_LATERAL_SCLEROSIS_ALS	53	-0.325223647825283	-1.28761294257844	0.106476801609953	0.24702617973509	0.162890826322594	1340	tags=15%, list=4%, signal=15%	CYCS/RAC1/SOD1/BCL2L1/BID/TOMM40/TNFRSF1A/GPX1
KEGG_SELENOAMINO_ACID_METABOLISM	KEGG_SELENOAMINO_ACID_METABOLISM	KEGG_SELENOAMINO_ACID_METABOLISM	26	0.559506525720569	1.29740424012039	0.110403397027601	0.252765672142139	0.166675488587375	5841	tags=31%, list=16%, signal=26%	GGT7/GGT1/MAT2A/PAPSS2/HEMK1/GGT6/SCLY/GGT5
KEGG_NITROGEN_METABOLISM	KEGG_NITROGEN_METABOLISM	KEGG_NITROGEN_METABOLISM	23	0.573459413284126	1.30078115682171	0.119741100323625	0.265243902439024	0.174903722721438	8664	tags=39%, list=24%, signal=30%	CA5B/GLS2/AMT/CA5A/ASNS/CA3/CA2/CA4/CA14
KEGG_DORSO_VENTRAL_AXIS_FORMATION	KEGG_DORSO_VENTRAL_AXIS_FORMATION	KEGG_DORSO_VENTRAL_AXIS_FORMATION	24	0.56674938932314	1.29777334496327	0.124600638977636	0.265243902439024	0.174903722721438	5617	tags=33%, list=16%, signal=28%	NOTCH1/SOS2/NOTCH4/PIWIL4/SOS1/SPIRE1/ETS1/ETS2
KEGG_GLYCOSAMINOGLYCAN_BIOSYNTHESIS_HEPARAN_SULFATE	KEGG_GLYCOSAMINOGLYCAN_BIOSYNTHESIS_HEPARAN_SULFATE	KEGG_GLYCOSAMINOGLYCAN_BIOSYNTHESIS_HEPARAN_SULFATE	26	0.551572850882606	1.2790073441034	0.124203821656051	0.265243902439024	0.174903722721438	5022	tags=19%, list=14%, signal=17%	NDST2/B3GAT2/NDST1/HS6ST1/XYLT1
KEGG_ETHER_LIPID_METABOLISM	KEGG_ETHER_LIPID_METABOLISM	KEGG_ETHER_LIPID_METABOLISM	33	0.530646230304887	1.2663458873541	0.125	0.265243902439024	0.174903722721438	7101	tags=30%, list=20%, signal=24%	JMJD7-PLA2G4B/PLA2G6/PLA2G4B/PLPP3/LPCAT1/PAFAH1B1/PLA2G1B/ENPP2/LPCAT2/PLD2
KEGG_CHRONIC_MYELOID_LEUKEMIA	KEGG_CHRONIC_MYELOID_LEUKEMIA	KEGG_CHRONIC_MYELOID_LEUKEMIA	73	0.470678893573791	1.20779644720746	0.123867069486405	0.265243902439024	0.174903722721438	6985	tags=27%, list=19%, signal=22%	STAT5B/PIK3R1/SOS2/AKT3/PIK3CG/TGFBR2/SMAD4/GAB2/BRAF/SOS1/ARAF/IKBKB/SHC3/RAF1/MECOM/PIK3R5/PIK3CD/PIK3CA/CDKN1B/CBLB
KEGG_NEUROACTIVE_LIGAND_RECEPTOR_INTERACTION	KEGG_NEUROACTIVE_LIGAND_RECEPTOR_INTERACTION	KEGG_NEUROACTIVE_LIGAND_RECEPTOR_INTERACTION	272	0.415576899170731	1.12242087415661	0.118881118881119	0.265243902439024	0.174903722721438	6506	tags=23%, list=18%, signal=19%	P2RY8/THRA/GABBR1/CNR2/P2RY13/GRIA1/SCTR/ADRB2/ADORA2A/GRIK4/DRD1/NMUR1/CHRNA10/ADRA2A/P2RY14/LEPR/GIPR/PTGER4/P2RX1/CHRNA2/SSTR1/RXFP1/LTB4R2/LPAR3/HCRTR1/P2RY10/THRB/NPFFR1/SSTR3/CNR1/P2RY1/RXFP2/PTGDR/CALCRL/VIPR1/HRH4/CHRNA6/CHRNB3/P2RX7/TSHB/P2RX2/CYSLTR2/CHRM5/EDNRB/GRID1/P2RX3/ADRA1A/GHR/OPRL1/PTGIR/S1PR1/SSTR4/OPRD1/CTSG/CYSLTR1/AGTR1/AVPR2/HTR1F/GABRE/ADRB1/CHRM1/NR3C1
KEGG_FATTY_ACID_METABOLISM	KEGG_FATTY_ACID_METABOLISM	KEGG_FATTY_ACID_METABOLISM	42	0.50454607024747	1.23637287930533	0.13312693498452	0.279085381774777	0.184030893003332	5461	tags=29%, list=15%, signal=24%	CPT1A/ADH1B/ACSL5/ACADL/ACSL6/CPT1B/CYP4A22/ALDH3A2/CPT2/ACOX1/ACADSB/ALDH2
KEGG_GLYCOSYLPHOSPHATIDYLINOSITOL_GPI_ANCHOR_BIOSYNTHESIS	KEGG_GLYCOSYLPHOSPHATIDYLINOSITOL_GPI_ANCHOR_BIOSYNTHESIS	KEGG_GLYCOSYLPHOSPHATIDYLINOSITOL_GPI_ANCHOR_BIOSYNTHESIS	25	0.554797189791716	1.27430776466941	0.135828877005348	0.281359816653934	0.185530671598783	10210	tags=44%, list=28%, signal=32%	PGAP1/PIGA/PIGN/GPLD1/PIGH/PIGQ/PIGO/PIGL/PIGS/PIGB/PIGM
KEGG_TASTE_TRANSDUCTION	KEGG_TASTE_TRANSDUCTION	KEGG_TASTE_TRANSDUCTION	51	0.493449753565377	1.23033869010394	0.138917262512768	0.284371807967314	0.187516800172034	14656	tags=63%, list=40%, signal=37%	ADCY6/PLCB2/ITPR3/TAS2R10/ADCY4/PRKX/TAS2R20/SCNN1B/TAS2R14/GNB3/TAS2R4/SCNN1G/TAS2R42/TAS2R3/TAS2R13/TAS2R19/TAS2R50/TAS2R46/PRKACG/TAS2R31/TAS2R41/TAS1R1/TAS2R43/TAS2R1/TAS2R39/TAS2R40/PRKACA/TAS2R8/SCNN1A/TAS2R9/PRKACB/TAS2R38
KEGG_PANCREATIC_CANCER	KEGG_PANCREATIC_CANCER	KEGG_PANCREATIC_CANCER	70	0.46895202032756	1.19872679734697	0.140688259109312	0.28464833819791	0.18769914618011	6364	tags=27%, list=18%, signal=22%	ARHGEF6/PIK3R1/AKT3/PIK3CG/TGFBR2/SMAD4/MAPK10/BRAF/VEGFD/ARAF/MAPK8/IKBKB/STAT3/RALGDS/RAF1/JAK1/PIK3R5/PIK3CD/PIK3CA
KEGG_FC_GAMMA_R_MEDIATED_PHAGOCYTOSIS	KEGG_FC_GAMMA_R_MEDIATED_PHAGOCYTOSIS	KEGG_FC_GAMMA_R_MEDIATED_PHAGOCYTOSIS	95	0.449714667464034	1.17332286664708	0.14543630892678	0.290872617853561	0.19180348061729	2418	tags=20%, list=7%, signal=19%	PLCG2/PRKCB/PIK3R1/PIKFYVE/INPP5D/PLA2G6/AKT3/PIK3CG/PRKCE/PTPRC/SYK/PRKCD/DOCK2/GAB2/LAT/PLA2G4B/PLPP3/PLA2G4F/SCIN
KEGG_ADIPOCYTOKINE_SIGNALING_PATHWAY	KEGG_ADIPOCYTOKINE_SIGNALING_PATHWAY	KEGG_ADIPOCYTOKINE_SIGNALING_PATHWAY	67	0.460238760480902	1.1742673205794	0.181818181818182	0.340175953079179	0.224314451818696	8669	tags=37%, list=24%, signal=28%	ACACB/AKT3/CPT1A/PRKAB1/ACSL5/MAPK10/LEPR/JAK2/MAPK8/IKBKB/STAT3/RXRG/CAMKK1/ACSL6/CPT1B/PRKCQ/PPARA/PRKAG3/MTOR/CAMKK2/RXRA/PRKAB2/PRKAA1/PTPN11/CD36
KEGG_PEROXISOME	KEGG_PEROXISOME	KEGG_PEROXISOME	77	0.454542027148226	1.16966200783523	0.178068410462777	0.340175953079179	0.224314451818696	6446	tags=25%, list=18%, signal=20%	MLYCD/FAR1/BAAT/ACSL5/DDO/ABCD2/HSD17B4/EPHX2/CAT/PAOX/ABCD3/PXMP4/ACSL6/ABCD4/DAO/FAR2/ACOX1/PEX1/ACOX2
KEGG_ARRHYTHMOGENIC_RIGHT_VENTRICULAR_CARDIOMYOPATHY_ARVC	KEGG_ARRHYTHMOGENIC_RIGHT_VENTRICULAR_CARDIOMYOPATHY_ARVC	KEGG_ARRHYTHMOGENIC_RIGHT_VENTRICULAR_CARDIOMYOPATHY_ARVC	74	0.454639421396041	1.16834862578042	0.180080482897384	0.340175953079179	0.224314451818696	6959	tags=32%, list=19%, signal=26%	CACNA1D/ITGA9/LAMA2/CACNA1C/CACNA2D2/ITGA8/DMD/TCF7L2/SLC8A1/ITGA4/SGCA/TCF7L1/TCF7/ACTN2/CACNA2D3/CACNB1/CACNA1F/CACNB4/SGCG/SGCB/ITGA1/ITGB7/LEF1/CACNB3
KEGG_PPAR_SIGNALING_PATHWAY	KEGG_PPAR_SIGNALING_PATHWAY	KEGG_PPAR_SIGNALING_PATHWAY	69	0.457298596349861	1.16813882417493	0.17914979757085	0.340175953079179	0.224314451818696	7227	tags=26%, list=20%, signal=21%	PDPK1/SORBS1/ILK/CPT1A/ACSL5/ACADL/CYP7A1/RXRG/ACSL6/CPT1B/CYP4A22/CPT2/ACOX1/PPARA/AQP7/ACOX2/RXRA/SCP2
KEGG_APOPTOSIS	KEGG_APOPTOSIS	KEGG_APOPTOSIS	87	0.450697724057294	1.16610860846577	0.175526579739218	0.340175953079179	0.224314451818696	6523	tags=29%, list=18%, signal=24%	PIK3R1/CFLAR/AKT3/PIK3CG/PRKAR1A/MAP3K14/XIAP/BCL2/PPP3CC/CSF2RB/ATM/EXOG/APAF1/IL1R1/IKBKB/DFFB/PPP3CB/PRKX/ENDOD1/PIK3R5/PPP3R2/PIK3CD/CASP8/PIK3CA/IRAK4
KEGG_NUCLEOTIDE_EXCISION_REPAIR	KEGG_NUCLEOTIDE_EXCISION_REPAIR	KEGG_NUCLEOTIDE_EXCISION_REPAIR	44	-0.300380292319756	-1.13562510802262	0.179444732197261	0.340175953079179	0.224314451818696	2259	tags=27%, list=6%, signal=26%	RAD23B/CDK7/RFC3/ERCC1/RFC4/RAD23A/POLD2/POLE4/RBX1/POLE3/RPA3/RFC2
KEGG_LINOLEIC_ACID_METABOLISM	KEGG_LINOLEIC_ACID_METABOLISM	KEGG_LINOLEIC_ACID_METABOLISM	29	0.515888699345335	1.21408940804806	0.194942044257113	0.360850167029124	0.23794717608091	8510	tags=31%, list=23%, signal=24%	JMJD7-PLA2G4B/PLA2G6/CYP3A7/PLA2G4B/CYP3A4/PLA2G1B/CYP3A5/CYP2C8/CYP3A43
KEGG_GLYCOSAMINOGLYCAN_BIOSYNTHESIS_KERATAN_SULFATE	KEGG_GLYCOSAMINOGLYCAN_BIOSYNTHESIS_KERATAN_SULFATE	KEGG_GLYCOSAMINOGLYCAN_BIOSYNTHESIS_KERATAN_SULFATE	15	-0.430849386329525	-1.35304754747809	0.197044467845576	0.360902499001371	0.237981684156984	2112	tags=20%, list=6%, signal=19%	B4GALT3/B4GALT1/B4GALT2
KEGG_PROPANOATE_METABOLISM	KEGG_PROPANOATE_METABOLISM	KEGG_PROPANOATE_METABOLISM	32	0.500055382652698	1.19006492414289	0.211297071129707	0.382975941422594	0.252537069661602	6335	tags=31%, list=17%, signal=26%	ACACB/ACSS1/MLYCD/ABAT/ACSS3/HIBCH/ALDH3A2/ACACA/ALDH2/ACSS2
KEGG_ALLOGRAFT_REJECTION	KEGG_ALLOGRAFT_REJECTION	KEGG_ALLOGRAFT_REJECTION	34	0.490391309408449	1.17402192960007	0.228452751817238	0.409801843465973	0.270226260966673	10407	tags=38%, list=29%, signal=27%	CD40LG/CD28/HLA-DOA/IL2/IL4/CD80/HLA-E/HLA-DPB1/HLA-DQB1/IL5/HLA-DPA1/HLA-DRB1/HLA-DOB
KEGG_PROGESTERONE_MEDIATED_OOCYTE_MATURATION	KEGG_PROGESTERONE_MEDIATED_OOCYTE_MATURATION	KEGG_PROGESTERONE_MEDIATED_OOCYTE_MATURATION	85	0.436200865527722	1.12744520802547	0.235175879396985	0.417557173623218	0.275340181034064	5849	tags=26%, list=16%, signal=22%	PIK3R1/ADCY6/ADCY9/PDE3B/AKT3/PIK3CG/PGR/ADCY7/RPS6KA3/MAPK10/BRAF/ARAF/MAPK8/ADCY4/RPS6KA2/PRKX/ANAPC4/RAF1/ANAPC2/PIK3R5/ADCY5/PIK3CD
KEGG_DILATED_CARDIOMYOPATHY	KEGG_DILATED_CARDIOMYOPATHY	KEGG_DILATED_CARDIOMYOPATHY	90	0.434125217923112	1.12674977785846	0.24248496993988	0.426185704742819	0.281029896049409	6959	tags=30%, list=19%, signal=24%	CACNA1D/ITGA9/ADCY6/ADCY9/LAMA2/CACNA1C/ADCY7/CACNA2D2/ITGA8/DMD/SLC8A1/ITGA4/SGCA/ADCY4/PRKX/CACNA2D3/CACNB1/CACNA1F/CACNB4/SGCG/ADCY5/SGCB/ITGA1/ITGB7/ADRB1/TTN/CACNB3
KEGG_VIRAL_MYOCARDITIS	KEGG_VIRAL_MYOCARDITIS	KEGG_VIRAL_MYOCARDITIS	67	0.443456498901426	1.13144854252254	0.246464646464646	0.428848484848485	0.282785752259436	6960	tags=30%, list=19%, signal=24%	CD40LG/LAMA2/ITGAL/CD28/FYN/MYH7B/DMD/MYH11/HLA-DOA/SGCA/MYH10/SGCG/MYH2/CD80/HLA-E/SGCB/CASP8/HLA-DPB1/MYH14/HLA-DQB1
KEGG_ARACHIDONIC_ACID_METABOLISM	KEGG_ARACHIDONIC_ACID_METABOLISM	KEGG_ARACHIDONIC_ACID_METABOLISM	58	0.444425771450808	1.12480735883592	0.26417004048583	0.455104822223113	0.300099368556076	5841	tags=26%, list=16%, signal=22%	JMJD7-PLA2G4B/GGT7/PTGDS/CYP2U1/PLA2G6/GGT1/PLA2G4B/HPGDS/EPHX2/LTC4S/GGT6/CYP4A22/ALOX12/PLA2G1B/GGT5
KEGG_NON_HOMOLOGOUS_END_JOINING	KEGG_NON_HOMOLOGOUS_END_JOINING	KEGG_NON_HOMOLOGOUS_END_JOINING	13	0.570324481556036	1.17535583567385	0.283737024221453	0.462697828487302	0.305106251089631	9832	tags=54%, list=27%, signal=39%	NHEJ1/RAD50/MRE11/LIG4/DNTT/DCLRE1C/POLL
KEGG_RNA_DEGRADATION	KEGG_RNA_DEGRADATION	KEGG_RNA_DEGRADATION	54	-0.285143503326155	-1.14116610235712	0.280996642733105	0.462697828487302	0.305106251089631	2593	tags=20%, list=7%, signal=19%	LSM7/MPHOSPH6/LSM1/EXOSC1/EXOSC5/LSM5/LSM3/EXOSC4/LSM4/ENO1/LSM2
KEGG_ALANINE_ASPARTATE_AND_GLUTAMATE_METABOLISM	KEGG_ALANINE_ASPARTATE_AND_GLUTAMATE_METABOLISM	KEGG_ALANINE_ASPARTATE_AND_GLUTAMATE_METABOLISM	32	0.478569317856993	1.13893096386916	0.281380753138075	0.462697828487302	0.305106251089631	5149	tags=22%, list=14%, signal=19%	ASPA/ABAT/GLS2/DDO/ADSL/ASNS/ALDH5A1
KEGG_ASTHMA	KEGG_ASTHMA	KEGG_ASTHMA	27	0.488743057426503	1.1387604878248	0.286624203821656	0.462697828487302	0.305106251089631	10407	tags=52%, list=29%, signal=37%	CD40LG/MS4A2/EPX/HLA-DOA/IL4/HLA-DPB1/IL13/HLA-DQB1/IL5/HLA-DPA1/PRG2/FCER1A/HLA-DRB1/HLA-DOB
KEGG_PRION_DISEASES	KEGG_PRION_DISEASES	KEGG_PRION_DISEASES	35	0.469326397103373	1.12891289879428	0.29002079002079	0.462697828487302	0.305106251089631	4972	tags=23%, list=14%, signal=20%	NOTCH1/C7/C5/FYN/EGR1/PRKX/C8B/C6
KEGG_LYSINE_DEGRADATION	KEGG_LYSINE_DEGRADATION	KEGG_LYSINE_DEGRADATION	44	0.455563526920791	1.1208649792813	0.282340862422998	0.462697828487302	0.305106251089631	8307	tags=41%, list=23%, signal=32%	SETDB2/SETD2/KMT5B/ASH1L/NSD1/EHMT1/DOT1L/AADAT/ALDH3A2/SETD1B/AASDH/KMT5C/ALDH2/AASS/NSD3/PIPOX/HADH/SETDB1
KEGG_RIG_I_LIKE_RECEPTOR_SIGNALING_PATHWAY	KEGG_RIG_I_LIKE_RECEPTOR_SIGNALING_PATHWAY	KEGG_RIG_I_LIKE_RECEPTOR_SIGNALING_PATHWAY	70	0.433292332965925	1.10757413999079	0.29251012145749	0.462697828487302	0.305106251089631	4781	tags=17%, list=13%, signal=15%	TRAF6/DDX3X/CYLD/RNF125/MAP3K1/MAPK10/MAPK8/IKBKB/MAVS/OTUD5/TRIM25/STING1
KEGG_SMALL_CELL_LUNG_CANCER	KEGG_SMALL_CELL_LUNG_CANCER	KEGG_SMALL_CELL_LUNG_CANCER	84	0.425254178097907	1.09770819859254	0.287009063444109	0.462697828487302	0.305106251089631	7432	tags=27%, list=21%, signal=22%	TRAF6/COL4A4/PIK3R1/PIAS1/LAMA2/AKT3/PIK3CG/XIAP/BCL2/TRAF5/APAF1/IKBKB/RXRG/PIAS2/PTEN/PTK2/PIK3R5/PIK3CD/PIK3CA/CDKN1B/RXRA/LAMB2/LAMC3
KEGG_AXON_GUIDANCE	KEGG_AXON_GUIDANCE	KEGG_AXON_GUIDANCE	129	0.410204438479347	1.07792759697919	0.29	0.462697828487302	0.305106251089631	5420	tags=24%, list=15%, signal=21%	PLXNA2/DPYSL2/SEMA4D/ARHGEF12/ROCK1/NFATC3/ROBO2/NFATC2/SRGAP3/DCC/FYN/ABLIM2/PLXNB1/PPP3CC/GSK3B/SLIT2/SLIT3/EPHA4/ROCK2/SEMA4A/SEMA3E/NFAT5/PPP3CB/NTN4/PLXNC1/SEMA6A/PTK2/SEMA5A/CXCR4/EPHA7/PPP3R2
KEGG_AUTOIMMUNE_THYROID_DISEASE	KEGG_AUTOIMMUNE_THYROID_DISEASE	KEGG_AUTOIMMUNE_THYROID_DISEASE	49	0.439741902197235	1.09228490642617	0.316326530612245	0.495863210148924	0.326975740509575	11250	tags=37%, list=31%, signal=25%	CD40LG/CD28/HLA-DOA/IL2/IL4/TSHB/CD80/HLA-E/HLA-DPB1/HLA-DQB1/IL5/IFNA10/HLA-DPA1/HLA-DRB1/HLA-DOB/IFNA21/CTLA4/IFNA5
KEGG_BIOSYNTHESIS_OF_UNSATURATED_FATTY_ACIDS	KEGG_BIOSYNTHESIS_OF_UNSATURATED_FATTY_ACIDS	KEGG_BIOSYNTHESIS_OF_UNSATURATED_FATTY_ACIDS	22	-0.317585880495656	-1.09158030076097	0.329113924050633	0.507633958961393	0.334737456302431	2091	tags=18%, list=6%, signal=17%	ELOVL6/TECR/HACD1/ACOT4
KEGG_REGULATION_OF_ACTIN_CYTOSKELETON	KEGG_REGULATION_OF_ACTIN_CYTOSKELETON	KEGG_REGULATION_OF_ACTIN_CYTOSKELETON	211	0.392105759448444	1.05136368345037	0.32967032967033	0.507633958961393	0.334737456302431	6714	tags=24%, list=19%, signal=20%	SSH2/DOCK1/CYFIP2/ARHGEF6/APC/ITGA9/ABI2/PIK3R1/ARHGAP35/FGD3/PIKFYVE/ARHGEF12/ROCK1/ITGAL/FGFR2/SOS2/PIK3CG/ITGA8/FGF14/DIAPH2/FGFR4/BRAF/SOS1/ITGA4/SCIN/ARAF/IQGAP2/ROCK2/TIAM2/NCKAP1L/ARHGEF7/FGFR3/MYH10/PIP5K1B/ACTN2/RAF1/PTK2/CHRM5/ARHGEF1/PIK3R5/PIK3CD/ITGA1/IQGAP1/MYLK3/ITGB7/SSH1/MYLK/PIK3CA/CHRM1/FGF2/VAV1
KEGG_GLYCINE_SERINE_AND_THREONINE_METABOLISM	KEGG_GLYCINE_SERINE_AND_THREONINE_METABOLISM	KEGG_GLYCINE_SERINE_AND_THREONINE_METABOLISM	31	0.467155866770997	1.1064692425096	0.333683105981112	0.509305793339592	0.335839875825866	8034	tags=32%, list=22%, signal=25%	CHDH/AMT/AOC3/ALAS1/DAO/MAOA/GLYCTK/SARDH/GNMT/PIPOX
KEGG_OTHER_GLYCAN_DEGRADATION	KEGG_OTHER_GLYCAN_DEGRADATION	KEGG_OTHER_GLYCAN_DEGRADATION	15	0.525612305678859	1.10504546353121	0.351724137931034	0.527586206896552	0.347894111020715	6485	tags=33%, list=18%, signal=27%	NEU3/MAN2C1/ENGASE/FUCA1/MAN2B1
KEGG_PROXIMAL_TUBULE_BICARBONATE_RECLAMATION	KEGG_PROXIMAL_TUBULE_BICARBONATE_RECLAMATION	KEGG_PROXIMAL_TUBULE_BICARBONATE_RECLAMATION	23	0.483303219903556	1.09627936505827	0.35059331175836	0.527586206896552	0.347894111020715	3185	tags=22%, list=9%, signal=20%	ATP1B2/GLS2/ATP1A2/SLC4A4/ATP1A1
KEGG_THYROID_CANCER	KEGG_THYROID_CANCER	KEGG_THYROID_CANCER	29	0.467221369434154	1.09955600222211	0.363540569020021	0.528333333333333	0.348386771526517	3721	tags=24%, list=10%, signal=22%	RET/TCF7L2/BRAF/RXRG/TCF7L1/TCF7/TPR
KEGG_GLYCOSPHINGOLIPID_BIOSYNTHESIS_GANGLIO_SERIES	KEGG_GLYCOSPHINGOLIPID_BIOSYNTHESIS_GANGLIO_SERIES	KEGG_GLYCOSPHINGOLIPID_BIOSYNTHESIS_GANGLIO_SERIES	15	0.51805042097698	1.08914738371977	0.364367816091954	0.528333333333333	0.348386771526517	895	tags=13%, list=2%, signal=13%	ST3GAL5/ST6GALNAC6
KEGG_EPITHELIAL_CELL_SIGNALING_IN_HELICOBACTER_PYLORI_INFECTION	KEGG_EPITHELIAL_CELL_SIGNALING_IN_HELICOBACTER_PYLORI_INFECTION	KEGG_EPITHELIAL_CELL_SIGNALING_IN_HELICOBACTER_PYLORI_INFECTION	68	0.418242687312868	1.06883068587249	0.360242179616549	0.528333333333333	0.348386771526517	4394	tags=19%, list=12%, signal=17%	PLCG2/ATP6V0A1/MAP3K14/ATP6V1G2/NOD1/MAPK10/MAPK8/IKBKB/JUN/JAM2/ATP6V1B1/ATP6V0A2/TJP1
KEGG_UBIQUITIN_MEDIATED_PROTEOLYSIS	KEGG_UBIQUITIN_MEDIATED_PROTEOLYSIS	KEGG_UBIQUITIN_MEDIATED_PROTEOLYSIS	134	0.39998787880758	1.05428798331043	0.358641358641359	0.528333333333333	0.348386771526517	7517	tags=28%, list=21%, signal=23%	HERC1/TRAF6/PIAS1/PRKN/WWP2/AIRE/MAP3K1/DET1/NEDD4L/XIAP/MGRN1/HERC2/UBE2G2/BIRC6/BTRC/FBXW7/PIAS2/UBE3B/ANAPC4/HUWE1/VHL/UBA7/KLHL9/FBXW11/ANAPC2/CUL3/CUL5/DDB2/UBE4A/WWP1/RHOBTB2/TRIM32/RCHY1/UBR5/UBE2J1/CBLB/UBE3A/FBXW8
KEGG_SPHINGOLIPID_METABOLISM	KEGG_SPHINGOLIPID_METABOLISM	KEGG_SPHINGOLIPID_METABOLISM	38	0.44049152108121	1.06936574161232	0.372793354101765	0.53608300507196	0.353496960392279	9649	tags=45%, list=27%, signal=33%	CERK/NEU3/SPTLC2/PLPP3/ASAH1/SMPD3/ACER3/KDSR/SPHK2/ENPP7/ACER2/DEGS2/SGMS1/ACER1/GAL3ST1/SMPD1/ARSA
KEGG_BLADDER_CANCER	KEGG_BLADDER_CANCER	KEGG_BLADDER_CANCER	42	0.436208995302782	1.06891521568459	0.378740970072239	0.540171547480079	0.356192974442399	4349	tags=19%, list=12%, signal=17%	DAPK2/DAPK1/RPS6KA5/BRAF/VEGFD/ARAF/FGFR3/RAF1
KEGG_O_GLYCAN_BIOSYNTHESIS	KEGG_O_GLYCAN_BIOSYNTHESIS	KEGG_O_GLYCAN_BIOSYNTHESIS	30	0.456865799153989	1.0755864235235	0.389064143007361	0.550383421815291	0.362926757276871	6547	tags=27%, list=18%, signal=22%	GALNT18/GALNT17/GCNT4/GALNT10/ST6GALNAC1/GALNT7/GALNT5/GALNT16
KEGG_LEISHMANIA_INFECTION	KEGG_LEISHMANIA_INFECTION	KEGG_LEISHMANIA_INFECTION	68	0.409093784366547	1.04545041286898	0.405650857719475	0.569219751961199	0.375347567838903	10868	tags=34%, list=30%, signal=24%	TRAF6/PRKCB/JAK2/ITGA4/HLA-DOA/FOS/TLR2/JUN/IL4/JAK1/CR1/HLA-DPB1/IRAK4/HLA-DQB1/TAB1/TLR4/TAB2/HLA-DPA1/HLA-DRB1/HLA-DOB/NFKB1/TGFB2/PTPN6
KEGG_VIBRIO_CHOLERAE_INFECTION	KEGG_VIBRIO_CHOLERAE_INFECTION	KEGG_VIBRIO_CHOLERAE_INFECTION	54	0.417496784192884	1.04867036311959	0.410386965376782	0.571258655804481	0.376692035587952	4394	tags=24%, list=12%, signal=21%	PLCG2/PRKCB/ATP6V0A1/ADCY9/CFTR/SLC12A2/ATP6V1G2/KCNQ1/TJP2/ATP6V1B1/PRKX/ATP6V0A2/TJP1
KEGG_GLYCOSPHINGOLIPID_BIOSYNTHESIS_LACTO_AND_NEOLACTO_SERIES	KEGG_GLYCOSPHINGOLIPID_BIOSYNTHESIS_LACTO_AND_NEOLACTO_SERIES	KEGG_GLYCOSPHINGOLIPID_BIOSYNTHESIS_LACTO_AND_NEOLACTO_SERIES	26	-0.314861610318091	-1.11874076964587	0.443520790091819	0.606569650460905	0.399976357533204	2112	tags=27%, list=6%, signal=25%	B4GALT3/FUT5/B3GNT3/B3GNT4/B4GALT1/B4GALT2/ST3GAL4
KEGG_TYPE_I_DIABETES_MELLITUS	KEGG_TYPE_I_DIABETES_MELLITUS	KEGG_TYPE_I_DIABETES_MELLITUS	40	0.422196394841072	1.03103669116625	0.443064182194617	0.606569650460905	0.399976357533204	10407	tags=32%, list=29%, signal=23%	CD28/PTPRN2/HLA-DOA/IL2/LTA/CD80/HLA-E/HLA-DPB1/HLA-DQB1/ICA1/HLA-DPA1/HLA-DRB1/HLA-DOB
KEGG_HYPERTROPHIC_CARDIOMYOPATHY_HCM	KEGG_HYPERTROPHIC_CARDIOMYOPATHY_HCM	KEGG_HYPERTROPHIC_CARDIOMYOPATHY_HCM	83	0.397389890958278	1.02478207033167	0.449698189134809	0.606569650460905	0.399976357533204	9696	tags=37%, list=27%, signal=27%	CACNA1D/ITGA9/LAMA2/CACNA1C/CACNA2D2/ITGA8/PRKAB1/DMD/SLC8A1/ITGA4/SGCA/ACE/CACNA2D3/CACNB1/CACNA1F/CACNB4/SGCG/PRKAG3/SGCB/ITGA1/ITGB7/TTN/CACNB3/PRKAB2/PRKAA1/MYBPC3/CACNA1S/ITGA7/MYL3/PRKAA2/ITGA10
KEGG_COMPLEMENT_AND_COAGULATION_CASCADES	KEGG_COMPLEMENT_AND_COAGULATION_CASCADES	KEGG_COMPLEMENT_AND_COAGULATION_CASCADES	69	0.400462278175158	1.02295423272205	0.449392712550607	0.606569650460905	0.399976357533204	7330	tags=26%, list=20%, signal=21%	MASP2/F11/F10/A2M/C7/C5/F8/C4BPA/VWF/CR2/C8B/C6/PROS1/CR1/PROC/MASP1/CD46/CPB2
KEGG_NOD_LIKE_RECEPTOR_SIGNALING_PATHWAY	KEGG_NOD_LIKE_RECEPTOR_SIGNALING_PATHWAY	KEGG_NOD_LIKE_RECEPTOR_SIGNALING_PATHWAY	62	0.401192961739707	1.01936469578832	0.457575757575758	0.612447552447552	0.403852288062814	3314	tags=16%, list=9%, signal=15%	CARD8/TRAF6/NLRP1/TAB3/XIAP/NOD1/MAPK10/MAPK8/IKBKB/ERBIN
KEGG_RENIN_ANGIOTENSIN_SYSTEM	KEGG_RENIN_ANGIOTENSIN_SYSTEM	KEGG_RENIN_ANGIOTENSIN_SYSTEM	17	0.474011147744267	1.01901392756693	0.473506200676437	0.628931900135115	0.414722184602103	7732	tags=35%, list=21%, signal=28%	LNPEP/ACE/CPA3/CTSG/AGTR1/CMA1
KEGG_STARCH_AND_SUCROSE_METABOLISM	KEGG_STARCH_AND_SUCROSE_METABOLISM	KEGG_STARCH_AND_SUCROSE_METABOLISM	50	-0.272297213720286	-1.09848035228035	0.491103032886893	0.647363088805449	0.426875841983025	4925	tags=28%, list=14%, signal=24%	PYGB/UGT2A1/UGT1A1/ENPP1/AMY1B/GCK/PGM1/UGP2/UGT1A7/GPI/UGDH/GBE1/PYGL/PGM2
KEGG_SNARE_INTERACTIONS_IN_VESICULAR_TRANSPORT	KEGG_SNARE_INTERACTIONS_IN_VESICULAR_TRANSPORT	KEGG_SNARE_INTERACTIONS_IN_VESICULAR_TRANSPORT	38	0.415663409845204	1.00909141097468	0.499480789200415	0.649253731343284	0.428122545168892	4211	tags=21%, list=12%, signal=19%	VAMP1/VAMP2/STX17/STX7/STX3/TSNARE1/STX19/STX2
KEGG_LYSOSOME	KEGG_LYSOSOME	KEGG_LYSOSOME	120	0.38348073990847	1.00643221832012	0.5	0.649253731343284	0.428122545168892	6485	tags=24%, list=18%, signal=20%	GNPTAB/GGA2/ATP6V0A1/CLN3/CTSH/SORT1/CLN5/ASAH1/CTSO/ENTPD4/LAMP3/SLC11A2/AP3S2/CTSF/ATP6V0A2/NAPSA/MFSD8/AP1G1/SCARB2/FUCA1/IGF2R/GGA3/ABCA2/AP4E1/AP4S1/CTSG/GGA1/ATP6V0C/MAN2B1
KEGG_NICOTINATE_AND_NICOTINAMIDE_METABOLISM	KEGG_NICOTINATE_AND_NICOTINAMIDE_METABOLISM	KEGG_NICOTINATE_AND_NICOTINAMIDE_METABOLISM	24	-0.284775193394748	-0.958395087689867	0.507936507936508	0.654673721340388	0.431696525263777	2691	tags=21%, list=7%, signal=19%	NT5E/NT5C/NNMT/PNP/NAMPT
KEGG_VALINE_LEUCINE_AND_ISOLEUCINE_DEGRADATION	KEGG_VALINE_LEUCINE_AND_ISOLEUCINE_DEGRADATION	KEGG_VALINE_LEUCINE_AND_ISOLEUCINE_DEGRADATION	44	0.404550781141615	0.995353613989755	0.520533880903491	0.665977171155937	0.439150100762233	5461	tags=25%, list=15%, signal=21%	ABAT/BCKDHA/MCCC1/HIBCH/BCKDHB/BCAT2/ALDH3A2/DBT/IVD/ACADSB/ALDH2
KEGG_METABOLISM_OF_XENOBIOTICS_BY_CYTOCHROME_P450	KEGG_METABOLISM_OF_XENOBIOTICS_BY_CYTOCHROME_P450	KEGG_METABOLISM_OF_XENOBIOTICS_BY_CYTOCHROME_P450	67	-0.249613213613574	-1.06643960932104	0.530357048091841	0.666733351286885	0.439648731338599	2312	tags=16%, list=6%, signal=15%	MGST3/GSTZ1/UGT1A7/GSTO2/ALDH3A1/GSTK1/ALDH3B2/AKR1C2/GSTP1/MGST1/GSTO1
KEGG_PANTOTHENATE_AND_COA_BIOSYNTHESIS	KEGG_PANTOTHENATE_AND_COA_BIOSYNTHESIS	KEGG_PANTOTHENATE_AND_COA_BIOSYNTHESIS	16	0.466339937093549	0.990151491998606	0.525	0.666733351286885	0.439648731338599	9828	tags=38%, list=27%, signal=27%	PANK3/BCAT2/PANK2/DPYD/PANK4/VNN2
KEGG_MATURITY_ONSET_DIABETES_OF_THE_YOUNG	KEGG_MATURITY_ONSET_DIABETES_OF_THE_YOUNG	KEGG_MATURITY_ONSET_DIABETES_OF_THE_YOUNG	25	0.425849950077639	0.978130221192621	0.532620320855615	0.666733351286885	0.439648731338599	5345	tags=24%, list=15%, signal=20%	FOXA3/HNF1B/FOXA2/HHEX/HNF1A/NR5A2
KEGG_GLYCOSAMINOGLYCAN_BIOSYNTHESIS_CHONDROITIN_SULFATE	KEGG_GLYCOSAMINOGLYCAN_BIOSYNTHESIS_CHONDROITIN_SULFATE	KEGG_GLYCOSAMINOGLYCAN_BIOSYNTHESIS_CHONDROITIN_SULFATE	22	0.426142301312633	0.959842263203029	0.565547128927411	0.702894288809782	0.463493511677352	5022	tags=23%, list=14%, signal=20%	B3GAT2/CHST7/CSGALNACT2/CHST12/XYLT1
KEGG_HISTIDINE_METABOLISM	KEGG_HISTIDINE_METABOLISM	KEGG_HISTIDINE_METABOLISM	29	0.408050022740576	0.960302505543895	0.571127502634352	0.704795641548775	0.464747277246318	5461	tags=28%, list=15%, signal=23%	ASPA/HEMK1/HDC/DDC/ALDH3A2/MAOA/AOC1/ALDH2
KEGG_TOLL_LIKE_RECEPTOR_SIGNALING_PATHWAY	KEGG_TOLL_LIKE_RECEPTOR_SIGNALING_PATHWAY	KEGG_TOLL_LIKE_RECEPTOR_SIGNALING_PATHWAY	102	0.371597854474607	0.973246034753523	0.583583583583584	0.715095377067208	0.471538996372206	9373	tags=30%, list=26%, signal=23%	TRAF6/PIK3R1/AKT3/PIK3CG/TLR5/MAPK10/TLR7/MAPK8/FOS/IKBKB/TLR2/JUN/IFNAR1/PIK3R5/MAP2K7/CD80/IFNAR2/PIK3CD/CASP8/TLR3/PIK3CA/IRAK4/TOLLIP/TLR9/TIRAP/TAB1/TLR4/IFNA10/TAB2/RIPK1/MAP3K8
KEGG_RIBOFLAVIN_METABOLISM	KEGG_RIBOFLAVIN_METABOLISM	KEGG_RIBOFLAVIN_METABOLISM	16	-0.280037429838049	-0.891844024556476	0.590163934426229	0.718101570560587	0.473521301821561	1325	tags=38%, list=4%, signal=36%	ACP1/ACP6/ENPP1/MTMR2/PHPT1/FLAD1
KEGG_PRIMARY_BILE_ACID_BIOSYNTHESIS	KEGG_PRIMARY_BILE_ACID_BIOSYNTHESIS	KEGG_PRIMARY_BILE_ACID_BIOSYNTHESIS	16	0.445460697032909	0.945819859527479	0.597727272727273	0.722253787878788	0.476259303561935	8374	tags=44%, list=23%, signal=34%	BAAT/HSD17B4/CYP7A1/ACOX2/CYP7B1/SCP2/CYP46A1
KEGG_PENTOSE_AND_GLUCURONATE_INTERCONVERSIONS	KEGG_PENTOSE_AND_GLUCURONATE_INTERCONVERSIONS	KEGG_PENTOSE_AND_GLUCURONATE_INTERCONVERSIONS	26	-0.262254520212925	-0.931821518316293	0.616666666666667	0.74	0.487961282516637	4834	tags=27%, list=13%, signal=23%	UGT2A1/UGT1A1/RPE/UGP2/UGT1A7/AKR1B1/UGDH
KEGG_GLYCOSAMINOGLYCAN_DEGRADATION	KEGG_GLYCOSAMINOGLYCAN_DEGRADATION	KEGG_GLYCOSAMINOGLYCAN_DEGRADATION	21	-0.272925933878115	-0.916277639994128	0.626506024096386	0.746657864334049	0.492351525785912	146	tags=24%, list=0%, signal=24%	HYAL2/GALNS/HYAL4/HS3ST3A1/HYAL3
KEGG_BASAL_TRANSCRIPTION_FACTORS	KEGG_BASAL_TRANSCRIPTION_FACTORS	KEGG_BASAL_TRANSCRIPTION_FACTORS	35	0.372734530319822	0.896571813776313	0.671517671517671	0.794857652000509	0.524134809849096	6813	tags=23%, list=19%, signal=19%	TAF1/TAF10/TAF9B/GTF2I/TAF6L/STON1/GTF2A1/TAF4
KEGG_TRYPTOPHAN_METABOLISM	KEGG_TRYPTOPHAN_METABOLISM	KEGG_TRYPTOPHAN_METABOLISM	40	0.370332208100197	0.904380281635632	0.688405797101449	0.804671082769202	0.5306058561515	8948	tags=32%, list=25%, signal=25%	HAAO/CAT/INMT/DDC/AADAT/ALDH3A2/MAOA/AOC1/ALDH2/TPH1/HADH/TPH2/WARS2
KEGG_BETA_ALANINE_METABOLISM	KEGG_BETA_ALANINE_METABOLISM	KEGG_BETA_ALANINE_METABOLISM	22	0.389626097821453	0.877593222695682	0.689057421451788	0.804671082769202	0.5306058561515	5461	tags=27%, list=15%, signal=23%	MLYCD/ABAT/HIBCH/AOC3/ALDH3A2/ALDH2
KEGG_SULFUR_METABOLISM	KEGG_SULFUR_METABOLISM	KEGG_SULFUR_METABOLISM	13	0.413041726782142	0.851218945793219	0.703575547866205	0.816147635524798	0.538173576964326	9065	tags=38%, list=25%, signal=29%	PAPSS2/CHST12/SULT1A2/SUOX/SULT1A1
KEGG_ONE_CARBON_POOL_BY_FOLATE	KEGG_ONE_CARBON_POOL_BY_FOLATE	KEGG_ONE_CARBON_POOL_BY_FOLATE	17	0.400025497684601	0.859961955456839	0.70913190529876	0.817145374317776	0.53883149304681	4664	tags=18%, list=13%, signal=15%	MTR/AMT/MTHFR
KEGG_RETINOL_METABOLISM	KEGG_RETINOL_METABOLISM	KEGG_RETINOL_METABOLISM	62	0.347755376303875	0.883588664760137	0.72020202020202	0.824441786283891	0.543642799182965	8807	tags=24%, list=24%, signal=18%	CYP3A7/ADH1B/CYP4A22/CYP3A4/RDH5/CYP3A5/RETSAT/UGT2B17/CYP2C8/DHRS3/CYP3A43/RDH12/UGT2B15/CYP26B1/UGT2B4
KEGG_GLYCEROLIPID_METABOLISM	KEGG_GLYCEROLIPID_METABOLISM	KEGG_GLYCEROLIPID_METABOLISM	49	0.350688387249181	0.871082856414736	0.733673469387755	0.828955738139412	0.546619331259503	11430	tags=39%, list=32%, signal=27%	MGLL/DGKE/PLPP3/ALDH3A2/DGKH/AGPAT2/ALDH2/GLYCTK/DGKD/AGPAT3/AGPAT4/LPL/GPAT4/MBOAT1/GPAM/CEL/ALDH9A1/AGK/GK
KEGG_GLYCOSPHINGOLIPID_BIOSYNTHESIS_GLOBO_SERIES	KEGG_GLYCOSPHINGOLIPID_BIOSYNTHESIS_GLOBO_SERIES	KEGG_GLYCOSPHINGOLIPID_BIOSYNTHESIS_GLOBO_SERIES	14	0.404040234672833	0.839538185595254	0.733333333333333	0.828955738139412	0.546619331259503	210	tags=7%, list=1%, signal=7%	FUT1
KEGG_REGULATION_OF_AUTOPHAGY	KEGG_REGULATION_OF_AUTOPHAGY	KEGG_REGULATION_OF_AUTOPHAGY	35	0.354104175800709	0.851758550223391	0.745322245322245	0.836684327006908	0.55171561792954	12136	tags=34%, list=33%, signal=23%	ULK2/PIK3C3/PIK3R4/PRKAA1/IFNA10/PRKAA2/ATG4B/BECN1/IFNA21/IFNA5/GABARAP/ATG4A
KEGG_LIMONENE_AND_PINENE_DEGRADATION	KEGG_LIMONENE_AND_PINENE_DEGRADATION	KEGG_LIMONENE_AND_PINENE_DEGRADATION	10	-0.288212354409907	-0.74994823651955	0.766081871345029	0.854475933423302	0.563447530206533	1476	tags=30%, list=4%, signal=29%	NAA80/ALDH1B1/ECHS1
KEGG_N_GLYCAN_BIOSYNTHESIS	KEGG_N_GLYCAN_BIOSYNTHESIS	KEGG_N_GLYCAN_BIOSYNTHESIS	46	0.341269341165072	0.842336851275716	0.785641025641026	0.870710436060755	0.574152677136251	4267	tags=20%, list=12%, signal=17%	MGAT4A/MAN1C1/ALG13/MAN2A2/MGAT3/MGAT5/ALG10B/MAN1A2/MAN1A1
KEGG_MELANOMA	KEGG_MELANOMA	KEGG_MELANOMA	71	0.3315475658391	0.849611507868379	0.793939393939394	0.87433831990794	0.576544929642864	6614	tags=17%, list=18%, signal=14%	PIK3R1/AKT3/PIK3CG/FGF14/BRAF/ARAF/RAF1/PTEN/PIK3R5/PIK3CD/PIK3CA/FGF2
KEGG_OOCYTE_MEIOSIS	KEGG_OOCYTE_MEIOSIS	KEGG_OOCYTE_MEIOSIS	112	0.328370942406565	0.860227502170126	0.81981981981982	0.888155099833932	0.585655812957644	5420	tags=20%, list=15%, signal=17%	ADCY6/ADCY9/PGR/ADCY7/RPS6KA3/ITPR2/PPP3CC/ITPR3/PPP2R5A/BTRC/ADCY4/RPS6KA2/PPP3CB/PRKX/SMC1A/ANAPC4/FBXW11/ANAPC2/CAMK2D/REC8/ADCY5/PPP3R2
KEGG_BUTANOATE_METABOLISM	KEGG_BUTANOATE_METABOLISM	KEGG_BUTANOATE_METABOLISM	34	0.33056734537449	0.791395167967969	0.822429906542056	0.888155099833932	0.585655812957644	16155	tags=53%, list=45%, signal=29%	ABAT/ACSM3/ALDH3A2/ALDH5A1/ALDH2/ACSM5/ACSM1/HADH/ALDH9A1/AACS/PDHA2/ACAT1/ACADS/HMGCS2/L2HGDH/ALDH7A1/BDH2/OXCT2
KEGG_GRAFT_VERSUS_HOST_DISEASE	KEGG_GRAFT_VERSUS_HOST_DISEASE	KEGG_GRAFT_VERSUS_HOST_DISEASE	36	0.328186112564543	0.790961464050812	0.826903023983316	0.888155099833932	0.585655812957644	10407	tags=28%, list=29%, signal=20%	CD28/HLA-DOA/IL2/CD80/HLA-E/HLA-DPB1/HLA-DQB1/HLA-DPA1/HLA-DRB1/HLA-DOB
KEGG_VALINE_LEUCINE_AND_ISOLEUCINE_BIOSYNTHESIS	KEGG_VALINE_LEUCINE_AND_ISOLEUCINE_BIOSYNTHESIS	KEGG_VALINE_LEUCINE_AND_ISOLEUCINE_BIOSYNTHESIS	11	0.364042525224647	0.731868330533225	0.82541567695962	0.888155099833932	0.585655812957644	7158	tags=27%, list=20%, signal=22%	BCAT2/LARS1/VARS2
KEGG_TERPENOID_BACKBONE_BIOSYNTHESIS	KEGG_TERPENOID_BACKBONE_BIOSYNTHESIS	KEGG_TERPENOID_BACKBONE_BIOSYNTHESIS	15	-0.233423303109102	-0.733046948230881	0.863636363636364	0.921918572225321	0.607919687674289	3982	tags=40%, list=11%, signal=36%	DHDDS/MVD/ACAT2/FDPS/PMVK/PDSS1
KEGG_CYSTEINE_AND_METHIONINE_METABOLISM	KEGG_CYSTEINE_AND_METHIONINE_METABOLISM	KEGG_CYSTEINE_AND_METHIONINE_METABOLISM	34	0.308632793458299	0.738882726430979	0.877466251298027	0.930970291011321	0.613888455657798	4366	tags=15%, list=12%, signal=13%	MTR/MAT2A/TRDMT1/APIP/CDO1
KEGG_ARGININE_AND_PROLINE_METABOLISM	KEGG_ARGININE_AND_PROLINE_METABOLISM	KEGG_ARGININE_AND_PROLINE_METABOLISM	53	0.300186403229783	0.753287260084779	0.892057026476578	0.94071468246621	0.620313976943841	5628	tags=21%, list=16%, signal=18%	GLS2/AZIN2/ALDH3A2/DAO/MAOA/AOC1/OTC/ARG1/OAT/ALDH2/CKMT2
KEGG_ECM_RECEPTOR_INTERACTION	KEGG_ECM_RECEPTOR_INTERACTION	KEGG_ECM_RECEPTOR_INTERACTION	84	0.29606812978053	0.76424037702746	0.92245720040282	0.955402100417206	0.62999896518739	3923	tags=14%, list=11%, signal=13%	COL4A4/ITGA9/LAMA2/COL6A6/ITGA8/GP1BA/ITGA4/GP5/TNXB/VWF/TNR/HSPG2
KEGG_STEROID_HORMONE_BIOSYNTHESIS	KEGG_STEROID_HORMONE_BIOSYNTHESIS	KEGG_STEROID_HORMONE_BIOSYNTHESIS	53	0.290020193238113	0.727776189670941	0.913441955193483	0.955402100417206	0.62999896518739	8807	tags=23%, list=24%, signal=17%	CYP3A7/CYP7A1/HSD17B6/HSD11B2/CYP3A4/HSD17B12/CYP3A5/UGT2B17/CYP7B1/CYP3A43/UGT2B15/UGT2B4
KEGG_PYRUVATE_METABOLISM	KEGG_PYRUVATE_METABOLISM	KEGG_PYRUVATE_METABOLISM	40	0.283948483314921	0.693424454296668	0.919254658385093	0.955402100417206	0.62999896518739	87	tags=5%, list=0%, signal=5%	ACACB/ACSS1
KEGG_OLFACTORY_TRANSDUCTION	KEGG_OLFACTORY_TRANSDUCTION	KEGG_OLFACTORY_TRANSDUCTION	386	0.316565459746409	0.863655187306904	0.94005994005994	0.967872364322068	0.638221946225684	20265	tags=61%, list=56%, signal=27%	GRK3/OR52N4/OR10A6/OR2C1/OR4D1/OR10AD1/PRKX/OR2A42/PRKG2/OR56B1/OR2A1/OR5K2/ARRB2/OR52W1/PRKG1/CAMK2D/OR1L8/OR6S1/PDE1C/OR5P2/OR52K1/OR2F1/OR5AK2/OR2T10/OR9A2/OR52B6/OR5P3/CNGA3/OR52H1/OR5B21/OR2A7/OR1L6/OR52D1/OR51I1/OR51I2/OR52B2/OR56B4/OR52K2/OR14J1/OR2T3/OR2AG1/OR52I1/OR2B11/OR4E2/OR2K2/OR2A5/OR51M1/CAMK2A/OR10A5/OR13A1/PRKACG/OR10A2/OR3A3/OR2G6/OR51B6/OR13G1/OR10Q1/OR6A2/OR1L4/OR1B1/PDC/OR1K…
KEGG_DRUG_METABOLISM_CYTOCHROME_P450	KEGG_DRUG_METABOLISM_CYTOCHROME_P450	KEGG_DRUG_METABOLISM_CYTOCHROME_P450	69	0.271402659936062	0.693280028817558	0.950404858299595	0.972767325553703	0.64144971860468	8894	tags=25%, list=25%, signal=19%	FMO5/GSTM2/CYP3A7/ADH1B/FMO2/GSTM5/CYP3A4/FMO4/MAOA/CYP3A5/UGT2B17/GSTA3/CYP2C8/CYP3A43/UGT2B15/UGT2B4/FMO3
KEGG_TYROSINE_METABOLISM	KEGG_TYROSINE_METABOLISM	KEGG_TYROSINE_METABOLISM	42	0.259799753676236	0.636630405897239	0.96594427244582	0.977797847520133	0.644766880699906	4863	tags=14%, list=13%, signal=12%	ADH1B/DBH/AOC3/HEMK1/DDC/MAOA
KEGG_ASCORBATE_AND_ALDARATE_METABOLISM	KEGG_ASCORBATE_AND_ALDARATE_METABOLISM	KEGG_ASCORBATE_AND_ALDARATE_METABOLISM	23	0.245560916285977	0.557007183694818	0.96655879180151	0.977797847520133	0.644766880699906	12823	tags=35%, list=35%, signal=22%	ALDH3A2/ALDH2/UGT2B17/UGT2B15/UGT2B4/ALDH9A1/UGT2A3/UGT2B11
KEGG_STEROID_BIOSYNTHESIS	KEGG_STEROID_BIOSYNTHESIS	KEGG_STEROID_BIOSYNTHESIS	17	0.222162033148339	0.477596797105035	0.988726042841037	0.994441222279425	0.655741640825513	17124	tags=59%, list=47%, signal=31%	LSS/DHCR24/CEL/CYP51A1/SC5D/FDFT1/TM7SF2/LIPA/SOAT1/SQLE
KEGG_CYTOSOLIC_DNA_SENSING_PATHWAY	KEGG_CYTOSOLIC_DNA_SENSING_PATHWAY	KEGG_CYTOSOLIC_DNA_SENSING_PATHWAY	54	0.189872029430223	0.476921446074793	0.996945010183299	0.996945010183299	0.657392656442708	5318	tags=11%, list=15%, signal=9%	IL33/IKBKB/MAVS/POLR3B/STING1/POLR3GL
